# Supplementary material for: HomoMINT: an inferred human network based on orthology mapping of protein interactions discovered in model organisms
Source: BMC Bioinformatics. 2005 Dec 1;6(Suppl 4):S21. doi: 10.1186/1471-2105-6-S4-S21 (PMC1866386; doi:10.1186/1471-2105-6-S4-S21)
Supplement: Additional File 1 — In the homomint-flat file (dump-homomint.txt), the fields are: • the mint id of the interaction it has been infered from • uniprot id of the first human protein • short label for the first protein • uniprot id of the first protein of inference (model organism) • uniprot id of the second human protein • short label for the second protein • uniprot id of the second protein of inference (model organism) • model organism from which the interaction on Human has been infered [file 1471-2105-6-S4-S21-S1.zip]

Archive with 1 entries (1 files):
- dump-homomint.txt
