# Supplementary material for: HomoMINT: an inferred human network based on orthology mapping of protein interactions discovered in model organisms
Source: BMC Bioinformatics. 2005 Dec 1;6(Suppl 4):S21. doi: 10.1186/1471-2105-6-S4-S21 (PMC1866386; doi:10.1186/1471-2105-6-S4-S21)
Supplement: Additional File 1 — In the homomint-flat file (dump-homomint.txt), the fields are: • the mint id of the interaction it has been infered from • uniprot id of the first human protein • short label for the first protein • uniprot id of the first protein of inference (model organism) • uniprot id of the second human protein • short label for the second protein • uniprot id of the second protein of inference (model organism) • model organism from which the interaction on Human has been infered [file 1471-2105-6-S4-S21-S1.zip › dump-homomint.txt]

mint_1|Q14683|SMC1A|P32908|Q14683|SMC1A|P32908|Saccharomyces cerevisiae (Baker's yeast)
mint_10|Q14683|SMC1A|P32908|O95347|SMC2|P38989|Saccharomyces cerevisiae (Baker's yeast)
mint_1000|P63165|SMT3C|Q12306|P63165|SMT3C|Q12306|Saccharomyces cerevisiae (Baker's yeast)
mint_10001|O60942|MCE1|Q01159|O60841|IF2P|P39730|Saccharomyces cerevisiae (Baker's yeast)
mint_10002|Q9NY12|NOLA1|P28007|O60832|DKC1|P33322|Saccharomyces cerevisiae (Baker's yeast)
mint_10003|P18074|ERCC2|P06839|Q92616|GCN1L|P33892|Saccharomyces cerevisiae (Baker's yeast)
mint_10004|Q9H077|Q9H077|P45976|Q9C0J8|WDR33|P42841|Saccharomyces cerevisiae (Baker's yeast)
mint_10005|P55010|IF5|P38431|Q7Z3C6|APG9L|Q12142|Saccharomyces cerevisiae (Baker's yeast)
mint_10006|Q8TB66|Q8TB66|P53927|Q03701|CEBPZ|Q12176|Saccharomyces cerevisiae (Baker's yeast)
mint_10008|Q9UFF9|CNOT8|P39008|Q9UFF9|CNOT8|P39008|Saccharomyces cerevisiae (Baker's yeast)
mint_10009|P49841|GSK3B|P38615|P49841|GSK3B|P38615|Saccharomyces cerevisiae (Baker's yeast)
mint_1001|Q96JC0|Q96JC0|P17695|O43681|ARSA1|Q12154|Saccharomyces cerevisiae (Baker's yeast)
mint_10010|P60842|IF41|P10081|P60842|IF41|P10081|Saccharomyces cerevisiae (Baker's yeast)
mint_10012|P60900|PSA6|P21243|Q7Z3B5|Q7Z3B5|P30656|Saccharomyces cerevisiae (Baker's yeast)
mint_10014|Q9UNZ2|NSF1C|P34223|P55072|TERA|P25694|Saccharomyces cerevisiae (Baker's yeast)
mint_10018|Q9Y3A6|TMED5|P39704|P49755|TMP21|P54837|Saccharomyces cerevisiae (Baker's yeast)
mint_10019|P54578|UBP14|P43593|O00232|PSD12|Q12250|Saccharomyces cerevisiae (Baker's yeast)
mint_10020|Q06265|EXOS9|Q05636|Q15477|SKIV2|P35207|Saccharomyces cerevisiae (Baker's yeast)
mint_10023|Q9Y5B9|Q9Y5B9|P32558|P67870|CSK2B|P38930|Saccharomyces cerevisiae (Baker's yeast)
mint_10024|P62306|RUXF|P54999|Q8NCZ1|Q8NCZ1|P33203|Saccharomyces cerevisiae (Baker's yeast)
mint_10025|Q9GZR7|DDX24|P38112|Q9Y6D5|BIG2|P11075|Saccharomyces cerevisiae (Baker's yeast)
mint_10026|O75419|CC45L|Q08032|O75419|CC45L|Q08032|Saccharomyces cerevisiae (Baker's yeast)
mint_10027|P15170|GSPT1|P05453|P20042|IF2B|P09064|Saccharomyces cerevisiae (Baker's yeast)
mint_10028|Q99943|PLCA|P33333|P40123|CAP2|P17555|Saccharomyces cerevisiae (Baker's yeast)
mint_10029|P60900|PSA6|P21243|P25788|PSA3|P21242|Saccharomyces cerevisiae (Baker's yeast)
mint_10030|Q8IYI6|Q8IYI6|P38261|Q96A65|SEC8|P32855|Saccharomyces cerevisiae (Baker's yeast)
mint_10031|Q04637|IF4G1|P39935|P63244|GBLP|P38011|Saccharomyces cerevisiae (Baker's yeast)
mint_10034|Q9Y5J1|WDR50|P40362|Q969X6|CIR1A|Q06679|Saccharomyces cerevisiae (Baker's yeast)
mint_10036|Q9BZJ0|CRNL1|Q12309|Q9BZJ0|CRNL1|Q12309|Saccharomyces cerevisiae (Baker's yeast)
mint_10037|Q9P2I0|CPSF2|Q12102|Q9UKF6|CPSF3|Q06224|Saccharomyces cerevisiae (Baker's yeast)
mint_10039|Q9BVS4|RIOK2|P40160|Q9P2E6|Q9P2E6|Q07381|Saccharomyces cerevisiae (Baker's yeast)
mint_10041|P48556|PSD8|P32496|O43242|PSD3|P40016|Saccharomyces cerevisiae (Baker's yeast)
mint_10044|O15160|RPA5|P07703|O15160|RPA5|P07703|Saccharomyces cerevisiae (Baker's yeast)
mint_10046|P60900|PSA6|P21243|P60900|PSA6|P21243|Saccharomyces cerevisiae (Baker's yeast)
mint_10047|P54578|UBP14|P43593|P62195|PRS8|Q01939|Saccharomyces cerevisiae (Baker's yeast)
mint_10048|Q04637|IF4G1|P39935|P08621|RU17|Q00916|Saccharomyces cerevisiae (Baker's yeast)
mint_10050|Q86SX6|CN087|Q02784|Q86SX6|CN087|Q02784|Saccharomyces cerevisiae (Baker's yeast)
mint_10051|Q8N3P4|Q8N3P4|P39702|Q9H270|VPS11|P12868|Saccharomyces cerevisiae (Baker's yeast)
mint_10052|P55036|PSD4|P38886|P48556|PSD8|P32496|Saccharomyces cerevisiae (Baker's yeast)
mint_10057|Q00403|TF2B|P29055|Q00403|TF2B|P29055|Saccharomyces cerevisiae (Baker's yeast)
mint_10058|P11177|ODPB|P32473|P11177|ODPB|P32473|Saccharomyces cerevisiae (Baker's yeast)
mint_10059|O15270|LCB2|P40970|Q5VYK3|ECM29|P38737|Saccharomyces cerevisiae (Baker's yeast)
mint_10061|Q9NVU7|Q9NVU7|P53313|Q13823|NOG2|P53742|Saccharomyces cerevisiae (Baker's yeast)
mint_10065|P26641|EF1G|P36008|P35606|COPB2|P41811|Saccharomyces cerevisiae (Baker's yeast)
mint_10066|P47755|CAZA2|P28495|P47756|CAPZB|P13517|Saccharomyces cerevisiae (Baker's yeast)
mint_10067|Q06203|PUR1|P04046|P32929|CGL|P31373|Saccharomyces cerevisiae (Baker's yeast)
mint_10069|P09001|RM03|P31334|Q9BW07|Q9BW07|P51998|Saccharomyces cerevisiae (Baker's yeast)
mint_10070|Q9NQ55|SSF1|P38789|Q99848|EBP2|P36049|Saccharomyces cerevisiae (Baker's yeast)
mint_10071|O15145|ARPC3|Q05933|O15145|ARPC3|Q05933|Saccharomyces cerevisiae (Baker's yeast)
mint_10073|P55072|TERA|P25694|Q92890|UFD1|P53044|Saccharomyces cerevisiae (Baker's yeast)
mint_10074|Q92989|CFP1|Q08685|O94913|PCF11|P39081|Saccharomyces cerevisiae (Baker's yeast)
mint_10075|P48378|RFX2|P48743|O14981|T172|P32333|Saccharomyces cerevisiae (Baker's yeast)
mint_10076|Q9BR83|Q9BR83|P49956|P56282|DPOE2|P24482|Saccharomyces cerevisiae (Baker's yeast)
mint_10079|O15213|BING4|P40055|Q969X6|CIR1A|Q06679|Saccharomyces cerevisiae (Baker's yeast)
mint_10081|Q9Y5J1|WDR50|P40362|Q8NI36|WDR36|Q06078|Saccharomyces cerevisiae (Baker's yeast)
mint_10083|P18074|ERCC2|P06839|P63244|GBLP|P38011|Saccharomyces cerevisiae (Baker's yeast)
mint_10084|Q9UQE7|SMC3|P47037|P42696|K0117|Q08208|Saccharomyces cerevisiae (Baker's yeast)
mint_10086|Q8N3P4|Q8N3P4|P39702|Q96AX1|VP33A|P20795|Saccharomyces cerevisiae (Baker's yeast)
mint_10088|Q10570|CPSF1|Q06632|Q9C0J8|WDR33|P42841|Saccharomyces cerevisiae (Baker's yeast)
mint_10089|P11177|ODPB|P32473|P09622|DLDH|P09624|Saccharomyces cerevisiae (Baker's yeast)
mint_10090|P51530|DNA2L|P38859|Q9Y3D0|CGC8|P38829|Saccharomyces cerevisiae (Baker's yeast)
mint_10091|Q01813|K6PP|P16862|Q01813|K6PP|P16862|Saccharomyces cerevisiae (Baker's yeast)
mint_10093|Q9H077|Q9H077|P45976|Q9P2I0|CPSF2|Q12102|Saccharomyces cerevisiae (Baker's yeast)
mint_10094|Q16181|SEPT7|P32457|Q9UHD8|SEPT9|P25342|Saccharomyces cerevisiae (Baker's yeast)
mint_10096|P11388|TOP2A|P06786|P11388|TOP2A|P06786|Saccharomyces cerevisiae (Baker's yeast)
mint_10098|P23378|GCSP|P49095|P23378|GCSP|P49095|Saccharomyces cerevisiae (Baker's yeast)
mint_10099|Q9BW85|Q9BW85|P28320|O43660|PLRG1|Q12417|Saccharomyces cerevisiae (Baker's yeast)
mint_10100|O43513|CSP9|Q08278|P49848|TAF6|P53040|Saccharomyces cerevisiae (Baker's yeast)
mint_10104|Q9P253|VPS18|P27801|Q9H270|VPS11|P12868|Saccharomyces cerevisiae (Baker's yeast)
mint_10106|O00410|IMB3|P32337|Q9NY93|DDX56|Q06218|Saccharomyces cerevisiae (Baker's yeast)
mint_10107|Q9NR50|EI2BG|P09032|P20042|IF2B|P09064|Saccharomyces cerevisiae (Baker's yeast)
mint_10109|P62304|RUXE|Q12330|P62316|SMD2|Q06217|Saccharomyces cerevisiae (Baker's yeast)
mint_10113|Q8TEA8|DTD1|Q07648|Q8TEA8|DTD1|Q07648|Saccharomyces cerevisiae (Baker's yeast)
mint_10115|P26641|EF1G|P36008|O94808|GFPT2|P14742|Saccharomyces cerevisiae (Baker's yeast)
mint_10117|P56537|IF6|Q12522|P22087|FBRL|P15646|Saccharomyces cerevisiae (Baker's yeast)
mint_10118|Q13610|PWP1|P21304|P60709|ACTB|P60010|Saccharomyces cerevisiae (Baker's yeast)
mint_10119|P55010|IF5|P38431|O75821|IF34|Q04067|Saccharomyces cerevisiae (Baker's yeast)
mint_10122|P27694|RFA1|P22336|Q13535|ATR|P38111|Saccharomyces cerevisiae (Baker's yeast)
mint_10125|P48444|COPD|P43621|Q00266|METL|P10659|Saccharomyces cerevisiae (Baker's yeast)
mint_10126|Q92993|TIP60|Q08649|Q92993|TIP60|Q08649|Saccharomyces cerevisiae (Baker's yeast)
mint_10127|O14647|CHD2|P32657|P67870|CSK2B|P38930|Saccharomyces cerevisiae (Baker's yeast)
mint_10129|O00488|ZN593|Q08004|O00541|PESC|P53261|Saccharomyces cerevisiae (Baker's yeast)
mint_10130|P55884|IF39|P06103|P55884|IF39|P06103|Saccharomyces cerevisiae (Baker's yeast)
mint_10131|P53990|K0174|P53843|Q9NQT5|EXOS3|Q08285|Saccharomyces cerevisiae (Baker's yeast)
mint_10133|Q13573|SNW1|P28004|O43660|PLRG1|Q12417|Saccharomyces cerevisiae (Baker's yeast)
mint_10135|Q9BW85|Q9BW85|P28320|Q9UMS4|PRP19|P32523|Saccharomyces cerevisiae (Baker's yeast)
mint_10136|Q15269|PWP2|P25635|O00566|MPP10|P47083|Saccharomyces cerevisiae (Baker's yeast)
mint_10137|Q8WWY3|Q8WWY3|P49704|Q9BYK7|Q9BYK7|P40018|Saccharomyces cerevisiae (Baker's yeast)
mint_10139|P32780|TF2H1|P32776|P29083|T2EA|P36100|Saccharomyces cerevisiae (Baker's yeast)
mint_10140|O60832|DKC1|P33322|O60832|DKC1|P33322|Saccharomyces cerevisiae (Baker's yeast)
mint_10141|O43516|WASIP|P37370|P42768|WASP|Q12446|Saccharomyces cerevisiae (Baker's yeast)
mint_10142|P55884|IF39|P06103|Q14152|IF3A|P38249|Saccharomyces cerevisiae (Baker's yeast)
mint_10143|O00232|PSD12|Q12250|Q9UNM6|PSD13|Q04062|Saccharomyces cerevisiae (Baker's yeast)
mint_10145|O60216|RAD21|Q12158|Q9UQE7|SMC3|P47037|Saccharomyces cerevisiae (Baker's yeast)
mint_10146|P54578|UBP14|P43593|P43686|PRS6B|P33298|Saccharomyces cerevisiae (Baker's yeast)
mint_10147|Q9NZ52|GGA3|P38817|Q92616|GCN1L|P33892|Saccharomyces cerevisiae (Baker's yeast)
mint_10148|Q14683|SMC1A|P32908|Q9UQE7|SMC3|P47037|Saccharomyces cerevisiae (Baker's yeast)
mint_10149|P45974|UBP5|P38237|Q99613|IF38|P32497|Saccharomyces cerevisiae (Baker's yeast)
mint_10150|Q9P2K8|E2AK4|P15442|Q9Y312|CT004|P32357|Saccharomyces cerevisiae (Baker's yeast)
mint_10155|Q8TAT6|NPL4|P33755|P55072|TERA|P25694|Saccharomyces cerevisiae (Baker's yeast)
mint_10156|Q14152|IF3A|P38249|P61221|ABCE1|Q03195|Saccharomyces cerevisiae (Baker's yeast)
mint_10157|O43172|PRP4|P20053|O94906|PRPU|P19735|Saccharomyces cerevisiae (Baker's yeast)
mint_10158|Q9NYV4|CD2L7|Q03957|P34932|HSP74|P32590|Saccharomyces cerevisiae (Baker's yeast)
mint_10159|Q9NW13|RBM28|P37838|Q9NW13|RBM28|P37838|Saccharomyces cerevisiae (Baker's yeast)
mint_10160|Q12996|Q12996|P25298|Q92989|CFP1|Q08685|Saccharomyces cerevisiae (Baker's yeast)
mint_10163|Q9P2K8|E2AK4|P15442|Q8NI36|WDR36|Q06078|Saccharomyces cerevisiae (Baker's yeast)
mint_10164|Q9NVH6|TMLH|P23180|Q9NVH6|TMLH|P23180|Saccharomyces cerevisiae (Baker's yeast)
mint_10165|P06730|IF4E|P07260|Q04637|IF4G1|P39935|Saccharomyces cerevisiae (Baker's yeast)
mint_10167|Q9Y5L0|TNPO3|Q99189|Q96ST3|SIN3A|P22579|Saccharomyces cerevisiae (Baker's yeast)
mint_10168|Q9Y6D5|BIG2|P11075|Q00266|METL|P10659|Saccharomyces cerevisiae (Baker's yeast)
mint_10170|P56537|IF6|Q12522|Q8WTT2|Q8WTT2|Q07896|Saccharomyces cerevisiae (Baker's yeast)
mint_10172|Q7Z481|Q7Z481|Q08162|Q9NQT5|EXOS3|Q08285|Saccharomyces cerevisiae (Baker's yeast)
mint_10173|P49736|MCM2|P29469|O14929|HAT1|Q12341|Saccharomyces cerevisiae (Baker's yeast)
mint_10176|P45974|UBP5|P38237|P41252|SYI|P09436|Saccharomyces cerevisiae (Baker's yeast)
mint_10178|Q15269|PWP2|P25635|Q96G21|Q96G21|P53941|Saccharomyces cerevisiae (Baker's yeast)
mint_10179|P61758|PFD3|P48363|P55072|TERA|P25694|Saccharomyces cerevisiae (Baker's yeast)
mint_10180|Q13435|SF3B2|Q02554|Q12874|SF3A3|P19736|Saccharomyces cerevisiae (Baker's yeast)
mint_10182|P25685|DNJB1|P25294|Q96N96|Q96N96|P11433|Saccharomyces cerevisiae (Baker's yeast)
mint_10183|P62805|H4|P02309|P12955|PEPD|P43590|Saccharomyces cerevisiae (Baker's yeast)
mint_10185|O94913|PCF11|P39081|Q9UKF6|CPSF3|Q06224|Saccharomyces cerevisiae (Baker's yeast)
mint_10186|Q9UFF9|CNOT8|P39008|Q9Y2L0|Q9Y2L0|P25655|Saccharomyces cerevisiae (Baker's yeast)
mint_10187|O95639|CPSF4|Q06102|Q9UKF6|CPSF3|Q06224|Saccharomyces cerevisiae (Baker's yeast)
mint_10188|O60942|MCE1|Q01159|P11177|ODPB|P32473|Saccharomyces cerevisiae (Baker's yeast)
mint_10189|O60346|O60346|P08678|O60346|O60346|P08678|Saccharomyces cerevisiae (Baker's yeast)
mint_10190|Q86W44|Q86W44|P38333|Q8IY37|DHX37|Q04217|Saccharomyces cerevisiae (Baker's yeast)
mint_10191|O95478|TIP1|P40078|Q14137|BOP1|Q04660|Saccharomyces cerevisiae (Baker's yeast)
mint_10192|Q9P015|Q9P015|P36520|P35606|COPB2|P41811|Saccharomyces cerevisiae (Baker's yeast)
mint_10193|Q9P015|Q9P015|P36520|P53618|COPB|P41810|Saccharomyces cerevisiae (Baker's yeast)
mint_10195|Q8WWY3|Q8WWY3|P49704|P62316|SMD2|Q06217|Saccharomyces cerevisiae (Baker's yeast)
mint_10196|O00232|PSD12|Q12250|Q15008|PSD6|Q06103|Saccharomyces cerevisiae (Baker's yeast)
mint_10197|Q8WVN7|Q8WVN7|P30777|P49755|TMP21|P54837|Saccharomyces cerevisiae (Baker's yeast)
mint_10198|O43172|PRP4|P20053|O43395|PRPF3|Q03338|Saccharomyces cerevisiae (Baker's yeast)
mint_10202|Q04637|IF4G1|P39935|P06730|IF4E|P07260|Saccharomyces cerevisiae (Baker's yeast)
mint_10204|Q13144|EI2BE|P32501|P05198|IF2A|P20459|Saccharomyces cerevisiae (Baker's yeast)
mint_10206|Q13573|SNW1|P28004|Q15459|SF3A1|P32524|Saccharomyces cerevisiae (Baker's yeast)
mint_10207|Q7Z6E9|Q7Z6E9|P35728|Q9UKF6|CPSF3|Q06224|Saccharomyces cerevisiae (Baker's yeast)
mint_10208|Q8IW34|Q8IW34|P04051|P05423|RPC4|P25441|Saccharomyces cerevisiae (Baker's yeast)
mint_10209|Q9NVH6|TMLH|P23180|O15514|RPB4|P20433|Saccharomyces cerevisiae (Baker's yeast)
mint_10210|Q9H7B2|BXDC1|P36160|Q6RFH5|NSA1|P53136|Saccharomyces cerevisiae (Baker's yeast)
mint_10211|P00558|PGK1|P00560|P00558|PGK1|P00560|Saccharomyces cerevisiae (Baker's yeast)
mint_10212|Q9BVN4|Q9BVN4|P38205|P05387|RLA2|P02400|Saccharomyces cerevisiae (Baker's yeast)
mint_10213|Q13416|ORC2|P32833|O43929|ORC4|P54791|Saccharomyces cerevisiae (Baker's yeast)
mint_10215|P56537|IF6|Q12522|Q9UBN7|HDAC6|P53973|Saccharomyces cerevisiae (Baker's yeast)
mint_10219|Q13164|MK07|Q00772|P25685|DNJB1|P25294|Saccharomyces cerevisiae (Baker's yeast)
mint_10222|Q96NS1|YPEL4|P38191|Q9NWU2|CT011|P40208|Saccharomyces cerevisiae (Baker's yeast)
mint_10224|Q8TED0|Q8TED0|Q04305|Q9H583|BAP28|P42945|Saccharomyces cerevisiae (Baker's yeast)
mint_10225|P18074|ERCC2|P06839|P38607|VATA2|P17255|Saccharomyces cerevisiae (Baker's yeast)
mint_10230|O00743|PPP6|P20604|P78318|IGBP1|Q04372|Saccharomyces cerevisiae (Baker's yeast)
mint_10232|O15355|PP2CG|P34221|P53621|COPA|P53622|Saccharomyces cerevisiae (Baker's yeast)
mint_10233|Q96NS1|YPEL4|P38191|Q9H871|Q9H871|Q12508|Saccharomyces cerevisiae (Baker's yeast)
mint_10236|O15213|BING4|P40055|Q04637|IF4G1|P39935|Saccharomyces cerevisiae (Baker's yeast)
mint_10238|P46087|NOL1|P40991|Q9Y221|NIP7|Q08962|Saccharomyces cerevisiae (Baker's yeast)
mint_10240|P27694|RFA1|P22336|P61160|ARP2|P32381|Saccharomyces cerevisiae (Baker's yeast)
mint_10241|Q96NY9|MUS81|Q04149|P42696|K0117|Q08208|Saccharomyces cerevisiae (Baker's yeast)
mint_10242|Q8IY66|Q8IY66|Q08387|Q6RFH5|NSA1|P53136|Saccharomyces cerevisiae (Baker's yeast)
mint_10244|P60842|IF41|P10081|P06730|IF4E|P07260|Saccharomyces cerevisiae (Baker's yeast)
mint_10249|Q8TED0|Q8TED0|Q04305|Q14137|BOP1|Q04660|Saccharomyces cerevisiae (Baker's yeast)
mint_10251|O00232|PSD12|Q12250|Q13200|PSD2|P38764|Saccharomyces cerevisiae (Baker's yeast)
mint_10252|O43638|FREA|P41813|Q96ST3|SIN3A|P22579|Saccharomyces cerevisiae (Baker's yeast)
mint_10254|O15213|BING4|P40055|O00567|NOP56|Q12460|Saccharomyces cerevisiae (Baker's yeast)
mint_10257|Q8N5A7|Q8N5A7|P39940|O43417|O43417|P36114|Saccharomyces cerevisiae (Baker's yeast)
mint_10258|Q8IXQ0|Q8IXQ0|P38328|O15144|ARPC2|P53731|Saccharomyces cerevisiae (Baker's yeast)
mint_10261|P11388|TOP2A|P06786|O00567|NOP56|Q12460|Saccharomyces cerevisiae (Baker's yeast)
mint_10262|P18074|ERCC2|P06839|P50613|CDK7|P06242|Saccharomyces cerevisiae (Baker's yeast)
mint_10266|P78549|NTHL1|P31378|P61160|ARP2|P32381|Saccharomyces cerevisiae (Baker's yeast)
mint_10268|P54646|AAPK2|P06782|P62987|RL40|P61864|Saccharomyces cerevisiae (Baker's yeast)
mint_10268|P54646|AAPK2|P06782|P62988|UBIQ|P61864|Saccharomyces cerevisiae (Baker's yeast)
mint_10272|P43686|PRS6B|P33298|Q9NU22|MDN1|Q12019|Saccharomyces cerevisiae (Baker's yeast)
mint_10275|P61586|RHOA|P06780|P07954|FUMH|P08417|Saccharomyces cerevisiae (Baker's yeast)
mint_10276|O60264|SMCA5|Q08773|Q14974|IMB1|Q06142|Saccharomyces cerevisiae (Baker's yeast)
mint_10279|O60832|DKC1|P33322|Q01813|K6PP|P16862|Saccharomyces cerevisiae (Baker's yeast)
mint_1028|O95544|PPNK|P32622|Q9UKD2|MRT4|P33201|Saccharomyces cerevisiae (Baker's yeast)
mint_10281|P33552|CKS2|P20486|Q00526|CDK3|P00546|Saccharomyces cerevisiae (Baker's yeast)
mint_10284|Q92831|PCAF|Q03330|P49848|TAF6|P53040|Saccharomyces cerevisiae (Baker's yeast)
mint_10287|Q8TBU6|Q8TBU6|P53196|P62333|PRS10|P53549|Saccharomyces cerevisiae (Baker's yeast)
mint_10289|Q9HAV0|GBB4|P18851|P61160|ARP2|P32381|Saccharomyces cerevisiae (Baker's yeast)
mint_10291|P49721|PSB2|P22141|P25786|PSA1|P40302|Saccharomyces cerevisiae (Baker's yeast)
mint_10292|P49721|PSB2|P22141|O14818|PSA7|P40303|Saccharomyces cerevisiae (Baker's yeast)
mint_10295|O15213|BING4|P40055|P54198|HIRA|P32479|Saccharomyces cerevisiae (Baker's yeast)
mint_10300|Q8TAF3|Q8TAF3|Q99247|P49591|SYS|P07284|Saccharomyces cerevisiae (Baker's yeast)
mint_10301|O00743|PPP6|P20604|Q9H2K6|Q9H2K6|P40856|Saccharomyces cerevisiae (Baker's yeast)
mint_10302|P27694|RFA1|P22336|Q9Y265|RUVB1|Q03940|Saccharomyces cerevisiae (Baker's yeast)
mint_10306|P12004|PCNA|P15873|Q8IW34|Q8IW34|P04051|Saccharomyces cerevisiae (Baker's yeast)
mint_10313|P35249|RFC4|P40348|P36542|ATPG|P38077|Saccharomyces cerevisiae (Baker's yeast)
mint_10320|Q13526|PIN1|P22696|Q9NU22|MDN1|Q12019|Saccharomyces cerevisiae (Baker's yeast)
mint_10321|Q8IY66|Q8IY66|Q08387|Q8TB66|Q8TB66|P53927|Saccharomyces cerevisiae (Baker's yeast)
mint_10322|Q9NWT1|Q9NWT1|P20484|O00541|PESC|P53261|Saccharomyces cerevisiae (Baker's yeast)
mint_10323|P35606|COPB2|P41811|P43686|PRS6B|P33298|Saccharomyces cerevisiae (Baker's yeast)
mint_10324|P23528|COF1|Q03048|Q92616|GCN1L|P33892|Saccharomyces cerevisiae (Baker's yeast)
mint_10327|P05198|IF2A|P20459|Q9NR50|EI2BG|P09032|Saccharomyces cerevisiae (Baker's yeast)
mint_10330|Q9BXS5|AP1M1|Q00776|Q9Y2P8|RCL1|Q08096|Saccharomyces cerevisiae (Baker's yeast)
mint_10331|Q9GZL7|WDR12|Q12024|Q9BTT2|Q9BTT2|P38331|Saccharomyces cerevisiae (Baker's yeast)
mint_10334|Q96NY9|MUS81|Q04149|Q13610|PWP1|P21304|Saccharomyces cerevisiae (Baker's yeast)
mint_10338|Q96NY9|MUS81|Q04149|Q86V81|THOC4|Q12159|Saccharomyces cerevisiae (Baker's yeast)
mint_10344|Q9NQY0|BIN3|P25343|Q9Y277|VDAC3|P04840|Saccharomyces cerevisiae (Baker's yeast)
mint_10350|O00488|ZN593|Q08004|Q9Y3D3|RT16|Q02608|Saccharomyces cerevisiae (Baker's yeast)
mint_10351|Q14137|BOP1|Q04660|Q9BZE4|NOG1|Q02892|Saccharomyces cerevisiae (Baker's yeast)
mint_10352|Q03468|ERCC6|P40352|P40926|MDHM|P17505|Saccharomyces cerevisiae (Baker's yeast)
mint_10355|Q9Y5J1|WDR50|P40362|Q9UNX4|WDR3|Q12220|Saccharomyces cerevisiae (Baker's yeast)
mint_10359|Q9BXS5|AP1M1|Q00776|P49411|EFTU|P02992|Saccharomyces cerevisiae (Baker's yeast)
mint_10362|Q9Y376|CAB39|P32464|Q9Y6E0|STK24|P38692|Saccharomyces cerevisiae (Baker's yeast)
mint_10364|O95155|UBE4B|P54860|Q9H8Y5|Q9H8Y5|Q04311|Saccharomyces cerevisiae (Baker's yeast)
mint_10366|O00743|PPP6|P20604|P48163|MAOX|P36013|Saccharomyces cerevisiae (Baker's yeast)
mint_10368|Q7Z4V7|Q7Z4V7|Q00362|P78371|TCPB|P39076|Saccharomyces cerevisiae (Baker's yeast)
mint_10374|Q15061|WDR43|Q04177|Q7Z561|Q7Z561|Q00955|Saccharomyces cerevisiae (Baker's yeast)
mint_10375|P62714|P2AB|P23595|Q9Y265|RUVB1|Q03940|Saccharomyces cerevisiae (Baker's yeast)
mint_10381|Q96NS1|YPEL4|P38191|Q9NW84|Q9NW84|P40492|Saccharomyces cerevisiae (Baker's yeast)
mint_10383|Q7Z4V7|Q7Z4V7|Q00362|P62714|P2AB|P23595|Saccharomyces cerevisiae (Baker's yeast)
mint_10384|P62714|P2AB|P23595|Q14738|2A5D|P38903|Saccharomyces cerevisiae (Baker's yeast)
mint_10385|P62714|P2AB|P23595|P52435|RPB11|P38902|Saccharomyces cerevisiae (Baker's yeast)
mint_10391|O15213|BING4|P40055|Q8TDN6|BRIX|Q08235|Saccharomyces cerevisiae (Baker's yeast)
mint_10394|P36873|PP1G|P32598|P41236|IPP2|P41818|Saccharomyces cerevisiae (Baker's yeast)
mint_10397|P39748|FEN1|P26793|P12004|PCNA|P15873|Saccharomyces cerevisiae (Baker's yeast)
mint_10403|Q9H1Y0|APG5|Q12380|P14324|FPPS|P08524|Saccharomyces cerevisiae (Baker's yeast)
mint_1041|P30050|RL12|P17079|Q9NYZ1|FA18B|P38962|Saccharomyces cerevisiae (Baker's yeast)
mint_10411|P62829|RL23|P04451|Q8ND15|Q8ND15|Q06338|Saccharomyces cerevisiae (Baker's yeast)
mint_10413|Q969H0|FBXW7|P39014|P63208|SKP1|P52286|Saccharomyces cerevisiae (Baker's yeast)
mint_10416|P62714|P2AB|P23595|Q9Y570|PME1|P38796|Saccharomyces cerevisiae (Baker's yeast)
mint_10420|P35250|RFC2|P40339|P43686|PRS6B|P33298|Saccharomyces cerevisiae (Baker's yeast)
mint_10424|Q9H2K6|Q9H2K6|P40856|P49411|EFTU|P02992|Saccharomyces cerevisiae (Baker's yeast)
mint_10425|Q8N2K1|UB2J2|P33296|O75691|DRIM|P35194|Saccharomyces cerevisiae (Baker's yeast)
mint_10426|Q9H2K6|Q9H2K6|P40856|P06730|IF4E|P07260|Saccharomyces cerevisiae (Baker's yeast)
mint_10428|O00488|ZN593|Q08004|P40926|MDHM|P17505|Saccharomyces cerevisiae (Baker's yeast)
mint_10429|Q14565|DMC1|P25453|Q96EY1|DNJA3|P35191|Saccharomyces cerevisiae (Baker's yeast)
mint_10432|Q9H501|CT006|Q06344|P06730|IF4E|P07260|Saccharomyces cerevisiae (Baker's yeast)
mint_10437|Q9BSW6|Q9BSW6|Q03897|Q08752|PPID|P53691|Saccharomyces cerevisiae (Baker's yeast)
mint_10442|Q8N3Z6|Q8N3Z6|P40507|O43390|HNRPR|Q01560|Saccharomyces cerevisiae (Baker's yeast)
mint_10443|Q9ULW4|Q9ULW4|Q06436|P42696|K0117|Q08208|Saccharomyces cerevisiae (Baker's yeast)
mint_10445|Q8TEA7|Q8TEA7|P26448|Q9NSE4|Q9NSE4|P48526|Saccharomyces cerevisiae (Baker's yeast)
mint_10448|P49770|EI2BB|P32502|Q96HX4|Q96HX4|P32263|Saccharomyces cerevisiae (Baker's yeast)
mint_10450|O95155|UBE4B|P54860|Q9UNZ2|NSF1C|P34223|Saccharomyces cerevisiae (Baker's yeast)
mint_10452|P23025|XPA|P28519|Q01831|XPC|P14736|Saccharomyces cerevisiae (Baker's yeast)
mint_10453|Q8TAF3|Q8TAF3|Q99247|Q8IXX1|Q8IXX1|P39960|Saccharomyces cerevisiae (Baker's yeast)
mint_10456|O60346|O60346|P08678|P31350|RIR2|P09938|Saccharomyces cerevisiae (Baker's yeast)
mint_10458|O95602|RPA1|P10964|P19388|RPB5|P20434|Saccharomyces cerevisiae (Baker's yeast)
mint_10459|P06730|IF4E|P07260|O60488|ACSL4|P47912|Saccharomyces cerevisiae (Baker's yeast)
mint_10465|P35249|RFC4|P40348|P36871|PGMU|P37012|Saccharomyces cerevisiae (Baker's yeast)
mint_10469|Q8N3Z6|Q8N3Z6|P40507|O15523|DDX3Y|P06634|Saccharomyces cerevisiae (Baker's yeast)
mint_10471|Q13526|PIN1|P22696|P28066|PSA5|P32379|Saccharomyces cerevisiae (Baker's yeast)
mint_10473|P49770|EI2BB|P32502|Q14232|EI2BA|P14741|Saccharomyces cerevisiae (Baker's yeast)
mint_10477|P43686|PRS6B|P33298|P62191|PRS4|P40327|Saccharomyces cerevisiae (Baker's yeast)
mint_10479|O76071|WDR39|Q05583|O75317|UBP12|P39967|Saccharomyces cerevisiae (Baker's yeast)
mint_10480|Q13164|MK07|Q00772|P61160|ARP2|P32381|Saccharomyces cerevisiae (Baker's yeast)
mint_10481|Q9Y2X8|Q9Y2X8|P15731|Q14669|TRI12|P33202|Saccharomyces cerevisiae (Baker's yeast)
mint_10486|P20340|RAB6A|Q99260|P46060|RGP1|P11745|Saccharomyces cerevisiae (Baker's yeast)
mint_10487|Q8TBU6|Q8TBU6|P53196|Q9Y230|RUVB2|Q12464|Saccharomyces cerevisiae (Baker's yeast)
mint_10495|Q15427|SF3B4|Q99181|Q15393|SF3B3|Q04693|Saccharomyces cerevisiae (Baker's yeast)
mint_10499|O96017|CHK2|P22216|Q15181|IPYR|P00817|Saccharomyces cerevisiae (Baker's yeast)
mint_10503|P36873|PP1G|P32598|Q10570|CPSF1|Q06632|Saccharomyces cerevisiae (Baker's yeast)
mint_10507|P62158|CALM|P06787|P30405|PPIF|P14832|Saccharomyces cerevisiae (Baker's yeast)
mint_10510|Q9HAV0|GBB4|P18851|P78371|TCPB|P39076|Saccharomyces cerevisiae (Baker's yeast)
mint_10513|Q92831|PCAF|Q03330|O75478|ADA2|Q02336|Saccharomyces cerevisiae (Baker's yeast)
mint_10518|Q03468|ERCC6|P40352|O15305|PMM2|P07283|Saccharomyces cerevisiae (Baker's yeast)
mint_10519|Q8TAF3|Q8TAF3|Q99247|Q99613|IF38|P32497|Saccharomyces cerevisiae (Baker's yeast)
mint_10523|P07992|ERCC1|P06838|P30405|PPIF|P14832|Saccharomyces cerevisiae (Baker's yeast)
mint_10524|Q9C0J8|WDR33|P42841|Q10570|CPSF1|Q06632|Saccharomyces cerevisiae (Baker's yeast)
mint_10527|Q8TAF3|Q8TAF3|Q99247|O75821|IF34|Q04067|Saccharomyces cerevisiae (Baker's yeast)
mint_10528|P51948|MAT1|Q03290|P18074|ERCC2|P06839|Saccharomyces cerevisiae (Baker's yeast)
mint_10533|Q15428|SF3A2|Q07350|P06737|PHS1|P06738|Saccharomyces cerevisiae (Baker's yeast)
mint_10536|Q92541|Q92541|P53064|Q9UH59|Q9UH59|P35177|Saccharomyces cerevisiae (Baker's yeast)
mint_10540|Q14565|DMC1|P25453|Q9Y230|RUVB2|Q12464|Saccharomyces cerevisiae (Baker's yeast)
mint_10541|O00743|PPP6|P20604|P61160|ARP2|P32381|Saccharomyces cerevisiae (Baker's yeast)
mint_10543|O94817|APG12|P38316|Q96RK5|Q96RK5|P40469|Saccharomyces cerevisiae (Baker's yeast)
mint_10547|Q9P2E6|Q9P2E6|Q07381|P62807|H2BA|P02293|Saccharomyces cerevisiae (Baker's yeast)
mint_10548|P23528|COF1|Q03048|Q9Y3B8|ORN|P54964|Saccharomyces cerevisiae (Baker's yeast)
mint_10549|P62158|CALM|P06787|Q08209|P2BA|P14747|Saccharomyces cerevisiae (Baker's yeast)
mint_10550|P05388|RLA0|P05317|Q96D46|Q96D46|P38861|Saccharomyces cerevisiae (Baker's yeast)
mint_10551|O94906|PRPU|P19735|P40926|MDHM|P17505|Saccharomyces cerevisiae (Baker's yeast)
mint_10555|Q9HAV0|GBB4|P18851|P49368|TCPG|P39077|Saccharomyces cerevisiae (Baker's yeast)
mint_10556|Q9Y6V7|Q9Y6V7|P38719|P04181|OAT|P07991|Saccharomyces cerevisiae (Baker's yeast)
mint_10557|P43686|PRS6B|P33298|P50213|IDH3A|P28241|Saccharomyces cerevisiae (Baker's yeast)
mint_10562|Q9HAV0|GBB4|P18851|P40227|TCPZ|P39079|Saccharomyces cerevisiae (Baker's yeast)
mint_10568|Q5XG87|POLS|P53632|O00567|NOP56|Q12460|Saccharomyces cerevisiae (Baker's yeast)
mint_10569|O95155|UBE4B|P54860|Q9UMX0|UBQL1|P48510|Saccharomyces cerevisiae (Baker's yeast)
mint_10574|P68400|CSK21|P15790|P42696|K0117|Q08208|Saccharomyces cerevisiae (Baker's yeast)
mint_10575|O00541|PESC|P53261|P67870|CSK2B|P38930|Saccharomyces cerevisiae (Baker's yeast)
mint_10579|Q8N2K1|UB2J2|P33296|P13693|TCTP|P35691|Saccharomyces cerevisiae (Baker's yeast)
mint_10581|Q9ULW4|Q9ULW4|Q06436|Q04637|IF4G1|P39935|Saccharomyces cerevisiae (Baker's yeast)
mint_10585|P68400|CSK21|P15790|P46087|NOL1|P40991|Saccharomyces cerevisiae (Baker's yeast)
mint_1059|P61970|NTF2|P33331|Q9BUP3|Q9BUP3|P40008|Saccharomyces cerevisiae (Baker's yeast)
mint_10590|P31150|GDIA|P39958|Q92930|RAB8B|P07560|Saccharomyces cerevisiae (Baker's yeast)
mint_10591|Q9H2K6|Q9H2K6|P40856|Q9Y277|VDAC3|P04840|Saccharomyces cerevisiae (Baker's yeast)
mint_10594|O15213|BING4|P40055|P78371|TCPB|P39076|Saccharomyces cerevisiae (Baker's yeast)
mint_10596|P43686|PRS6B|P33298|P17980|PRS6A|P33297|Saccharomyces cerevisiae (Baker's yeast)
mint_10598|P43686|PRS6B|P33298|P35998|PRS7|P33299|Saccharomyces cerevisiae (Baker's yeast)
mint_10600|O15213|BING4|P40055|P40227|TCPZ|P39079|Saccharomyces cerevisiae (Baker's yeast)
mint_10604|Q9UM11|FZR|P53197|Q00526|CDK3|P00546|Saccharomyces cerevisiae (Baker's yeast)
mint_10612|Q13610|PWP1|P21304|P49368|TCPG|P39077|Saccharomyces cerevisiae (Baker's yeast)
mint_10613|O00743|PPP6|P20604|P31350|RIR2|P09938|Saccharomyces cerevisiae (Baker's yeast)
mint_10614|P11387|TOP1|P04786|O75153|IF3X|Q03690|Saccharomyces cerevisiae (Baker's yeast)
mint_10619|O43741|AAKB2|P34164|Q9UGJ0|AAKG2|P12904|Saccharomyces cerevisiae (Baker's yeast)
mint_10622|P78549|NTHL1|P31378|O15160|RPA5|P07703|Saccharomyces cerevisiae (Baker's yeast)
mint_10623|Q13164|MK07|Q00772|P30793|GCH1|P51601|Saccharomyces cerevisiae (Baker's yeast)
mint_10627|Q9C0J8|WDR33|P42841|Q9BTY7|Q9BTY7|P48362|Saccharomyces cerevisiae (Baker's yeast)
mint_10628|P78549|NTHL1|P31378|P35249|RFC4|P40348|Saccharomyces cerevisiae (Baker's yeast)
mint_10629|P68400|CSK21|P15790|Q9NW13|RBM28|P37838|Saccharomyces cerevisiae (Baker's yeast)
mint_1063|O60906|NSMA|P40015|Q7Z5C6|Q7Z5C6|P25042|Saccharomyces cerevisiae (Baker's yeast)
mint_10631|P61086|UBC1|P21734|P54819|KAD2|P07170|Saccharomyces cerevisiae (Baker's yeast)
mint_10633|P15927|RFA2|P26754|Q9UHD8|SEPT9|P25342|Saccharomyces cerevisiae (Baker's yeast)
mint_10636|P05198|IF2A|P20459|Q04637|IF4G1|P39935|Saccharomyces cerevisiae (Baker's yeast)
mint_10637|P46060|RGP1|P11745|P05089|ARGI1|P00812|Saccharomyces cerevisiae (Baker's yeast)
mint_10641|P06730|IF4E|P07260|Q9UGJ0|AAKG2|P12904|Saccharomyces cerevisiae (Baker's yeast)
mint_10642|Q8N2K1|UB2J2|P33296|P62820|RAB1A|P01123|Saccharomyces cerevisiae (Baker's yeast)
mint_10644|P68400|CSK21|P15790|Q08945|SSRP|Q04636|Saccharomyces cerevisiae (Baker's yeast)
mint_10651|P62158|CALM|P06787|Q9ULV0|MYO5B|P19524|Saccharomyces cerevisiae (Baker's yeast)
mint_10652|P14317|HCLS1|P15891|Q9H5X4|Q9H5X4|P32793|Saccharomyces cerevisiae (Baker's yeast)
mint_10653|O60832|DKC1|P33322|Q9NVS8|Q9NVS8|P40486|Saccharomyces cerevisiae (Baker's yeast)
mint_10655|P42768|WASP|Q12446|O94840|O94840|P25297|Saccharomyces cerevisiae (Baker's yeast)
mint_10658|O00488|ZN593|Q08004|P26641|EF1G|P36008|Saccharomyces cerevisiae (Baker's yeast)
mint_10664|Q96S44|PRPK|P53323|O00231|PSD11|Q12377|Saccharomyces cerevisiae (Baker's yeast)
mint_10671|O60346|O60346|P08678|P40123|CAP2|P17555|Saccharomyces cerevisiae (Baker's yeast)
mint_10677|P54646|AAPK2|P06782|Q9UGJ0|AAKG2|P12904|Saccharomyces cerevisiae (Baker's yeast)
mint_10681|P35250|RFC2|P40339|Q99798|ACON|P19414|Saccharomyces cerevisiae (Baker's yeast)
mint_10682|P63244|GBLP|P38011|Q8N9T8|Q8N9T8|P42846|Saccharomyces cerevisiae (Baker's yeast)
mint_10685|P60842|IF41|P10081|Q04637|IF4G1|P39935|Saccharomyces cerevisiae (Baker's yeast)
mint_10693|O00311|CDC7|P06243|P31948|STIP1|P15705|Saccharomyces cerevisiae (Baker's yeast)
mint_10696|Q13347|IF32|P40217|Q14152|IF3A|P38249|Saccharomyces cerevisiae (Baker's yeast)
mint_10697|P62820|RAB1A|P01123|P31150|GDIA|P39958|Saccharomyces cerevisiae (Baker's yeast)
mint_10698|O15213|BING4|P40055|Q9H583|BAP28|P42945|Saccharomyces cerevisiae (Baker's yeast)
mint_10699|Q9ULW4|Q9ULW4|Q06436|P06730|IF4E|P07260|Saccharomyces cerevisiae (Baker's yeast)
mint_10700|Q96S44|PRPK|P53323|P04181|OAT|P07991|Saccharomyces cerevisiae (Baker's yeast)
mint_10707|Q96NY9|MUS81|Q04149|Q9NYR8|Q9NYR8|Q05016|Saccharomyces cerevisiae (Baker's yeast)
mint_10708|O00488|ZN593|Q08004|P23528|COF1|Q03048|Saccharomyces cerevisiae (Baker's yeast)
mint_10710|Q96NY9|MUS81|Q04149|P62987|RL40|P61864|Saccharomyces cerevisiae (Baker's yeast)
mint_10710|Q96NY9|MUS81|Q04149|P62988|UBIQ|P61864|Saccharomyces cerevisiae (Baker's yeast)
mint_10711|Q15061|WDR43|Q04177|O15305|PMM2|P07283|Saccharomyces cerevisiae (Baker's yeast)
mint_10712|Q96S44|PRPK|P53323|P17812|PYRG|P28274|Saccharomyces cerevisiae (Baker's yeast)
mint_10713|Q8TAF3|Q8TAF3|Q99247|Q13347|IF32|P40217|Saccharomyces cerevisiae (Baker's yeast)
mint_10715|O00311|CDC7|P06243|Q9Y6B6|SAR1B|P20606|Saccharomyces cerevisiae (Baker's yeast)
mint_10717|Q9Y6V7|Q9Y6V7|P38719|P31350|RIR2|P09938|Saccharomyces cerevisiae (Baker's yeast)
mint_10718|Q8TBU6|Q8TBU6|P53196|O75832|PSD10|P50086|Saccharomyces cerevisiae (Baker's yeast)
mint_10720|P46087|NOL1|P40991|O94840|O94840|P25297|Saccharomyces cerevisiae (Baker's yeast)
mint_10721|O60488|ACSL4|P47912|P13797|PLST|P32599|Saccharomyces cerevisiae (Baker's yeast)
mint_10723|Q8N5A7|Q8N5A7|P39940|P61218|RPB6|P20435|Saccharomyces cerevisiae (Baker's yeast)
mint_10724|Q8N5A7|Q8N5A7|P39940|P19388|RPB5|P20434|Saccharomyces cerevisiae (Baker's yeast)
mint_10727|P40937|RFC5|P38629|P43686|PRS6B|P33298|Saccharomyces cerevisiae (Baker's yeast)
mint_10728|Q9Y2S0|RPA9|P28000|P62805|H4|P02309|Saccharomyces cerevisiae (Baker's yeast)
mint_10729|P36873|PP1G|P32598|Q14137|BOP1|Q04660|Saccharomyces cerevisiae (Baker's yeast)
mint_10730|Q9H3K6|MY016|P53082|Q9NQW7|Q9NQW7|Q07825|Saccharomyces cerevisiae (Baker's yeast)
mint_10731|O96017|CHK2|P22216|O60684|IMA7|Q02821|Saccharomyces cerevisiae (Baker's yeast)
mint_10732|P11388|TOP2A|P06786|Q86V81|THOC4|Q12159|Saccharomyces cerevisiae (Baker's yeast)
mint_10733|Q969X6|CIR1A|Q06679|Q9UHD8|SEPT9|P25342|Saccharomyces cerevisiae (Baker's yeast)
mint_10736|Q13164|MK07|Q00772|O00231|PSD11|Q12377|Saccharomyces cerevisiae (Baker's yeast)
mint_10738|P55039|DRG2|P53295|Q9H446|RWDD1|Q03768|Saccharomyces cerevisiae (Baker's yeast)
mint_10741|Q96RK5|Q96RK5|P40469|P13861|KAP2|P07278|Saccharomyces cerevisiae (Baker's yeast)
mint_10752|Q8N2K1|UB2J2|P33296|Q9Y6D5|BIG2|P11075|Saccharomyces cerevisiae (Baker's yeast)
mint_10758|Q9NWT1|Q9NWT1|P20484|P56537|IF6|Q12522|Saccharomyces cerevisiae (Baker's yeast)
mint_10759|O94817|APG12|P38316|Q13200|PSD2|P38764|Saccharomyces cerevisiae (Baker's yeast)
mint_10760|P49841|GSK3B|P38615|Q86X27|Q86X27|P04821|Saccharomyces cerevisiae (Baker's yeast)
mint_10762|O00541|PESC|P53261|Q9Y3B9|Q9Y3B9|Q06511|Saccharomyces cerevisiae (Baker's yeast)
mint_10766|P07992|ERCC1|P06838|Q92889|ERCC4|P06777|Saccharomyces cerevisiae (Baker's yeast)
mint_10768|Q9Y5J1|WDR50|P40362|Q15269|PWP2|P25635|Saccharomyces cerevisiae (Baker's yeast)
mint_10769|Q9C0J8|WDR33|P42841|P48643|TCPE|P40413|Saccharomyces cerevisiae (Baker's yeast)
mint_10771|Q9UPZ9|ICK|P32581|P78371|TCPB|P39076|Saccharomyces cerevisiae (Baker's yeast)
mint_10776|P12004|PCNA|P15873|P20839|IMDH1|P50094|Saccharomyces cerevisiae (Baker's yeast)
mint_10780|P05198|IF2A|P20459|Q14232|EI2BA|P14741|Saccharomyces cerevisiae (Baker's yeast)
mint_10781|Q9GZL7|WDR12|Q12024|P61011|SRP54|P20424|Saccharomyces cerevisiae (Baker's yeast)
mint_10782|Q8TAF3|Q8TAF3|Q99247|P36542|ATPG|P38077|Saccharomyces cerevisiae (Baker's yeast)
mint_10785|P68400|CSK21|P15790|Q9BSC4|Q9BSC4|P48234|Saccharomyces cerevisiae (Baker's yeast)
mint_10786|P05198|IF2A|P20459|P06730|IF4E|P07260|Saccharomyces cerevisiae (Baker's yeast)
mint_10789|P18074|ERCC2|P06839|P36542|ATPG|P38077|Saccharomyces cerevisiae (Baker's yeast)
mint_10790|P49721|PSB2|P22141|P25787|PSA2|P23639|Saccharomyces cerevisiae (Baker's yeast)
mint_10791|P49721|PSB2|P22141|P25789|PSA4|P23638|Saccharomyces cerevisiae (Baker's yeast)
mint_10792|P62158|CALM|P06787|P00441|SODC|P00445|Saccharomyces cerevisiae (Baker's yeast)
mint_10795|P62829|RL23|P04451|P20839|IMDH1|P50094|Saccharomyces cerevisiae (Baker's yeast)
mint_10796|P62158|CALM|P06787|Q96RL7|VP13A|Q07878|Saccharomyces cerevisiae (Baker's yeast)
mint_10799|Q9BZK7|TBL1R|P38262|Q8N887|Q8N887|P39981|Saccharomyces cerevisiae (Baker's yeast)
mint_10800|Q9H501|CT006|Q06344|P62807|H2BA|P02293|Saccharomyces cerevisiae (Baker's yeast)
mint_10801|O00488|ZN593|Q08004|O75691|DRIM|P35194|Saccharomyces cerevisiae (Baker's yeast)
mint_10802|P18074|ERCC2|P06839|P53597|SUCA|P53598|Saccharomyces cerevisiae (Baker's yeast)
mint_10803|O00232|PSD12|Q12250|P62191|PRS4|P40327|Saccharomyces cerevisiae (Baker's yeast)
mint_10806|Q9NYV4|CD2L7|Q03957|P62805|H4|P02309|Saccharomyces cerevisiae (Baker's yeast)
mint_10807|Q8N5A7|Q8N5A7|P39940|O94840|O94840|P25297|Saccharomyces cerevisiae (Baker's yeast)
mint_10808|O15213|BING4|P40055|Q9Y496|KIF3A|P27895|Saccharomyces cerevisiae (Baker's yeast)
mint_10809|P07992|ERCC1|P06838|P60842|IF41|P10081|Saccharomyces cerevisiae (Baker's yeast)
mint_10810|P36873|PP1G|P32598|P05198|IF2A|P20459|Saccharomyces cerevisiae (Baker's yeast)
mint_10811|Q8N3Z6|Q8N3Z6|P40507|P20839|IMDH1|P50094|Saccharomyces cerevisiae (Baker's yeast)
mint_10816|P12956|KU70|P32807|P24539|AT5F1|P05626|Saccharomyces cerevisiae (Baker's yeast)
mint_10819|Q96NY9|MUS81|Q04149|Q9NQH7|Q9NQH7|P40051|Saccharomyces cerevisiae (Baker's yeast)
mint_10821|Q92973|TNPO1|P38217|Q86W44|Q86W44|P38333|Saccharomyces cerevisiae (Baker's yeast)
mint_10822|Q15813|Q15813|P39937|Q13200|PSD2|P38764|Saccharomyces cerevisiae (Baker's yeast)
mint_10823|Q14137|BOP1|Q04660|O95292|VAPB|P40075|Saccharomyces cerevisiae (Baker's yeast)
mint_10826|Q9ULW4|Q9ULW4|Q06436|P20839|IMDH1|P50094|Saccharomyces cerevisiae (Baker's yeast)
mint_10827|P23528|COF1|Q03048|O75083|WDR1|P46680|Saccharomyces cerevisiae (Baker's yeast)
mint_10828|Q14137|BOP1|Q04660|Q6RFH5|NSA1|P53136|Saccharomyces cerevisiae (Baker's yeast)
mint_10829|Q9HAV0|GBB4|P18851|P41091|IF2G|P32481|Saccharomyces cerevisiae (Baker's yeast)
mint_10833|P05198|IF2A|P20459|Q13144|EI2BE|P32501|Saccharomyces cerevisiae (Baker's yeast)
mint_10836|O00311|CDC7|P06243|Q16719|KYNU|Q05979|Saccharomyces cerevisiae (Baker's yeast)
mint_10841|Q13526|PIN1|P22696|Q7Z6Z7|UREB1|Q03280|Saccharomyces cerevisiae (Baker's yeast)
mint_10847|Q9ULW4|Q9ULW4|Q06436|Q9NW13|RBM28|P37838|Saccharomyces cerevisiae (Baker's yeast)
mint_10848|P40937|RFC5|P38629|P34896|GLYC|P37291|Saccharomyces cerevisiae (Baker's yeast)
mint_10850|P30307|MPIP3|P23748|P30405|PPIF|P14832|Saccharomyces cerevisiae (Baker's yeast)
mint_10851|P61160|ARP2|P32381|Q8IXQ0|Q8IXQ0|P38328|Saccharomyces cerevisiae (Baker's yeast)
mint_10855|Q8N3Z6|Q8N3Z6|P40507|Q5XG87|POLS|P53632|Saccharomyces cerevisiae (Baker's yeast)
mint_10857|O15213|BING4|P40055|P13693|TCTP|P35691|Saccharomyces cerevisiae (Baker's yeast)
mint_10859|O43741|AAKB2|P34164|P17987|TCPA|P12612|Saccharomyces cerevisiae (Baker's yeast)
mint_10860|P18074|ERCC2|P06839|Q13200|PSD2|P38764|Saccharomyces cerevisiae (Baker's yeast)
mint_10862|P23528|COF1|Q03048|P40123|CAP2|P17555|Saccharomyces cerevisiae (Baker's yeast)
mint_10864|Q96NS1|YPEL4|P38191|Q9H7D7|WDR26|P25569|Saccharomyces cerevisiae (Baker's yeast)
mint_10867|P49770|EI2BB|P32502|P41091|IF2G|P32481|Saccharomyces cerevisiae (Baker's yeast)
mint_10868|Q9GZL7|WDR12|Q12024|Q8WXZ8|Q8WXZ8|P38805|Saccharomyces cerevisiae (Baker's yeast)
mint_10873|P61088|UBE2N|P52490|Q9NS91|RAD18|P10862|Saccharomyces cerevisiae (Baker's yeast)
mint_10875|O15160|RPA5|P07703|Q9H9Y6|RPA2|P22138|Saccharomyces cerevisiae (Baker's yeast)
mint_10877|O60739|SUI13|P32911|Q14152|IF3A|P38249|Saccharomyces cerevisiae (Baker's yeast)
mint_10879|P46087|NOL1|P40991|O60524|SDCG1|Q12532|Saccharomyces cerevisiae (Baker's yeast)
mint_10888|P62158|CALM|P06787|P63241|IF5A|P23301|Saccharomyces cerevisiae (Baker's yeast)
mint_10895|O43741|AAKB2|P34164|O15144|ARPC2|P53731|Saccharomyces cerevisiae (Baker's yeast)
mint_10899|P35606|COPB2|P41811|Q15008|PSD6|Q06103|Saccharomyces cerevisiae (Baker's yeast)
mint_10909|Q9BY44|Q9BY44|P53235|O43390|HNRPR|Q01560|Saccharomyces cerevisiae (Baker's yeast)
mint_10919|Q14137|BOP1|Q04660|Q9Y3T9|YU20|P39744|Saccharomyces cerevisiae (Baker's yeast)
mint_10920|Q15435|Q15435|P36047|Q8N122|RPTOR|P38873|Saccharomyces cerevisiae (Baker's yeast)
mint_10925|Q9H6Z4|RANB3|P40517|Q9NP81|SYSM|P38705|Saccharomyces cerevisiae (Baker's yeast)
mint_10926|P12036|NFH|P43597|Q9UDX0|Q9UDX0|P20967|Saccharomyces cerevisiae (Baker's yeast)
mint_10928|O00541|PESC|P53261|P56537|IF6|Q12522|Saccharomyces cerevisiae (Baker's yeast)
mint_10930|Q15061|WDR43|Q04177|P62333|PRS10|P53549|Saccharomyces cerevisiae (Baker's yeast)
mint_10933|P78549|NTHL1|P31378|Q13347|IF32|P40217|Saccharomyces cerevisiae (Baker's yeast)
mint_10934|Q13164|MK07|Q00772|Q08752|PPID|P53691|Saccharomyces cerevisiae (Baker's yeast)
mint_10935|P42768|WASP|Q12446|Q13200|PSD2|P38764|Saccharomyces cerevisiae (Baker's yeast)
mint_10938|P06730|IF4E|P07260|O95433|AHSA1|Q12449|Saccharomyces cerevisiae (Baker's yeast)
mint_10945|P25208|CBFA|P13434|P38607|VATA2|P17255|Saccharomyces cerevisiae (Baker's yeast)
mint_10946|Q14232|EI2BA|P14741|Q9NR50|EI2BG|P09032|Saccharomyces cerevisiae (Baker's yeast)
mint_10947|Q9NYV4|CD2L7|Q03957|O00743|PPP6|P20604|Saccharomyces cerevisiae (Baker's yeast)
mint_10948|O00743|PPP6|P20604|Q14353|GAMT|Q03305|Saccharomyces cerevisiae (Baker's yeast)
mint_10949|Q9HAZ1|CLK4|P32350|P38607|VATA2|P17255|Saccharomyces cerevisiae (Baker's yeast)
mint_10951|Q9HAV0|GBB4|P18851|P48643|TCPE|P40413|Saccharomyces cerevisiae (Baker's yeast)
mint_10954|Q9BY44|Q9BY44|P53235|Q9H0A0|K1709|P53914|Saccharomyces cerevisiae (Baker's yeast)
mint_10960|P43686|PRS6B|P33298|P48556|PSD8|P32496|Saccharomyces cerevisiae (Baker's yeast)
mint_10961|Q9BSW6|Q9BSW6|Q03897|P06730|IF4E|P07260|Saccharomyces cerevisiae (Baker's yeast)
mint_10962|O43172|PRP4|P20053|P61160|ARP2|P32381|Saccharomyces cerevisiae (Baker's yeast)
mint_10963|O95602|RPA1|P10964|Q9H9Y6|RPA2|P22138|Saccharomyces cerevisiae (Baker's yeast)
mint_10964|Q9UM11|FZR|P53197|O95067|CCNB2|P24869|Saccharomyces cerevisiae (Baker's yeast)
mint_10978|Q96NY9|MUS81|Q04149|Q9H7B2|BXDC1|P36160|Saccharomyces cerevisiae (Baker's yeast)
mint_10981|P15927|RFA2|P26754|P62807|H2BA|P02293|Saccharomyces cerevisiae (Baker's yeast)
mint_10982|Q9UGJ0|AAKG2|P12904|P06737|PHS1|P06738|Saccharomyces cerevisiae (Baker's yeast)
mint_10984|Q15435|Q15435|P36047|Q15393|SF3B3|Q04693|Saccharomyces cerevisiae (Baker's yeast)
mint_10985|O00233|PSD9|P40555|Q99798|ACON|P19414|Saccharomyces cerevisiae (Baker's yeast)
mint_10987|Q9H967|Q9H967|Q12510|P49368|TCPG|P39077|Saccharomyces cerevisiae (Baker's yeast)
mint_10991|P46087|NOL1|P40991|Q9NY12|NOLA1|P28007|Saccharomyces cerevisiae (Baker's yeast)
mint_10994|Q92831|PCAF|Q03330|Q9Y4A5|TRRAP|P38811|Saccharomyces cerevisiae (Baker's yeast)
mint_10996|P05089|ARGI1|P00812|Q15181|IPYR|P00817|Saccharomyces cerevisiae (Baker's yeast)
mint_10998|P49721|PSB2|P22141|P28072|PSB6|P38624|Saccharomyces cerevisiae (Baker's yeast)
mint_10999|Q96NY9|MUS81|Q04149|P07305|H10|P53551|Saccharomyces cerevisiae (Baker's yeast)
mint_11004|P62877|RBX1|Q08273|P51553|IDH3G|P28834|Saccharomyces cerevisiae (Baker's yeast)
mint_11010|Q8TAD8|SNIP1|Q07930|P41252|SYI|P09436|Saccharomyces cerevisiae (Baker's yeast)
mint_11012|Q14701|Q14701|P30620|Q8NI37|Q8NI37|P38797|Saccharomyces cerevisiae (Baker's yeast)
mint_11013|Q13610|PWP1|P21304|P17987|TCPA|P12612|Saccharomyces cerevisiae (Baker's yeast)
mint_11018|Q13610|PWP1|P21304|Q8TDN6|BRIX|Q08235|Saccharomyces cerevisiae (Baker's yeast)
mint_11020|P36873|PP1G|P32598|Q8IY81|Q8IY81|P25582|Saccharomyces cerevisiae (Baker's yeast)
mint_11021|Q8IXQ0|Q8IXQ0|P38328|P61158|ARP3|P47117|Saccharomyces cerevisiae (Baker's yeast)
mint_11022|O15160|RPA5|P07703|Q8N9T8|Q8N9T8|P42846|Saccharomyces cerevisiae (Baker's yeast)
mint_11023|Q5XG87|POLS|P53632|O00410|IMB3|P32337|Saccharomyces cerevisiae (Baker's yeast)
mint_11024|O60739|SUI13|P32911|Q99613|IF38|P32497|Saccharomyces cerevisiae (Baker's yeast)
mint_11027|P36873|PP1G|P32598|P06737|PHS1|P06738|Saccharomyces cerevisiae (Baker's yeast)
mint_11029|Q13526|PIN1|P22696|P24928|RPB1|P04050|Saccharomyces cerevisiae (Baker's yeast)
mint_11031|Q9UNH5|CC14A|Q00684|P36542|ATPG|P38077|Saccharomyces cerevisiae (Baker's yeast)
mint_11033|P63146|UBE2B|P06104|P22314|UBE1|P22515|Saccharomyces cerevisiae (Baker's yeast)
mint_11036|O00541|PESC|P53261|Q8IY81|Q8IY81|P25582|Saccharomyces cerevisiae (Baker's yeast)
mint_11045|Q96NY9|MUS81|Q04149|P62805|H4|P02309|Saccharomyces cerevisiae (Baker's yeast)
mint_11047|P15927|RFA2|P26754|P30044|PRDX5|P38013|Saccharomyces cerevisiae (Baker's yeast)
mint_11053|O00232|PSD12|Q12250|Q9UDX0|Q9UDX0|P20967|Saccharomyces cerevisiae (Baker's yeast)
mint_11056|Q7Z4V7|Q7Z4V7|Q00362|P48643|TCPE|P40413|Saccharomyces cerevisiae (Baker's yeast)
mint_11057|O15056|SYNJ2|P50942|P55263|ADK|P47143|Saccharomyces cerevisiae (Baker's yeast)
mint_11063|O76071|WDR39|Q05583|P51665|PSD7|Q08723|Saccharomyces cerevisiae (Baker's yeast)
mint_11065|P68400|CSK21|P15790|Q14137|BOP1|Q04660|Saccharomyces cerevisiae (Baker's yeast)
mint_11066|Q13886|BTEB1|P08153|Q9UH59|Q9UH59|P35177|Saccharomyces cerevisiae (Baker's yeast)
mint_11068|Q13886|BTEB1|P08153|P33121|ACSL1|P39518|Saccharomyces cerevisiae (Baker's yeast)
mint_11072|Q7Z4V7|Q7Z4V7|Q00362|P49368|TCPG|P39077|Saccharomyces cerevisiae (Baker's yeast)
mint_11073|O60216|RAD21|Q12158|Q9UQE7|SMC3|P47037|Saccharomyces cerevisiae (Baker's yeast)
mint_11074|O00232|PSD12|Q12250|P48556|PSD8|P32496|Saccharomyces cerevisiae (Baker's yeast)
mint_11077|Q00526|CDK3|P00546|P17987|TCPA|P12612|Saccharomyces cerevisiae (Baker's yeast)
mint_11079|P62826|RAN|P32835|Q9HD47|Q9HD47|P47123|Saccharomyces cerevisiae (Baker's yeast)
mint_11084|Q9H7D7|WDR26|P25569|Q9NW84|Q9NW84|P40492|Saccharomyces cerevisiae (Baker's yeast)
mint_11086|Q9P1W9|PIM2|Q08217|Q9H4L7|SMRCD|P31380|Saccharomyces cerevisiae (Baker's yeast)
mint_11088|P46087|NOL1|P40991|Q9Y3T9|YU20|P39744|Saccharomyces cerevisiae (Baker's yeast)
mint_11092|P46060|RGP1|P11745|P62826|RAN|P32835|Saccharomyces cerevisiae (Baker's yeast)
mint_11093|Q14137|BOP1|Q04660|P40227|TCPZ|P39079|Saccharomyces cerevisiae (Baker's yeast)
mint_11095|Q06609|RAD51|P25454|P40692|MLH1|P38920|Saccharomyces cerevisiae (Baker's yeast)
mint_11096|Q13164|MK07|Q00772|P52209|6PGD|P38720|Saccharomyces cerevisiae (Baker's yeast)
mint_11098|P78371|TCPB|P39076|Q9BU89|Q9BU89|P47120|Saccharomyces cerevisiae (Baker's yeast)
mint_11099|P63244|GBLP|P38011|O43143|DHX15|P53131|Saccharomyces cerevisiae (Baker's yeast)
mint_111|Q9Y496|KIF3A|P27895|Q96HJ4|Q96HJ4|P33895|Saccharomyces cerevisiae (Baker's yeast)
mint_11101|Q8NCH8|Q8NCH8|P33750|Q9H0A0|K1709|P53914|Saccharomyces cerevisiae (Baker's yeast)
mint_11105|Q9BZK7|TBL1R|P38262|Q86YY0|Q86YY0|P25357|Saccharomyces cerevisiae (Baker's yeast)
mint_11108|O94903|PROSC|P38197|P49591|SYS|P07284|Saccharomyces cerevisiae (Baker's yeast)
mint_11111|Q96E22|Q96E22|Q12063|O95373|IPO7|P46970|Saccharomyces cerevisiae (Baker's yeast)
mint_11112|Q15291|RBBP5|P39706|P31350|RIR2|P09938|Saccharomyces cerevisiae (Baker's yeast)
mint_11115|Q14565|DMC1|P25453|O60762|DPM1|P14020|Saccharomyces cerevisiae (Baker's yeast)
mint_11116|Q9NUW8|TYDP1|P38319|Q9UNZ2|NSF1C|P34223|Saccharomyces cerevisiae (Baker's yeast)
mint_11119|P31150|GDIA|P39958|P51149|RAB7|P32939|Saccharomyces cerevisiae (Baker's yeast)
mint_11122|Q14232|EI2BA|P14741|Q9UI10|EI2BD|P12754|Saccharomyces cerevisiae (Baker's yeast)
mint_11124|P68400|CSK21|P15790|Q9Y5B9|Q9Y5B9|P32558|Saccharomyces cerevisiae (Baker's yeast)
mint_11130|Q9UMS4|PRP19|P32523|Q9BZJ0|CRNL1|Q12309|Saccharomyces cerevisiae (Baker's yeast)
mint_11131|Q9BSW6|Q9BSW6|Q03897|Q15067|ACOX1|P13711|Saccharomyces cerevisiae (Baker's yeast)
mint_11132|Q00526|CDK3|P00546|O75153|IF3X|Q03690|Saccharomyces cerevisiae (Baker's yeast)
mint_11134|P49721|PSB2|P22141|P28066|PSA5|P32379|Saccharomyces cerevisiae (Baker's yeast)
mint_11136|P11387|TOP1|P04786|Q9BUI4|RPC62|P32349|Saccharomyces cerevisiae (Baker's yeast)
mint_11137|Q13886|BTEB1|P08153|Q9Y4A5|TRRAP|P38811|Saccharomyces cerevisiae (Baker's yeast)
mint_11143|P40937|RFC5|P38629|P40938|RFC3|P38251|Saccharomyces cerevisiae (Baker's yeast)
mint_11145|P05198|IF2A|P20459|P38919|DDX48|Q12099|Saccharomyces cerevisiae (Baker's yeast)
mint_11147|P62714|P2AB|P23595|Q8NHV8|Q8NHV8|P31383|Saccharomyces cerevisiae (Baker's yeast)
mint_11150|P35250|RFC2|P40339|P22102|PUR2|P07244|Saccharomyces cerevisiae (Baker's yeast)
mint_11152|Q8TAF3|Q8TAF3|Q99247|Q14152|IF3A|P38249|Saccharomyces cerevisiae (Baker's yeast)
mint_11154|P62826|RAN|P32835|P46060|RGP1|P11745|Saccharomyces cerevisiae (Baker's yeast)
mint_11155|Q7Z4V7|Q7Z4V7|Q00362|P17987|TCPA|P12612|Saccharomyces cerevisiae (Baker's yeast)
mint_11157|O60346|O60346|P08678|P06730|IF4E|P07260|Saccharomyces cerevisiae (Baker's yeast)
mint_11158|Q9BZK7|TBL1R|P38262|Q9ULJ7|Y1223|P40480|Saccharomyces cerevisiae (Baker's yeast)
mint_11159|Q9H2K6|Q9H2K6|P40856|P48730|KC1D|P29295|Saccharomyces cerevisiae (Baker's yeast)
mint_11160|Q96S44|PRPK|P53323|Q9NP81|SYSM|P38705|Saccharomyces cerevisiae (Baker's yeast)
mint_11161|P68400|CSK21|P15790|Q8N9T8|Q8N9T8|P42846|Saccharomyces cerevisiae (Baker's yeast)
mint_11164|Q96S44|PRPK|P53323|P20839|IMDH1|P50094|Saccharomyces cerevisiae (Baker's yeast)
mint_11169|Q9ULM6|NOCTL|P31384|Q9NZN8|CNOT2|P06100|Saccharomyces cerevisiae (Baker's yeast)
mint_11171|Q8N5A7|Q8N5A7|P39940|P19387|RPB3|P16370|Saccharomyces cerevisiae (Baker's yeast)
mint_11184|Q8NAN3|Q8NAN3|P38352|P10619|PPGB|P38109|Saccharomyces cerevisiae (Baker's yeast)
mint_11185|P05198|IF2A|P20459|P60842|IF41|P10081|Saccharomyces cerevisiae (Baker's yeast)
mint_11187|P12956|KU70|P32807|P43686|PRS6B|P33298|Saccharomyces cerevisiae (Baker's yeast)
mint_11195|P05388|RLA0|P05317|P52815|RM12|P53163|Saccharomyces cerevisiae (Baker's yeast)
mint_11199|Q96NY9|MUS81|Q04149|P53350|PLK1|P32562|Saccharomyces cerevisiae (Baker's yeast)
mint_11202|P08621|RU17|Q00916|O14547|O14547|P33334|Saccharomyces cerevisiae (Baker's yeast)
mint_11204|Q03468|ERCC6|P40352|Q99798|ACON|P19414|Saccharomyces cerevisiae (Baker's yeast)
mint_11205|P49841|GSK3B|P38615|P55209|NP1L1|P25293|Saccharomyces cerevisiae (Baker's yeast)
mint_11206|P43686|PRS6B|P33298|O75832|PSD10|P50086|Saccharomyces cerevisiae (Baker's yeast)
mint_11208|O95155|UBE4B|P54860|P54727|RD23B|P32628|Saccharomyces cerevisiae (Baker's yeast)
mint_11211|Q5XG87|POLS|P53632|P20839|IMDH1|P50094|Saccharomyces cerevisiae (Baker's yeast)
mint_11214|Q16526|Q16526|P05066|Q9H455|DJ383J4.4|P15179|Saccharomyces cerevisiae (Baker's yeast)
mint_11216|P08621|RU17|Q00916|O60684|IMA7|Q02821|Saccharomyces cerevisiae (Baker's yeast)
mint_11217|Q9BXS5|AP1M1|Q00776|Q13610|PWP1|P21304|Saccharomyces cerevisiae (Baker's yeast)
mint_11223|P20339|RAB5A|P36017|P31150|GDIA|P39958|Saccharomyces cerevisiae (Baker's yeast)
mint_11226|Q969N2|PIGT|P38875|P84077|ARF1|P19146|Saccharomyces cerevisiae (Baker's yeast)
mint_11228|Q14137|BOP1|Q04660|P23526|SAHH|P39954|Saccharomyces cerevisiae (Baker's yeast)
mint_11229|O00743|PPP6|P20604|O60488|ACSL4|P47912|Saccharomyces cerevisiae (Baker's yeast)
mint_11230|Q7Z4V7|Q7Z4V7|Q00362|Q8NHV8|Q8NHV8|P31383|Saccharomyces cerevisiae (Baker's yeast)
mint_11237|Q14565|DMC1|P25453|Q7Z561|Q7Z561|Q00955|Saccharomyces cerevisiae (Baker's yeast)
mint_11240|P43686|PRS6B|P33298|Q9UNM6|PSD13|Q04062|Saccharomyces cerevisiae (Baker's yeast)
mint_11241|P11387|TOP1|P04786|Q9Y5B9|Q9Y5B9|P32558|Saccharomyces cerevisiae (Baker's yeast)
mint_11242|Q9Y376|CAB39|P32464|Q8NHQ1|CEP70|Q07418|Saccharomyces cerevisiae (Baker's yeast)
mint_11243|P23528|COF1|Q03048|O60346|O60346|P08678|Saccharomyces cerevisiae (Baker's yeast)
mint_11245|P31150|GDIA|P39958|Q15907|RB11B|P38555|Saccharomyces cerevisiae (Baker's yeast)
mint_11249|O15213|BING4|P40055|Q9Y265|RUVB1|Q03940|Saccharomyces cerevisiae (Baker's yeast)
mint_11257|P62714|P2AB|P23595|Q9H9Y6|RPA2|P22138|Saccharomyces cerevisiae (Baker's yeast)
mint_11258|Q8N2K1|UB2J2|P33296|Q92616|GCN1L|P33892|Saccharomyces cerevisiae (Baker's yeast)
mint_11259|P18074|ERCC2|P06839|P43686|PRS6B|P33298|Saccharomyces cerevisiae (Baker's yeast)
mint_11261|P62158|CALM|P06787|P22392|NDKB|P36010|Saccharomyces cerevisiae (Baker's yeast)
mint_11262|P68400|CSK21|P15790|P67870|CSK2B|P38930|Saccharomyces cerevisiae (Baker's yeast)
mint_11264|P36873|PP1G|P32598|P20042|IF2B|P09064|Saccharomyces cerevisiae (Baker's yeast)
mint_11266|Q8IU85|KCC1D|P27466|P62158|CALM|P06787|Saccharomyces cerevisiae (Baker's yeast)
mint_11272|Q8NAN3|Q8NAN3|P38352|Q13616|CUL1|Q12018|Saccharomyces cerevisiae (Baker's yeast)
mint_11273|Q9UK97|FBX9|Q12347|P51553|IDH3G|P28834|Saccharomyces cerevisiae (Baker's yeast)
mint_11278|Q7Z569|BRAP|P38748|Q96NS1|YPEL4|P38191|Saccharomyces cerevisiae (Baker's yeast)
mint_11279|P18074|ERCC2|P06839|P50213|IDH3A|P28241|Saccharomyces cerevisiae (Baker's yeast)
mint_11280|Q9Y376|CAB39|P32464|Q14669|TRI12|P33202|Saccharomyces cerevisiae (Baker's yeast)
mint_11281|Q15819|UB2V2|P53152|P61088|UBE2N|P52490|Saccharomyces cerevisiae (Baker's yeast)
mint_11282|O00488|ZN593|Q08004|P62807|H2BA|P02293|Saccharomyces cerevisiae (Baker's yeast)
mint_11283|Q8TAD8|SNIP1|Q07930|Q9NTJ3|SMC4|Q12267|Saccharomyces cerevisiae (Baker's yeast)
mint_11290|P18858|DNL1|P04819|Q9NY93|DDX56|Q06218|Saccharomyces cerevisiae (Baker's yeast)
mint_11293|O60832|DKC1|P33322|O60684|IMA7|Q02821|Saccharomyces cerevisiae (Baker's yeast)
mint_11295|Q9Y6V7|Q9Y6V7|P38719|P36871|PGMU|P37012|Saccharomyces cerevisiae (Baker's yeast)
mint_11296|Q08209|P2BA|P14747|P63098|CANB1|P25296|Saccharomyces cerevisiae (Baker's yeast)
mint_11298|P62158|CALM|P06787|P41252|SYI|P09436|Saccharomyces cerevisiae (Baker's yeast)
mint_11299|Q8N2K1|UB2J2|P33296|P22314|UBE1|P22515|Saccharomyces cerevisiae (Baker's yeast)
mint_11300|O00311|CDC7|P06243|Q9H6V6|Q9H6V6|Q06708|Saccharomyces cerevisiae (Baker's yeast)
mint_11303|P35250|RFC2|P40339|O95433|AHSA1|Q12449|Saccharomyces cerevisiae (Baker's yeast)
mint_11304|P08621|RU17|Q00916|Q9H6V6|Q9H6V6|Q06708|Saccharomyces cerevisiae (Baker's yeast)
mint_11314|Q8IY66|Q8IY66|Q08387|Q9GZL7|WDR12|Q12024|Saccharomyces cerevisiae (Baker's yeast)
mint_11326|Q99807|COQ7|P41735|P10768|ESTD|P40363|Saccharomyces cerevisiae (Baker's yeast)
mint_11327|Q8N2K1|UB2J2|P33296|P24539|AT5F1|P05626|Saccharomyces cerevisiae (Baker's yeast)
mint_11328|P49770|EI2BB|P32502|O60488|ACSL4|P47912|Saccharomyces cerevisiae (Baker's yeast)
mint_11329|P43686|PRS6B|P33298|P51665|PSD7|Q08723|Saccharomyces cerevisiae (Baker's yeast)
mint_11330|P33552|CKS2|P20486|P63241|IF5A|P23301|Saccharomyces cerevisiae (Baker's yeast)
mint_11334|Q13164|MK07|Q00772|P43686|PRS6B|P33298|Saccharomyces cerevisiae (Baker's yeast)
mint_11335|O95147|DUS14|P40479|P40123|CAP2|P17555|Saccharomyces cerevisiae (Baker's yeast)
mint_11338|P61160|ARP2|P32381|P61158|ARP3|P47117|Saccharomyces cerevisiae (Baker's yeast)
mint_11340|Q14232|EI2BA|P14741|Q13144|EI2BE|P32501|Saccharomyces cerevisiae (Baker's yeast)
mint_11347|P43686|PRS6B|P33298|O43242|PSD3|P40016|Saccharomyces cerevisiae (Baker's yeast)
mint_11348|P27694|RFA1|P22336|Q99798|ACON|P19414|Saccharomyces cerevisiae (Baker's yeast)
mint_11349|P53350|PLK1|P32562|Q9UQE7|SMC3|P47037|Saccharomyces cerevisiae (Baker's yeast)
mint_11350|Q96S44|PRPK|P53323|Q13200|PSD2|P38764|Saccharomyces cerevisiae (Baker's yeast)
mint_11354|P18858|DNL1|P04819|P12004|PCNA|P15873|Saccharomyces cerevisiae (Baker's yeast)
mint_11356|P01116|RASK|P01120|Q9P2E6|Q9P2E6|Q07381|Saccharomyces cerevisiae (Baker's yeast)
mint_11357|Q13526|PIN1|P22696|P04181|OAT|P07991|Saccharomyces cerevisiae (Baker's yeast)
mint_11358|Q9H501|CT006|Q06344|Q9H7B2|BXDC1|P36160|Saccharomyces cerevisiae (Baker's yeast)
mint_11359|Q9NWT1|Q9NWT1|P20484|Q9BXZ4|Q9BXZ4|P53119|Saccharomyces cerevisiae (Baker's yeast)
mint_11362|Q9ULM6|NOCTL|P31384|Q9Y265|RUVB1|Q03940|Saccharomyces cerevisiae (Baker's yeast)
mint_11366|O96017|CHK2|P22216|Q9UQE7|SMC3|P47037|Saccharomyces cerevisiae (Baker's yeast)
mint_11372|O00311|CDC7|P06243|Q9NY61|Q9NY61|Q06631|Saccharomyces cerevisiae (Baker's yeast)
mint_11376|P42768|WASP|Q12446|O43516|WASIP|P37370|Saccharomyces cerevisiae (Baker's yeast)
mint_11377|P08621|RU17|Q00916|P36776|LONM|P36775|Saccharomyces cerevisiae (Baker's yeast)
mint_11382|Q9ULW4|Q9ULW4|Q06436|P35610|SOAT1|P25628|Saccharomyces cerevisiae (Baker's yeast)
mint_11390|P31150|GDIA|P39958|P20340|RAB6A|Q99260|Saccharomyces cerevisiae (Baker's yeast)
mint_11395|Q8IXQ0|Q8IXQ0|P38328|P61160|ARP2|P32381|Saccharomyces cerevisiae (Baker's yeast)
mint_11398|P62877|RBX1|Q08273|P51665|PSD7|Q08723|Saccharomyces cerevisiae (Baker's yeast)
mint_114|Q9Y496|KIF3A|P27895|Q9Y496|KIF3A|P27895|Saccharomyces cerevisiae (Baker's yeast)
mint_11403|Q9Y2H1|ST38L|P53894|P61160|ARP2|P32381|Saccharomyces cerevisiae (Baker's yeast)
mint_11405|Q9UNH5|CC14A|Q00684|P48047|ATPO|P09457|Saccharomyces cerevisiae (Baker's yeast)
mint_11409|Q13886|BTEB1|P08153|Q9NPF5|DMAP1|P53201|Saccharomyces cerevisiae (Baker's yeast)
mint_11410|P05198|IF2A|P20459|P20042|IF2B|P09064|Saccharomyces cerevisiae (Baker's yeast)
mint_11411|O75716|STK16|Q12003|O95155|UBE4B|P54860|Saccharomyces cerevisiae (Baker's yeast)
mint_11412|Q9ULW4|Q9ULW4|Q06436|Q9NVP1|DDX18|Q03532|Saccharomyces cerevisiae (Baker's yeast)
mint_11413|P27694|RFA1|P22336|P62191|PRS4|P40327|Saccharomyces cerevisiae (Baker's yeast)
mint_11414|Q8IXQ0|Q8IXQ0|P38328|P59998|ARPC4|P33204|Saccharomyces cerevisiae (Baker's yeast)
mint_11417|Q14232|EI2BA|P14741|P49770|EI2BB|P32502|Saccharomyces cerevisiae (Baker's yeast)
mint_11418|Q8N2K1|UB2J2|P33296|O43592|XPOT|P33418|Saccharomyces cerevisiae (Baker's yeast)
mint_11420|P36873|PP1G|P32598|Q9H077|Q9H077|P45976|Saccharomyces cerevisiae (Baker's yeast)
mint_11421|P68400|CSK21|P15790|Q9H0A0|K1709|P53914|Saccharomyces cerevisiae (Baker's yeast)
mint_11427|O00311|CDC7|P06243|Q9Y2S0|RPA9|P28000|Saccharomyces cerevisiae (Baker's yeast)
mint_11430|P12956|KU70|P32807|Q8NHQ1|CEP70|Q07418|Saccharomyces cerevisiae (Baker's yeast)
mint_11432|P22314|UBE1|P22515|P31948|STIP1|P15705|Saccharomyces cerevisiae (Baker's yeast)
mint_11436|Q9BXS5|AP1M1|Q00776|Q9NW13|RBM28|P37838|Saccharomyces cerevisiae (Baker's yeast)
mint_11439|Q9GZL7|WDR12|Q12024|Q96QK1|VPS35|P34110|Saccharomyces cerevisiae (Baker's yeast)
mint_11441|P42768|WASP|Q12446|Q8NFL1|Q8NFL1|P38822|Saccharomyces cerevisiae (Baker's yeast)
mint_11444|P62158|CALM|P06787|P36871|PGMU|P37012|Saccharomyces cerevisiae (Baker's yeast)
mint_11446|Q969H0|FBXW7|P39014|P62877|RBX1|Q08273|Saccharomyces cerevisiae (Baker's yeast)
mint_11451|P36507|MP2K2|P08018|P08559|ODPA|P16387|Saccharomyces cerevisiae (Baker's yeast)
mint_11453|Q9UHD8|SEPT9|P25342|Q16181|SEPT7|P32457|Saccharomyces cerevisiae (Baker's yeast)
mint_11454|O00541|PESC|P53261|P22087|FBRL|P15646|Saccharomyces cerevisiae (Baker's yeast)
mint_11455|O95155|UBE4B|P54860|P52758|UK14|P40037|Saccharomyces cerevisiae (Baker's yeast)
mint_11458|Q8IVB7|Q8IVB7|Q05946|P40123|CAP2|P17555|Saccharomyces cerevisiae (Baker's yeast)
mint_11459|Q9Y6V7|Q9Y6V7|P38719|P53618|COPB|P41810|Saccharomyces cerevisiae (Baker's yeast)
mint_11460|P43686|PRS6B|P33298|Q13200|PSD2|P38764|Saccharomyces cerevisiae (Baker's yeast)
mint_11464|P40937|RFC5|P38629|O00487|PSDE|P43588|Saccharomyces cerevisiae (Baker's yeast)
mint_11472|Q9UK97|FBX9|Q12347|P62987|RL40|P61864|Saccharomyces cerevisiae (Baker's yeast)
mint_11472|Q9UK97|FBX9|Q12347|P62988|UBIQ|P61864|Saccharomyces cerevisiae (Baker's yeast)
mint_11473|P05388|RLA0|P05317|P56537|IF6|Q12522|Saccharomyces cerevisiae (Baker's yeast)
mint_11476|P62158|CALM|P06787|P26640|SYV2|P07806|Saccharomyces cerevisiae (Baker's yeast)
mint_11479|P68400|CSK21|P15790|P56537|IF6|Q12522|Saccharomyces cerevisiae (Baker's yeast)
mint_11480|P49841|GSK3B|P38615|Q9ULV0|MYO5B|P19524|Saccharomyces cerevisiae (Baker's yeast)
mint_11483|Q9HAV0|GBB4|P18851|P08754|GNAI3|P08539|Saccharomyces cerevisiae (Baker's yeast)
mint_11484|P35606|COPB2|P41811|Q9HC07|Q9HC07|P38301|Saccharomyces cerevisiae (Baker's yeast)
mint_11489|Q9H501|CT006|Q06344|P68400|CSK21|P15790|Saccharomyces cerevisiae (Baker's yeast)
mint_11491|P43686|PRS6B|P33298|P61081|UBE2M|P52491|Saccharomyces cerevisiae (Baker's yeast)
mint_11493|P62714|P2AB|P23595|P78318|IGBP1|Q04372|Saccharomyces cerevisiae (Baker's yeast)
mint_11494|Q12986|NFX1|P53971|P62942|FKB1A|P20081|Saccharomyces cerevisiae (Baker's yeast)
mint_11495|P40937|RFC5|P38629|Q9NYR8|Q9NYR8|Q05016|Saccharomyces cerevisiae (Baker's yeast)
mint_11497|O00232|PSD12|Q12250|Q15363|P24|P32803|Saccharomyces cerevisiae (Baker's yeast)
mint_11499|Q14683|SMC1A|P32908|Q9UQE7|SMC3|P47037|Saccharomyces cerevisiae (Baker's yeast)
mint_11505|Q8TED0|Q8TED0|Q04305|Q9Y2R4|DDX52|P45818|Saccharomyces cerevisiae (Baker's yeast)
mint_11506|Q96SB8|Q96SB8|Q12749|O60684|IMA7|Q02821|Saccharomyces cerevisiae (Baker's yeast)
mint_11507|Q15428|SF3A2|Q07350|Q04637|IF4G1|P39935|Saccharomyces cerevisiae (Baker's yeast)
mint_11511|P35606|COPB2|P41811|P17987|TCPA|P12612|Saccharomyces cerevisiae (Baker's yeast)
mint_11512|Q92973|TNPO1|P38217|Q86TW0|Q86TW0|P32505|Saccharomyces cerevisiae (Baker's yeast)
mint_11514|Q9ULM6|NOCTL|P31384|P35520|CBS|P32582|Saccharomyces cerevisiae (Baker's yeast)
mint_11518|O43660|PLRG1|Q12417|P40227|TCPZ|P39079|Saccharomyces cerevisiae (Baker's yeast)
mint_11521|P49841|GSK3B|P38615|Q9Y259|CHKB|P20485|Saccharomyces cerevisiae (Baker's yeast)
mint_11524|Q13526|PIN1|P22696|P13861|KAP2|P07278|Saccharomyces cerevisiae (Baker's yeast)
mint_11525|O94817|APG12|P38316|Q9UDX0|Q9UDX0|P20967|Saccharomyces cerevisiae (Baker's yeast)
mint_11526|Q96SB8|Q96SB8|Q12749|P62805|H4|P02309|Saccharomyces cerevisiae (Baker's yeast)
mint_11527|Q8TAF3|Q8TAF3|Q99247|P62987|RL40|P61864|Saccharomyces cerevisiae (Baker's yeast)
mint_11527|Q8TAF3|Q8TAF3|Q99247|P62988|UBIQ|P61864|Saccharomyces cerevisiae (Baker's yeast)
mint_11528|Q9H2K6|Q9H2K6|P40856|Q9Y4A5|TRRAP|P38811|Saccharomyces cerevisiae (Baker's yeast)
mint_11529|Q15061|WDR43|Q04177|Q9BU89|Q9BU89|P47120|Saccharomyces cerevisiae (Baker's yeast)
mint_11532|Q9Y2X8|Q9Y2X8|P15731|P14927|UCR6|P00128|Saccharomyces cerevisiae (Baker's yeast)
mint_11534|Q7Z4V7|Q7Z4V7|Q00362|P40227|TCPZ|P39079|Saccharomyces cerevisiae (Baker's yeast)
mint_11535|P05388|RLA0|P05317|P62805|H4|P02309|Saccharomyces cerevisiae (Baker's yeast)
mint_11536|P42768|WASP|Q12446|P48556|PSD8|P32496|Saccharomyces cerevisiae (Baker's yeast)
mint_11537|P62826|RAN|P32835|P18754|RCC1|P21827|Saccharomyces cerevisiae (Baker's yeast)
mint_11548|P35249|RFC4|P40348|P40937|RFC5|P38629|Saccharomyces cerevisiae (Baker's yeast)
mint_11550|P61586|RHOA|P06780|P04181|OAT|P07991|Saccharomyces cerevisiae (Baker's yeast)
mint_11551|Q96NY9|MUS81|Q04149|Q15436|SC23A|P15303|Saccharomyces cerevisiae (Baker's yeast)
mint_11553|O00311|CDC7|P06243|P35606|COPB2|P41811|Saccharomyces cerevisiae (Baker's yeast)
mint_11556|P42768|WASP|Q12446|Q13588|GRAP|P32790|Saccharomyces cerevisiae (Baker's yeast)
mint_11557|P53350|PLK1|P32562|Q14683|SMC1A|P32908|Saccharomyces cerevisiae (Baker's yeast)
mint_11561|P18074|ERCC2|P06839|P51665|PSD7|Q08723|Saccharomyces cerevisiae (Baker's yeast)
mint_11562|Q96S44|PRPK|P53323|P46459|NSF|P18759|Saccharomyces cerevisiae (Baker's yeast)
mint_11563|P18074|ERCC2|P06839|P51948|MAT1|Q03290|Saccharomyces cerevisiae (Baker's yeast)
mint_11565|Q96NY9|MUS81|Q04149|P56192|SYM|P00958|Saccharomyces cerevisiae (Baker's yeast)
mint_11567|P35249|RFC4|P40348|O60684|IMA7|Q02821|Saccharomyces cerevisiae (Baker's yeast)
mint_11568|O43172|PRP4|P20053|P31948|STIP1|P15705|Saccharomyces cerevisiae (Baker's yeast)
mint_11573|Q13610|PWP1|P21304|P48643|TCPE|P40413|Saccharomyces cerevisiae (Baker's yeast)
mint_11574|Q8IY66|Q8IY66|Q08387|Q9UDX0|Q9UDX0|P20967|Saccharomyces cerevisiae (Baker's yeast)
mint_11576|O00541|PESC|P53261|Q9NVP1|DDX18|Q03532|Saccharomyces cerevisiae (Baker's yeast)
mint_11577|P61160|ARP2|P32381|Q9BPX5|Q9BPX5|P40518|Saccharomyces cerevisiae (Baker's yeast)
mint_11578|Q9UM11|FZR|P53197|P55209|NP1L1|P25293|Saccharomyces cerevisiae (Baker's yeast)
mint_11582|P62158|CALM|P06787|Q15181|IPYR|P00817|Saccharomyces cerevisiae (Baker's yeast)
mint_11587|P60604|UB2G2|Q02159|P13861|KAP2|P07278|Saccharomyces cerevisiae (Baker's yeast)
mint_1159|P41091|IF2G|P32481|Q9NQT5|EXOS3|Q08285|Saccharomyces cerevisiae (Baker's yeast)
mint_11591|P55735|SEC13|Q04491|Q9NVD3|CU018|P38732|Saccharomyces cerevisiae (Baker's yeast)
mint_11593|Q9Y5J1|WDR50|P40362|Q8IVB7|Q8IVB7|Q05946|Saccharomyces cerevisiae (Baker's yeast)
mint_11594|O94906|PRPU|P19735|P36871|PGMU|P37012|Saccharomyces cerevisiae (Baker's yeast)
mint_11598|Q9UK97|FBX9|Q12347|Q13616|CUL1|Q12018|Saccharomyces cerevisiae (Baker's yeast)
mint_11599|P33552|CKS2|P20486|O95067|CCNB2|P24869|Saccharomyces cerevisiae (Baker's yeast)
mint_11600|Q7Z569|BRAP|P38748|Q9Y4X5|ARI1|P36113|Saccharomyces cerevisiae (Baker's yeast)
mint_11601|Q15542|TAF5|P38129|O43290|O43290|Q12420|Saccharomyces cerevisiae (Baker's yeast)
mint_11603|P68400|CSK21|P15790|Q9NVP1|DDX18|Q03532|Saccharomyces cerevisiae (Baker's yeast)
mint_11608|Q9Y6V7|Q9Y6V7|P38719|Q9UDX0|Q9UDX0|P20967|Saccharomyces cerevisiae (Baker's yeast)
mint_11611|Q03468|ERCC6|P40352|Q9NYR8|Q9NYR8|Q05016|Saccharomyces cerevisiae (Baker's yeast)
mint_11614|P46087|NOL1|P40991|P22087|FBRL|P15646|Saccharomyces cerevisiae (Baker's yeast)
mint_11615|Q15428|SF3A2|Q07350|O75153|IF3X|Q03690|Saccharomyces cerevisiae (Baker's yeast)
mint_11616|O00311|CDC7|P06243|P62987|RL40|P61864|Saccharomyces cerevisiae (Baker's yeast)
mint_11616|O00311|CDC7|P06243|P62988|UBIQ|P61864|Saccharomyces cerevisiae (Baker's yeast)
mint_11617|O00488|ZN593|Q08004|Q9UHA3|RLP24|Q07915|Saccharomyces cerevisiae (Baker's yeast)
mint_11618|P07992|ERCC1|P06838|P07954|FUMH|P08417|Saccharomyces cerevisiae (Baker's yeast)
mint_11622|P43686|PRS6B|P33298|P62333|PRS10|P53549|Saccharomyces cerevisiae (Baker's yeast)
mint_11623|P10768|ESTD|P40363|P37837|TALDO|P15019|Saccharomyces cerevisiae (Baker's yeast)
mint_11624|Q13526|PIN1|P22696|Q08752|PPID|P53691|Saccharomyces cerevisiae (Baker's yeast)
mint_11625|Q9ULW4|Q9ULW4|Q06436|Q9H7B2|BXDC1|P36160|Saccharomyces cerevisiae (Baker's yeast)
mint_11626|P18074|ERCC2|P06839|P51946|CCNH|P37366|Saccharomyces cerevisiae (Baker's yeast)
mint_11627|Q03468|ERCC6|P40352|Q8NI37|Q8NI37|P38797|Saccharomyces cerevisiae (Baker's yeast)
mint_11628|O43638|FREA|P41813|Q9ULG1|Q9ULG1|P53115|Saccharomyces cerevisiae (Baker's yeast)
mint_11629|P78549|NTHL1|P31378|P51553|IDH3G|P28834|Saccharomyces cerevisiae (Baker's yeast)
mint_11635|O00743|PPP6|P20604|Q7Z561|Q7Z561|Q00955|Saccharomyces cerevisiae (Baker's yeast)
mint_11636|P61088|UBE2N|P52490|P22314|UBE1|P22515|Saccharomyces cerevisiae (Baker's yeast)
mint_11637|Q8NCH8|Q8NCH8|P33750|Q14690|RRP5|Q05022|Saccharomyces cerevisiae (Baker's yeast)
mint_11639|Q9H501|CT006|Q06344|Q86V81|THOC4|Q12159|Saccharomyces cerevisiae (Baker's yeast)
mint_11640|Q15427|SF3B4|Q99181|P30405|PPIF|P14832|Saccharomyces cerevisiae (Baker's yeast)
mint_11645|P49770|EI2BB|P32502|Q9NR50|EI2BG|P09032|Saccharomyces cerevisiae (Baker's yeast)
mint_11648|Q96S44|PRPK|P53323|Q9NYR8|Q9NYR8|Q05016|Saccharomyces cerevisiae (Baker's yeast)
mint_11654|Q8IY66|Q8IY66|Q08387|O00541|PESC|P53261|Saccharomyces cerevisiae (Baker's yeast)
mint_11655|Q15291|RBBP5|P39706|P62987|RL40|P61864|Saccharomyces cerevisiae (Baker's yeast)
mint_11655|Q15291|RBBP5|P39706|P62988|UBIQ|P61864|Saccharomyces cerevisiae (Baker's yeast)
mint_11658|Q13526|PIN1|P22696|O00267|O00267|P27692|Saccharomyces cerevisiae (Baker's yeast)
mint_11661|O00488|ZN593|Q08004|Q92931|Q92931|P28817|Saccharomyces cerevisiae (Baker's yeast)
mint_11663|Q9BSW6|Q9BSW6|Q03897|Q96EE3|SEH1L|P53011|Saccharomyces cerevisiae (Baker's yeast)
mint_11665|P63244|GBLP|P38011|O00567|NOP56|Q12460|Saccharomyces cerevisiae (Baker's yeast)
mint_11666|P18074|ERCC2|P06839|P40926|MDHM|P17505|Saccharomyces cerevisiae (Baker's yeast)
mint_11668|Q9Y6V7|Q9Y6V7|P38719|Q13200|PSD2|P38764|Saccharomyces cerevisiae (Baker's yeast)
mint_11670|Q03468|ERCC6|P40352|P14324|FPPS|P08524|Saccharomyces cerevisiae (Baker's yeast)
mint_11671|O00541|PESC|P53261|Q8TDD1|DDX54|Q12389|Saccharomyces cerevisiae (Baker's yeast)
mint_11674|P68400|CSK21|P15790|Q9BZE4|NOG1|Q02892|Saccharomyces cerevisiae (Baker's yeast)
mint_11675|Q9HAZ2|PRD16|Q12531|Q9NW08|RPC2|P22276|Saccharomyces cerevisiae (Baker's yeast)
mint_11676|Q03468|ERCC6|P40352|P31150|GDIA|P39958|Saccharomyces cerevisiae (Baker's yeast)
mint_11678|Q96NY9|MUS81|Q04149|Q13042|CDC16|P09798|Saccharomyces cerevisiae (Baker's yeast)
mint_11685|Q8IY66|Q8IY66|Q08387|P46087|NOL1|P40991|Saccharomyces cerevisiae (Baker's yeast)
mint_11693|Q96NY9|MUS81|Q04149|Q14137|BOP1|Q04660|Saccharomyces cerevisiae (Baker's yeast)
mint_11694|P08621|RU17|Q00916|Q86W44|Q86W44|P38333|Saccharomyces cerevisiae (Baker's yeast)
mint_11696|O94906|PRPU|P19735|P31939|PUR9|P38009|Saccharomyces cerevisiae (Baker's yeast)
mint_11701|Q8NAN3|Q8NAN3|P38352|P00813|ADA|P53909|Saccharomyces cerevisiae (Baker's yeast)
mint_11703|P63244|GBLP|P38011|Q9BSC4|Q9BSC4|P48234|Saccharomyces cerevisiae (Baker's yeast)
mint_11704|P36873|PP1G|P32598|Q7Z333|SETX|Q00416|Saccharomyces cerevisiae (Baker's yeast)
mint_11709|Q14137|BOP1|Q04660|O15305|PMM2|P07283|Saccharomyces cerevisiae (Baker's yeast)
mint_11711|Q15435|Q15435|P36047|P36873|PP1G|P32598|Saccharomyces cerevisiae (Baker's yeast)
mint_11714|Q03468|ERCC6|P40352|Q96MF9|Q96MF9|P10127|Saccharomyces cerevisiae (Baker's yeast)
mint_11717|P40692|MLH1|P38920|Q9HAV7|GRPE1|P38523|Saccharomyces cerevisiae (Baker's yeast)
mint_11719|P43686|PRS6B|P33298|O00231|PSD11|Q12377|Saccharomyces cerevisiae (Baker's yeast)
mint_11722|P20340|RAB6A|Q99260|P31150|GDIA|P39958|Saccharomyces cerevisiae (Baker's yeast)
mint_11723|Q09028|RBBP4|P39984|P52209|6PGD|P38720|Saccharomyces cerevisiae (Baker's yeast)
mint_11724|Q9Y324|CN111|Q05498|Q01814|AT2B2|P38929|Saccharomyces cerevisiae (Baker's yeast)
mint_11725|Q9UNH5|CC14A|Q00684|O75947|ATP5H|P30902|Saccharomyces cerevisiae (Baker's yeast)
mint_11726|Q92698|RAD54|P32863|P40926|MDHM|P17505|Saccharomyces cerevisiae (Baker's yeast)
mint_11727|Q8IY66|Q8IY66|Q08387|P56537|IF6|Q12522|Saccharomyces cerevisiae (Baker's yeast)
mint_11730|Q92831|PCAF|Q03330|Q9UPT9|UBP22|P50102|Saccharomyces cerevisiae (Baker's yeast)
mint_11731|Q92831|PCAF|Q03330|Q9UH59|Q9UH59|P35177|Saccharomyces cerevisiae (Baker's yeast)
mint_11732|Q9UNH5|CC14A|Q00684|P26640|SYV2|P07806|Saccharomyces cerevisiae (Baker's yeast)
mint_11735|P18074|ERCC2|P06839|Q99798|ACON|P19414|Saccharomyces cerevisiae (Baker's yeast)
mint_11736|O15160|RPA5|P07703|P84077|ARF1|P19146|Saccharomyces cerevisiae (Baker's yeast)
mint_11737|P36873|PP1G|P32598|O75153|IF3X|Q03690|Saccharomyces cerevisiae (Baker's yeast)
mint_11745|Q14137|BOP1|Q04660|Q8NHQ9|Q8NHQ9|P25808|Saccharomyces cerevisiae (Baker's yeast)
mint_11748|Q9ULW4|Q9ULW4|Q06436|Q96E87|Q96E87|Q12754|Saccharomyces cerevisiae (Baker's yeast)
mint_11749|P68400|CSK21|P15790|Q9NQ55|SSF1|P38789|Saccharomyces cerevisiae (Baker's yeast)
mint_11750|Q9NV81|Q9NV81|P42935|O95163|IKAP|Q06706|Saccharomyces cerevisiae (Baker's yeast)
mint_11751|O60739|SUI13|P32911|Q13347|IF32|P40217|Saccharomyces cerevisiae (Baker's yeast)
mint_11753|Q9UNH5|CC14A|Q00684|O60762|DPM1|P14020|Saccharomyces cerevisiae (Baker's yeast)
mint_11755|Q96S44|PRPK|P53323|P35998|PRS7|P33299|Saccharomyces cerevisiae (Baker's yeast)
mint_11757|P05388|RLA0|P05317|P63241|IF5A|P23301|Saccharomyces cerevisiae (Baker's yeast)
mint_11758|Q14137|BOP1|Q04660|Q9UKD2|MRT4|P33201|Saccharomyces cerevisiae (Baker's yeast)
mint_11767|Q9ULW4|Q9ULW4|Q06436|Q9Y3T9|YU20|P39744|Saccharomyces cerevisiae (Baker's yeast)
mint_11770|Q96NY9|MUS81|Q04149|Q8N9T8|Q8N9T8|P42846|Saccharomyces cerevisiae (Baker's yeast)
mint_11773|Q96S44|PRPK|P53323|O76003|TXNL2|P32642|Saccharomyces cerevisiae (Baker's yeast)
mint_11776|P61586|RHOA|P06780|Q96KP4|CPGL1|P43616|Saccharomyces cerevisiae (Baker's yeast)
mint_11782|Q15428|SF3A2|Q07350|P53621|COPA|P53622|Saccharomyces cerevisiae (Baker's yeast)
mint_11790|Q9ULM6|NOCTL|P31384|Q9Y2L0|Q9Y2L0|P25655|Saccharomyces cerevisiae (Baker's yeast)
mint_11792|P63244|GBLP|P38011|Q9ULX3|Q9ULX3|Q08444|Saccharomyces cerevisiae (Baker's yeast)
mint_11796|P61586|RHOA|P06780|Q9NR19|ACSA|P52910|Saccharomyces cerevisiae (Baker's yeast)
mint_11797|Q03468|ERCC6|P40352|P26641|EF1G|P36008|Saccharomyces cerevisiae (Baker's yeast)
mint_11804|P68400|CSK21|P15790|P07237|PDIA1|P17967|Saccharomyces cerevisiae (Baker's yeast)
mint_11806|P62942|FKB1A|P20081|P13797|PLST|P32599|Saccharomyces cerevisiae (Baker's yeast)
mint_11807|Q9H1Y0|APG5|Q12380|P32929|CGL|P31373|Saccharomyces cerevisiae (Baker's yeast)
mint_11808|O15213|BING4|P40055|Q9H0A0|K1709|P53914|Saccharomyces cerevisiae (Baker's yeast)
mint_11810|P23921|RIR1|P21672|O75439|MPPB|P10507|Saccharomyces cerevisiae (Baker's yeast)
mint_11813|O96017|CHK2|P22216|P42566|EP15|P34216|Saccharomyces cerevisiae (Baker's yeast)
mint_11814|P62877|RBX1|Q08273|O15381|NVL|Q07844|Saccharomyces cerevisiae (Baker's yeast)
mint_11817|P46087|NOL1|P40991|O95478|TIP1|P40078|Saccharomyces cerevisiae (Baker's yeast)
mint_11822|O96017|CHK2|P22216|Q9NWU2|CT011|P40208|Saccharomyces cerevisiae (Baker's yeast)
mint_11823|P07992|ERCC1|P06838|P31350|RIR2|P09938|Saccharomyces cerevisiae (Baker's yeast)
mint_11825|O00541|PESC|P53261|O60684|IMA7|Q02821|Saccharomyces cerevisiae (Baker's yeast)
mint_11829|Q8TAD8|SNIP1|Q07930|Q96LS7|Q96LS7|P46947|Saccharomyces cerevisiae (Baker's yeast)
mint_11830|Q96RK5|Q96RK5|P40469|P18074|ERCC2|P06839|Saccharomyces cerevisiae (Baker's yeast)
mint_11835|P63208|SKP1|P52286|Q13616|CUL1|Q12018|Saccharomyces cerevisiae (Baker's yeast)
mint_11839|P42768|WASP|Q12446|P61421|VA0D|P32366|Saccharomyces cerevisiae (Baker's yeast)
mint_11841|Q14137|BOP1|Q04660|Q13765|Q13765|P38879|Saccharomyces cerevisiae (Baker's yeast)
mint_11842|P53621|COPA|P53622|P35606|COPB2|P41811|Saccharomyces cerevisiae (Baker's yeast)
mint_11843|P53621|COPA|P53622|P53618|COPB|P41810|Saccharomyces cerevisiae (Baker's yeast)
mint_11844|Q8N693|ESX1L|P47068|P30405|PPIF|P14832|Saccharomyces cerevisiae (Baker's yeast)
mint_11845|Q9NWT1|Q9NWT1|P20484|P46087|NOL1|P40991|Saccharomyces cerevisiae (Baker's yeast)
mint_11846|Q9BSW6|Q9BSW6|Q03897|P40227|TCPZ|P39079|Saccharomyces cerevisiae (Baker's yeast)
mint_11850|P61964|WDR5|P38123|O43630|O43630|P32580|Saccharomyces cerevisiae (Baker's yeast)
mint_11852|Q09028|RBBP4|P39984|O14929|HAT1|Q12341|Saccharomyces cerevisiae (Baker's yeast)
mint_11856|Q14137|BOP1|Q04660|Q9NVP1|DDX18|Q03532|Saccharomyces cerevisiae (Baker's yeast)
mint_11859|O15213|BING4|P40055|P52815|RM12|P53163|Saccharomyces cerevisiae (Baker's yeast)
mint_11863|P19447|ERCC3|Q00578|P31948|STIP1|P15705|Saccharomyces cerevisiae (Baker's yeast)
mint_11867|P49721|PSB2|P22141|P20618|PSB1|P23724|Saccharomyces cerevisiae (Baker's yeast)
mint_11873|Q96S44|PRPK|P53323|Q9HCN4|XAB1|P47122|Saccharomyces cerevisiae (Baker's yeast)
mint_11875|O00232|PSD12|Q12250|P35998|PRS7|P33299|Saccharomyces cerevisiae (Baker's yeast)
mint_11876|Q8IY66|Q8IY66|Q08387|Q9H7B2|BXDC1|P36160|Saccharomyces cerevisiae (Baker's yeast)
mint_11882|O60216|RAD21|Q12158|Q14683|SMC1A|P32908|Saccharomyces cerevisiae (Baker's yeast)
mint_11883|Q8TAF3|Q8TAF3|Q99247|P42566|EP15|P34216|Saccharomyces cerevisiae (Baker's yeast)
mint_11884|P31150|GDIA|P39958|P20339|RAB5A|P36017|Saccharomyces cerevisiae (Baker's yeast)
mint_11888|P35249|RFC4|P40348|Q7Z628|ARHG8|P51862|Saccharomyces cerevisiae (Baker's yeast)
mint_11896|P49770|EI2BB|P32502|Q13144|EI2BE|P32501|Saccharomyces cerevisiae (Baker's yeast)
mint_11906|Q9HAV0|GBB4|P18851|O95433|AHSA1|Q12449|Saccharomyces cerevisiae (Baker's yeast)
mint_11907|O00488|ZN593|Q08004|Q9Y333|LSM2|P38203|Saccharomyces cerevisiae (Baker's yeast)
mint_11909|P23025|XPA|P28519|Q92889|ERCC4|P06777|Saccharomyces cerevisiae (Baker's yeast)
mint_11911|P46087|NOL1|P40991|P20674|COX5A|P00427|Saccharomyces cerevisiae (Baker's yeast)
mint_11915|Q9UNH5|CC14A|Q00684|P19623|SPEE|Q12074|Saccharomyces cerevisiae (Baker's yeast)
mint_11916|Q9Y2H1|ST38L|P53894|P25685|DNJB1|P25294|Saccharomyces cerevisiae (Baker's yeast)
mint_11922|P62714|P2AB|P23595|Q7Z4V7|Q7Z4V7|Q00362|Saccharomyces cerevisiae (Baker's yeast)
mint_11926|Q96IG2|FXL20|P24814|P63208|SKP1|P52286|Saccharomyces cerevisiae (Baker's yeast)
mint_11927|P49770|EI2BB|P32502|Q96RK5|Q96RK5|P40469|Saccharomyces cerevisiae (Baker's yeast)
mint_11928|Q13610|PWP1|P21304|P78371|TCPB|P39076|Saccharomyces cerevisiae (Baker's yeast)
mint_11930|O15056|SYNJ2|P50942|P60842|IF41|P10081|Saccharomyces cerevisiae (Baker's yeast)
mint_11933|Q9Y295|DRG1|P39729|O75153|IF3X|Q03690|Saccharomyces cerevisiae (Baker's yeast)
mint_11939|O15213|BING4|P40055|Q96E87|Q96E87|Q12754|Saccharomyces cerevisiae (Baker's yeast)
mint_11940|Q00526|CDK3|P00546|P13807|GYS1|P23337|Saccharomyces cerevisiae (Baker's yeast)
mint_11948|O96017|CHK2|P22216|Q9Y294|Q9Y294|P32447|Saccharomyces cerevisiae (Baker's yeast)
mint_11951|O00628|PEX7|P39108|O60645|SEC6|P32844|Saccharomyces cerevisiae (Baker's yeast)
mint_11953|Q9P2J9|PDP2|Q12511|P56537|IF6|Q12522|Saccharomyces cerevisiae (Baker's yeast)
mint_11954|P35606|COPB2|P41811|P40227|TCPZ|P39079|Saccharomyces cerevisiae (Baker's yeast)
mint_11957|P62942|FKB1A|P20081|Q15046|SYK|P15180|Saccharomyces cerevisiae (Baker's yeast)
mint_11959|O96017|CHK2|P22216|P40926|MDHM|P17505|Saccharomyces cerevisiae (Baker's yeast)
mint_11960|O00488|ZN593|Q08004|P63241|IF5A|P23301|Saccharomyces cerevisiae (Baker's yeast)
mint_11964|P23921|RIR1|P21672|Q10713|MPPA|P11914|Saccharomyces cerevisiae (Baker's yeast)
mint_11965|O43741|AAKB2|P34164|P50213|IDH3A|P28241|Saccharomyces cerevisiae (Baker's yeast)
mint_11970|Q96NY9|MUS81|Q04149|P46087|NOL1|P40991|Saccharomyces cerevisiae (Baker's yeast)
mint_11971|P13797|PLST|P32599|P40926|MDHM|P17505|Saccharomyces cerevisiae (Baker's yeast)
mint_11972|P49770|EI2BB|P32502|O43592|XPOT|P33418|Saccharomyces cerevisiae (Baker's yeast)
mint_11973|Q96NY9|MUS81|Q04149|P53803|RPC10|P40422|Saccharomyces cerevisiae (Baker's yeast)
mint_11974|P68400|CSK21|P15790|P84243|H33|P61830|Saccharomyces cerevisiae (Baker's yeast)
mint_11978|Q5XG87|POLS|P53632|P42285|SK2L2|P47047|Saccharomyces cerevisiae (Baker's yeast)
mint_11983|Q5XG87|POLS|P53632|Q9NZM5|GSCR2|Q12080|Saccharomyces cerevisiae (Baker's yeast)
mint_11985|P35606|COPB2|P41811|P31948|STIP1|P15705|Saccharomyces cerevisiae (Baker's yeast)
mint_11986|Q9BXS5|AP1M1|Q00776|Q8N9T8|Q8N9T8|P42846|Saccharomyces cerevisiae (Baker's yeast)
mint_11987|Q9C0J8|WDR33|P42841|P17987|TCPA|P12612|Saccharomyces cerevisiae (Baker's yeast)
mint_11990|P68400|CSK21|P15790|P17844|DDX5|P24783|Saccharomyces cerevisiae (Baker's yeast)
mint_11991|Q9H596|DUS21|P38148|P30566|PUR8|Q05911|Saccharomyces cerevisiae (Baker's yeast)
mint_11992|O00541|PESC|P53261|Q14684|K0179|P35178|Saccharomyces cerevisiae (Baker's yeast)
mint_11995|Q96NY9|MUS81|Q04149|O96017|CHK2|P22216|Saccharomyces cerevisiae (Baker's yeast)
mint_11998|Q8TAF3|Q8TAF3|Q99247|P30793|GCH1|P51601|Saccharomyces cerevisiae (Baker's yeast)
mint_11999|Q9BXS5|AP1M1|Q00776|O43747|AP1G1|Q12028|Saccharomyces cerevisiae (Baker's yeast)
mint_1200|Q9NQH7|Q9NQH7|P40051|Q8WWY3|Q8WWY3|P49704|Saccharomyces cerevisiae (Baker's yeast)
mint_12000|P22314|UBE1|P22515|P30793|GCH1|P51601|Saccharomyces cerevisiae (Baker's yeast)
mint_12004|Q8N5A7|Q8N5A7|P39940|P24928|RPB1|P04050|Saccharomyces cerevisiae (Baker's yeast)
mint_12007|Q13164|MK07|Q00772|P07902|GALT|P08431|Saccharomyces cerevisiae (Baker's yeast)
mint_12009|Q9H2K6|Q9H2K6|P40856|O75663|O75663|Q12199|Saccharomyces cerevisiae (Baker's yeast)
mint_12012|P40937|RFC5|P38629|P50579|AMPM2|P38174|Saccharomyces cerevisiae (Baker's yeast)
mint_12014|Q13164|MK07|Q00772|Q15181|IPYR|P00817|Saccharomyces cerevisiae (Baker's yeast)
mint_12017|Q9BW85|Q9BW85|P28320|O43776|SYNC|P38707|Saccharomyces cerevisiae (Baker's yeast)
mint_12018|P35606|COPB2|P41811|P53621|COPA|P53622|Saccharomyces cerevisiae (Baker's yeast)
mint_12021|Q15428|SF3A2|Q07350|P54819|KAD2|P07170|Saccharomyces cerevisiae (Baker's yeast)
mint_12024|P12036|NFH|P43597|P47755|CAZA2|P28495|Saccharomyces cerevisiae (Baker's yeast)
mint_12025|P27694|RFA1|P22336|Q9NQH7|Q9NQH7|P40051|Saccharomyces cerevisiae (Baker's yeast)
mint_12028|Q9Y484|Q9Y484|P43601|O00743|PPP6|P20604|Saccharomyces cerevisiae (Baker's yeast)
mint_12041|Q15435|Q15435|P36047|Q9UGJ0|AAKG2|P12904|Saccharomyces cerevisiae (Baker's yeast)
mint_12043|P46087|NOL1|P40991|Q8TDN6|BRIX|Q08235|Saccharomyces cerevisiae (Baker's yeast)
mint_12049|P36873|PP1G|P32598|Q15435|Q15435|P36047|Saccharomyces cerevisiae (Baker's yeast)
mint_12053|P35249|RFC4|P40348|P22102|PUR2|P07244|Saccharomyces cerevisiae (Baker's yeast)
mint_12054|P68400|CSK21|P15790|Q13610|PWP1|P21304|Saccharomyces cerevisiae (Baker's yeast)
mint_12056|Q9UM11|FZR|P53197|P78371|TCPB|P39076|Saccharomyces cerevisiae (Baker's yeast)
mint_12057|Q9UJX2|CDC23|P16522|P63241|IF5A|P23301|Saccharomyces cerevisiae (Baker's yeast)
mint_12064|O60739|SUI13|P32911|O75821|IF34|Q04067|Saccharomyces cerevisiae (Baker's yeast)
mint_12068|P35250|RFC2|P40339|P07814|SYEP|P38708|Saccharomyces cerevisiae (Baker's yeast)
mint_12069|Q9P2E6|Q9P2E6|Q07381|P42696|K0117|Q08208|Saccharomyces cerevisiae (Baker's yeast)
mint_12075|Q14137|BOP1|Q04660|P56537|IF6|Q12522|Saccharomyces cerevisiae (Baker's yeast)
mint_12077|Q15428|SF3A2|Q07350|P35606|COPB2|P41811|Saccharomyces cerevisiae (Baker's yeast)
mint_12079|Q9NYV4|CD2L7|Q03957|Q9H0A0|K1709|P53914|Saccharomyces cerevisiae (Baker's yeast)
mint_12082|Q96S44|PRPK|P53323|Q08752|PPID|P53691|Saccharomyces cerevisiae (Baker's yeast)
mint_12091|P63146|UBE2B|P06104|Q9NS91|RAD18|P10862|Saccharomyces cerevisiae (Baker's yeast)
mint_12093|P68400|CSK21|P15790|Q15397|K0020|Q04373|Saccharomyces cerevisiae (Baker's yeast)
mint_12099|P12004|PCNA|P15873|P35520|CBS|P32582|Saccharomyces cerevisiae (Baker's yeast)
mint_12101|Q9NYV4|CD2L7|Q03957|O43390|HNRPR|Q01560|Saccharomyces cerevisiae (Baker's yeast)
mint_12106|O15355|PP2CG|P34221|Q5VYK3|ECM29|P38737|Saccharomyces cerevisiae (Baker's yeast)
mint_12107|Q8IY66|Q8IY66|Q08387|Q86UC4|Q86UC4|P10962|Saccharomyces cerevisiae (Baker's yeast)
mint_12108|P40937|RFC5|P38629|P35250|RFC2|P40339|Saccharomyces cerevisiae (Baker's yeast)
mint_12110|P61964|WDR5|P38123|Q13200|PSD2|P38764|Saccharomyces cerevisiae (Baker's yeast)
mint_12112|P49721|PSB2|P22141|P25788|PSA3|P21242|Saccharomyces cerevisiae (Baker's yeast)
mint_12113|P49721|PSB2|P22141|P60900|PSA6|P21243|Saccharomyces cerevisiae (Baker's yeast)
mint_12116|Q13535|ATR|P38111|P31948|STIP1|P15705|Saccharomyces cerevisiae (Baker's yeast)
mint_12117|Q9P2E6|Q9P2E6|Q07381|Q9ULX3|Q9ULX3|Q08444|Saccharomyces cerevisiae (Baker's yeast)
mint_12125|Q9H3F4|Q9H3F4|P26321|P56537|IF6|Q12522|Saccharomyces cerevisiae (Baker's yeast)
mint_12127|Q13526|PIN1|P22696|P19387|RPB3|P16370|Saccharomyces cerevisiae (Baker's yeast)
mint_12133|Q15061|WDR43|Q04177|P31350|RIR2|P09938|Saccharomyces cerevisiae (Baker's yeast)
mint_12135|P61964|WDR5|P38123|P46063|RECQ1|P35187|Saccharomyces cerevisiae (Baker's yeast)
mint_12137|Q9BSW6|Q9BSW6|Q03897|Q96EY1|DNJA3|P35191|Saccharomyces cerevisiae (Baker's yeast)
mint_12142|Q5XG87|POLS|P53632|P55209|NP1L1|P25293|Saccharomyces cerevisiae (Baker's yeast)
mint_12143|P61160|ARP2|P32381|P59998|ARPC4|P33204|Saccharomyces cerevisiae (Baker's yeast)
mint_12144|P35250|RFC2|P40339|P35251|RFC1|P38630|Saccharomyces cerevisiae (Baker's yeast)
mint_12146|Q9Y388|RBMX2|P40565|Q96LS7|Q96LS7|P46947|Saccharomyces cerevisiae (Baker's yeast)
mint_12147|P14317|HCLS1|P15891|P37802|TAGL2|Q08873|Saccharomyces cerevisiae (Baker's yeast)
mint_12151|Q8TAF3|Q8TAF3|Q99247|P40123|CAP2|P17555|Saccharomyces cerevisiae (Baker's yeast)
mint_12153|P36873|PP1G|P32598|Q9GZL7|WDR12|Q12024|Saccharomyces cerevisiae (Baker's yeast)
mint_12156|P05089|ARGI1|P00812|P63241|IF5A|P23301|Saccharomyces cerevisiae (Baker's yeast)
mint_12158|P49770|EI2BB|P32502|O95373|IPO7|P46970|Saccharomyces cerevisiae (Baker's yeast)
mint_12159|Q9BZK7|TBL1R|P38262|Q8NI36|WDR36|Q06078|Saccharomyces cerevisiae (Baker's yeast)
mint_12160|Q86TN4|Q86TN4|Q12272|P22087|FBRL|P15646|Saccharomyces cerevisiae (Baker's yeast)
mint_12161|Q9BXS5|AP1M1|Q00776|P56537|IF6|Q12522|Saccharomyces cerevisiae (Baker's yeast)
mint_12163|P42768|WASP|Q12446|P12236|ADT3|P18238|Saccharomyces cerevisiae (Baker's yeast)
mint_12166|Q86TN4|Q86TN4|Q12272|Q9H0A0|K1709|P53914|Saccharomyces cerevisiae (Baker's yeast)
mint_12168|O00628|PEX7|P39108|P40227|TCPZ|P39079|Saccharomyces cerevisiae (Baker's yeast)
mint_12169|P05089|ARGI1|P00812|P40926|MDHM|P17505|Saccharomyces cerevisiae (Baker's yeast)
mint_12174|Q15428|SF3A2|Q07350|P38607|VATA2|P17255|Saccharomyces cerevisiae (Baker's yeast)
mint_12175|P68400|CSK21|P15790|Q96K17|Q96K17|Q02642|Saccharomyces cerevisiae (Baker's yeast)
mint_12186|Q9Y6V7|Q9Y6V7|P38719|P60842|IF41|P10081|Saccharomyces cerevisiae (Baker's yeast)
mint_12190|Q9BW85|Q9BW85|P28320|Q9UMS4|PRP19|P32523|Saccharomyces cerevisiae (Baker's yeast)
mint_12192|Q9ULM6|NOCTL|P31384|Q9UFF9|CNOT8|P39008|Saccharomyces cerevisiae (Baker's yeast)
mint_12195|Q9Y333|LSM2|P38203|P22102|PUR2|P07244|Saccharomyces cerevisiae (Baker's yeast)
mint_12198|O00541|PESC|P53261|Q9H7B2|BXDC1|P36160|Saccharomyces cerevisiae (Baker's yeast)
mint_12200|Q15269|PWP2|P25635|Q8IVB7|Q8IVB7|Q05946|Saccharomyces cerevisiae (Baker's yeast)
mint_12207|O00541|PESC|P53261|Q14690|RRP5|Q05022|Saccharomyces cerevisiae (Baker's yeast)
mint_12211|P18074|ERCC2|P06839|Q96RK5|Q96RK5|P40469|Saccharomyces cerevisiae (Baker's yeast)
mint_12214|Q9NYV4|CD2L7|Q03957|Q86VZ6|JAZF1|P32432|Saccharomyces cerevisiae (Baker's yeast)
mint_12220|O00232|PSD12|Q12250|O00231|PSD11|Q12377|Saccharomyces cerevisiae (Baker's yeast)
mint_12221|P46087|NOL1|P40991|Q14684|K0179|P35178|Saccharomyces cerevisiae (Baker's yeast)
mint_12227|P46087|NOL1|P40991|Q6RFH5|NSA1|P53136|Saccharomyces cerevisiae (Baker's yeast)
mint_12233|P11387|TOP1|P04786|Q99798|ACON|P19414|Saccharomyces cerevisiae (Baker's yeast)
mint_12236|P55735|SEC13|Q04491|Q9UM06|Q9UM06|P38968|Saccharomyces cerevisiae (Baker's yeast)
mint_12238|P35249|RFC4|P40348|P35250|RFC2|P40339|Saccharomyces cerevisiae (Baker's yeast)
mint_12240|Q03468|ERCC6|P40352|P38607|VATA2|P17255|Saccharomyces cerevisiae (Baker's yeast)
mint_12241|Q9ULM6|NOCTL|P31384|Q8IWV8|Q8IWV8|P19812|Saccharomyces cerevisiae (Baker's yeast)
mint_12242|P07992|ERCC1|P06838|P38607|VATA2|P17255|Saccharomyces cerevisiae (Baker's yeast)
mint_12247|Q9BXS5|AP1M1|Q00776|Q13601|HRB2|P25586|Saccharomyces cerevisiae (Baker's yeast)
mint_12248|O43660|PLRG1|Q12417|P48643|TCPE|P40413|Saccharomyces cerevisiae (Baker's yeast)
mint_12250|Q13164|MK07|Q00772|O95433|AHSA1|Q12449|Saccharomyces cerevisiae (Baker's yeast)
mint_12254|Q96NY9|MUS81|Q04149|Q9H0A0|K1709|P53914|Saccharomyces cerevisiae (Baker's yeast)
mint_12258|O76071|WDR39|Q05583|Q96RK5|Q96RK5|P40469|Saccharomyces cerevisiae (Baker's yeast)
mint_12263|Q9UI10|EI2BD|P12754|Q14232|EI2BA|P14741|Saccharomyces cerevisiae (Baker's yeast)
mint_12266|O00232|PSD12|Q12250|Q9UNM6|PSD13|Q04062|Saccharomyces cerevisiae (Baker's yeast)
mint_12270|P78549|NTHL1|P31378|O95433|AHSA1|Q12449|Saccharomyces cerevisiae (Baker's yeast)
mint_12271|P13797|PLST|P32599|Q8N5E0|Q8N5E0|P29509|Saccharomyces cerevisiae (Baker's yeast)
mint_12275|P62877|RBX1|Q08273|P35606|COPB2|P41811|Saccharomyces cerevisiae (Baker's yeast)
mint_12276|P05198|IF2A|P20459|P41091|IF2G|P32481|Saccharomyces cerevisiae (Baker's yeast)
mint_12277|Q9GZL7|WDR12|Q12024|Q14137|BOP1|Q04660|Saccharomyces cerevisiae (Baker's yeast)
mint_12278|Q9H2K6|Q9H2K6|P40856|Q86V81|THOC4|Q12159|Saccharomyces cerevisiae (Baker's yeast)
mint_12279|Q9HAV0|GBB4|P18851|P17987|TCPA|P12612|Saccharomyces cerevisiae (Baker's yeast)
mint_12286|Q9Y230|RUVB2|Q12464|Q9Y265|RUVB1|Q03940|Saccharomyces cerevisiae (Baker's yeast)
mint_12287|Q03468|ERCC6|P40352|P60842|IF41|P10081|Saccharomyces cerevisiae (Baker's yeast)
mint_12288|Q9H501|CT006|Q06344|P05455|LA|P33399|Saccharomyces cerevisiae (Baker's yeast)
mint_12290|P12956|KU70|P32807|P63241|IF5A|P23301|Saccharomyces cerevisiae (Baker's yeast)
mint_12291|Q14137|BOP1|Q04660|Q9UNH5|CC14A|Q00684|Saccharomyces cerevisiae (Baker's yeast)
mint_12300|P41091|IF2G|P32481|O75794|O75794|Q05791|Saccharomyces cerevisiae (Baker's yeast)
mint_12301|O15160|RPA5|P07703|Q9Y2S0|RPA9|P28000|Saccharomyces cerevisiae (Baker's yeast)
mint_12303|Q9UI10|EI2BD|P12754|P49770|EI2BB|P32502|Saccharomyces cerevisiae (Baker's yeast)
mint_12305|Q96S44|PRPK|P53323|O00232|PSD12|Q12250|Saccharomyces cerevisiae (Baker's yeast)
mint_12306|Q9UI10|EI2BD|P12754|Q13144|EI2BE|P32501|Saccharomyces cerevisiae (Baker's yeast)
mint_12309|Q13164|MK07|Q00772|P60842|IF41|P10081|Saccharomyces cerevisiae (Baker's yeast)
mint_12313|Q13164|MK07|Q00772|Q13765|Q13765|P38879|Saccharomyces cerevisiae (Baker's yeast)
mint_12314|Q9UNH5|CC14A|Q00684|Q9UGJ0|AAKG2|P12904|Saccharomyces cerevisiae (Baker's yeast)
mint_12315|Q9BXS5|AP1M1|Q00776|Q8TDN6|BRIX|Q08235|Saccharomyces cerevisiae (Baker's yeast)
mint_12317|Q15061|WDR43|Q04177|Q96I08|Q96I08|Q06132|Saccharomyces cerevisiae (Baker's yeast)
mint_12318|Q15428|SF3A2|Q07350|P34896|GLYC|P37291|Saccharomyces cerevisiae (Baker's yeast)
mint_12320|O00743|PPP6|P20604|P40227|TCPZ|P39079|Saccharomyces cerevisiae (Baker's yeast)
mint_12321|Q9UI10|EI2BD|P12754|Q9NR50|EI2BG|P09032|Saccharomyces cerevisiae (Baker's yeast)
mint_12333|Q15061|WDR43|Q04177|O60488|ACSL4|P47912|Saccharomyces cerevisiae (Baker's yeast)
mint_12336|P61088|UBE2N|P52490|Q15819|UB2V2|P53152|Saccharomyces cerevisiae (Baker's yeast)
mint_12339|Q8TAF3|Q8TAF3|Q99247|Q9Y277|VDAC3|P04840|Saccharomyces cerevisiae (Baker's yeast)
mint_12340|Q9ULW4|Q9ULW4|Q06436|P41250|SYG|P38088|Saccharomyces cerevisiae (Baker's yeast)
mint_12342|P62158|CALM|P06787|P23528|COF1|Q03048|Saccharomyces cerevisiae (Baker's yeast)
mint_12343|P46087|NOL1|P40991|O00541|PESC|P53261|Saccharomyces cerevisiae (Baker's yeast)
mint_12344|O15213|BING4|P40055|P62807|H2BA|P02293|Saccharomyces cerevisiae (Baker's yeast)
mint_12347|P15927|RFA2|P26754|P41091|IF2G|P32481|Saccharomyces cerevisiae (Baker's yeast)
mint_12349|Q9UM06|Q9UM06|P38968|Q9ULV4|COR1C|Q06440|Saccharomyces cerevisiae (Baker's yeast)
mint_12350|Q9Y253|POLH|Q04049|P06737|PHS1|P06738|Saccharomyces cerevisiae (Baker's yeast)
mint_12351|Q8TAF3|Q8TAF3|Q99247|P53621|COPA|P53622|Saccharomyces cerevisiae (Baker's yeast)
mint_12353|Q9Y333|LSM2|P38203|Q9Y4Z0|LSM4|P40070|Saccharomyces cerevisiae (Baker's yeast)
mint_12354|Q9H501|CT006|Q06344|Q9ULW3|Q9ULW3|P53743|Saccharomyces cerevisiae (Baker's yeast)
mint_12358|Q9ULW4|Q9ULW4|Q06436|O43390|HNRPR|Q01560|Saccharomyces cerevisiae (Baker's yeast)
mint_12359|Q9BXS5|AP1M1|Q00776|Q9BZE4|NOG1|Q02892|Saccharomyces cerevisiae (Baker's yeast)
mint_12360|P63244|GBLP|P38011|P27694|RFA1|P22336|Saccharomyces cerevisiae (Baker's yeast)
mint_12362|Q15428|SF3A2|Q07350|P29558|RBMS1|P53316|Saccharomyces cerevisiae (Baker's yeast)
mint_12363|O43741|AAKB2|P34164|P54646|AAPK2|P06782|Saccharomyces cerevisiae (Baker's yeast)
mint_12373|Q9NSY1|BMP2K|P38080|P12081|SYH|P07263|Saccharomyces cerevisiae (Baker's yeast)
mint_12374|P49770|EI2BB|P32502|P20042|IF2B|P09064|Saccharomyces cerevisiae (Baker's yeast)
mint_12377|P61586|RHOA|P06780|P24752|THIL|P41338|Saccharomyces cerevisiae (Baker's yeast)
mint_12382|Q9NV81|Q9NV81|P42935|Q9BVF7|Q9BVF7|Q02908|Saccharomyces cerevisiae (Baker's yeast)
mint_12383|Q92889|ERCC4|P06777|Q969X6|CIR1A|Q06679|Saccharomyces cerevisiae (Baker's yeast)
mint_12385|Q96NY9|MUS81|Q04149|Q9NX24|Q9NX24|P32495|Saccharomyces cerevisiae (Baker's yeast)
mint_12387|O00488|ZN593|Q08004|P30405|PPIF|P14832|Saccharomyces cerevisiae (Baker's yeast)
mint_12390|P41236|IPP2|P41818|P36873|PP1G|P32598|Saccharomyces cerevisiae (Baker's yeast)
mint_12391|Q8TAD8|SNIP1|Q07930|O60684|IMA7|Q02821|Saccharomyces cerevisiae (Baker's yeast)
mint_12392|Q14137|BOP1|Q04660|Q9GZL7|WDR12|Q12024|Saccharomyces cerevisiae (Baker's yeast)
mint_12394|P07992|ERCC1|P06838|Q12904|MCA1|P46672|Saccharomyces cerevisiae (Baker's yeast)
mint_12395|O00541|PESC|P53261|Q9GZL7|WDR12|Q12024|Saccharomyces cerevisiae (Baker's yeast)
mint_12396|P53621|COPA|P53622|Q9BVL4|SELO|Q08968|Saccharomyces cerevisiae (Baker's yeast)
mint_12397|P36873|PP1G|P32598|Q6RFH5|NSA1|P53136|Saccharomyces cerevisiae (Baker's yeast)
mint_12398|P52209|6PGD|P38720|P40926|MDHM|P17505|Saccharomyces cerevisiae (Baker's yeast)
mint_12399|P23025|XPA|P28519|O75717|WDHD1|Q01454|Saccharomyces cerevisiae (Baker's yeast)
mint_12403|P35249|RFC4|P40348|Q8IXS5|Q8IXS5|P39968|Saccharomyces cerevisiae (Baker's yeast)
mint_12411|Q5XG87|POLS|P53632|Q8N3Z6|Q8N3Z6|P40507|Saccharomyces cerevisiae (Baker's yeast)
mint_12413|P49721|PSB2|P22141|Q7Z3B5|Q7Z3B5|P30656|Saccharomyces cerevisiae (Baker's yeast)
mint_12414|P49770|EI2BB|P32502|Q9UI10|EI2BD|P12754|Saccharomyces cerevisiae (Baker's yeast)
mint_12416|P68400|CSK21|P15790|O00567|NOP56|Q12460|Saccharomyces cerevisiae (Baker's yeast)
mint_12417|Q13164|MK07|Q00772|Q9Y6E0|STK24|P38692|Saccharomyces cerevisiae (Baker's yeast)
mint_12425|P43686|PRS6B|P33298|Q08752|PPID|P53691|Saccharomyces cerevisiae (Baker's yeast)
mint_12427|P43686|PRS6B|P33298|P61160|ARP2|P32381|Saccharomyces cerevisiae (Baker's yeast)
mint_12431|P12036|NFH|P43597|P47756|CAPZB|P13517|Saccharomyces cerevisiae (Baker's yeast)
mint_12434|P12956|KU70|P32807|Q9Y285|SYFA|P15625|Saccharomyces cerevisiae (Baker's yeast)
mint_12435|Q96S44|PRPK|P53323|P12236|ADT3|P18238|Saccharomyces cerevisiae (Baker's yeast)
mint_12441|O95067|CCNB2|P24869|Q00526|CDK3|P00546|Saccharomyces cerevisiae (Baker's yeast)
mint_12451|Q9UNH5|CC14A|Q00684|P54819|KAD2|P07170|Saccharomyces cerevisiae (Baker's yeast)
mint_12452|P43686|PRS6B|P33298|O00232|PSD12|Q12250|Saccharomyces cerevisiae (Baker's yeast)
mint_12453|Q14137|BOP1|Q04660|P52209|6PGD|P38720|Saccharomyces cerevisiae (Baker's yeast)
mint_12456|O15213|BING4|P40055|P49368|TCPG|P39077|Saccharomyces cerevisiae (Baker's yeast)
mint_12463|Q96NY9|MUS81|Q04149|P06730|IF4E|P07260|Saccharomyces cerevisiae (Baker's yeast)
mint_12466|Q9P253|VPS18|P27801|Q9Y6D5|BIG2|P11075|Saccharomyces cerevisiae (Baker's yeast)
mint_12470|P17612|KAPCA|P06245|P13861|KAP2|P07278|Saccharomyces cerevisiae (Baker's yeast)
mint_12471|Q14137|BOP1|Q04660|Q99798|ACON|P19414|Saccharomyces cerevisiae (Baker's yeast)
mint_12476|Q9BZK7|TBL1R|P38262|P38607|VATA2|P17255|Saccharomyces cerevisiae (Baker's yeast)
mint_12478|P12956|KU70|P32807|Q9Y265|RUVB1|Q03940|Saccharomyces cerevisiae (Baker's yeast)
mint_12482|Q9ULW4|Q9ULW4|Q06436|O60841|IF2P|P39730|Saccharomyces cerevisiae (Baker's yeast)
mint_12491|Q92698|RAD54|P32863|P13693|TCTP|P35691|Saccharomyces cerevisiae (Baker's yeast)
mint_12492|Q9H2K6|Q9H2K6|P40856|O00743|PPP6|P20604|Saccharomyces cerevisiae (Baker's yeast)
mint_12493|Q96SB8|Q96SB8|Q12749|P20839|IMDH1|P50094|Saccharomyces cerevisiae (Baker's yeast)
mint_12495|P61088|UBE2N|P52490|Q9Y3B8|ORN|P54964|Saccharomyces cerevisiae (Baker's yeast)
mint_12497|Q96S44|PRPK|P53323|Q15436|SC23A|P15303|Saccharomyces cerevisiae (Baker's yeast)
mint_12498|O00488|ZN593|Q08004|Q14997|Q14997|P43584|Saccharomyces cerevisiae (Baker's yeast)
mint_12503|O43741|AAKB2|P34164|O15305|PMM2|P07283|Saccharomyces cerevisiae (Baker's yeast)
mint_12504|Q9UK97|FBX9|Q12347|P63208|SKP1|P52286|Saccharomyces cerevisiae (Baker's yeast)
mint_12507|Q96LS7|Q96LS7|P46947|O75153|IF3X|Q03690|Saccharomyces cerevisiae (Baker's yeast)
mint_12508|P62820|RAB1A|P01123|Q92930|RAB8B|P07560|Saccharomyces cerevisiae (Baker's yeast)
mint_12512|Q9BXS5|AP1M1|Q00776|Q86U42|PABP2|P04147|Saccharomyces cerevisiae (Baker's yeast)
mint_12516|Q13535|ATR|P38111|P40926|MDHM|P17505|Saccharomyces cerevisiae (Baker's yeast)
mint_12517|Q9ULM6|NOCTL|P31384|P31948|STIP1|P15705|Saccharomyces cerevisiae (Baker's yeast)
mint_12518|Q8IY66|Q8IY66|Q08387|Q99798|ACON|P19414|Saccharomyces cerevisiae (Baker's yeast)
mint_12522|O94903|PROSC|P38197|P54819|KAD2|P07170|Saccharomyces cerevisiae (Baker's yeast)
mint_12525|Q13610|PWP1|P21304|P40227|TCPZ|P39079|Saccharomyces cerevisiae (Baker's yeast)
mint_12527|P43686|PRS6B|P33298|P31948|STIP1|P15705|Saccharomyces cerevisiae (Baker's yeast)
mint_12533|Q9H501|CT006|Q06344|P42696|K0117|Q08208|Saccharomyces cerevisiae (Baker's yeast)
mint_12534|P35606|COPB2|P41811|P07902|GALT|P08431|Saccharomyces cerevisiae (Baker's yeast)
mint_12540|Q15428|SF3A2|Q07350|Q9Y3B8|ORN|P54964|Saccharomyces cerevisiae (Baker's yeast)
mint_12541|P48730|KC1D|P29295|Q9P2E6|Q9P2E6|Q07381|Saccharomyces cerevisiae (Baker's yeast)
mint_12543|Q9H7D7|WDR26|P25569|Q9NWU2|CT011|P40208|Saccharomyces cerevisiae (Baker's yeast)
mint_12552|O00264|PGRC1|Q12091|Q8N442|Q8N442|P46943|Saccharomyces cerevisiae (Baker's yeast)
mint_12554|P35250|RFC2|P40339|P35249|RFC4|P40348|Saccharomyces cerevisiae (Baker's yeast)
mint_12556|P55039|DRG2|P53295|P40926|MDHM|P17505|Saccharomyces cerevisiae (Baker's yeast)
mint_12557|Q08752|PPID|P53691|Q9HA25|Q9HA25|P38795|Saccharomyces cerevisiae (Baker's yeast)
mint_12558|P62158|CALM|P06787|P42566|EP15|P34216|Saccharomyces cerevisiae (Baker's yeast)
mint_12559|Q15819|UB2V2|P53152|Q8N5A7|Q8N5A7|P39940|Saccharomyces cerevisiae (Baker's yeast)
mint_12561|Q9BSW6|Q9BSW6|Q03897|Q8WTW4|TUSC4|P39923|Saccharomyces cerevisiae (Baker's yeast)
mint_12565|P31150|GDIA|P39958|P62820|RAB1A|P01123|Saccharomyces cerevisiae (Baker's yeast)
mint_12567|Q13886|BTEB1|P08153|Q8IW34|Q8IW34|P04051|Saccharomyces cerevisiae (Baker's yeast)
mint_12568|Q9H2K6|Q9H2K6|P40856|Q92993|TIP60|Q08649|Saccharomyces cerevisiae (Baker's yeast)
mint_12572|P61964|WDR5|P38123|Q86VZ6|JAZF1|P32432|Saccharomyces cerevisiae (Baker's yeast)
mint_12578|Q86TN4|Q86TN4|Q12272|Q9H7B2|BXDC1|P36160|Saccharomyces cerevisiae (Baker's yeast)
mint_12581|Q9UBP0|SPAST|P40328|P11388|TOP2A|P06786|Saccharomyces cerevisiae (Baker's yeast)
mint_12582|O96017|CHK2|P22216|Q8N890|Q8N890|P40340|Saccharomyces cerevisiae (Baker's yeast)
mint_12586|O95147|DUS14|P40479|Q13164|MK07|Q00772|Saccharomyces cerevisiae (Baker's yeast)
mint_12588|P49721|PSB2|P22141|P49720|PSB3|P25451|Saccharomyces cerevisiae (Baker's yeast)
mint_12589|P46087|NOL1|P40991|Q96D46|Q96D46|P38861|Saccharomyces cerevisiae (Baker's yeast)
mint_12593|P08621|RU17|Q00916|Q9NVP1|DDX18|Q03532|Saccharomyces cerevisiae (Baker's yeast)
mint_12594|Q96NS1|YPEL4|P38191|P78371|TCPB|P39076|Saccharomyces cerevisiae (Baker's yeast)
mint_12595|Q96NS1|YPEL4|P38191|P49368|TCPG|P39077|Saccharomyces cerevisiae (Baker's yeast)
mint_12596|Q9Y2H1|ST38L|P53894|P61421|VA0D|P32366|Saccharomyces cerevisiae (Baker's yeast)
mint_12602|P12036|NFH|P43597|P23528|COF1|Q03048|Saccharomyces cerevisiae (Baker's yeast)
mint_12605|P43686|PRS6B|P33298|Q8TBU6|Q8TBU6|P53196|Saccharomyces cerevisiae (Baker's yeast)
mint_12607|Q9ULW4|Q9ULW4|Q06436|Q9H0A0|K1709|P53914|Saccharomyces cerevisiae (Baker's yeast)
mint_12612|Q9Y333|LSM2|P38203|P26196|DDX6|P39517|Saccharomyces cerevisiae (Baker's yeast)
mint_12616|P63165|SMT3C|Q12306|P30405|PPIF|P14832|Saccharomyces cerevisiae (Baker's yeast)
mint_12618|O95155|UBE4B|P54860|Q8TAT6|NPL4|P33755|Saccharomyces cerevisiae (Baker's yeast)
mint_12619|Q9C0J8|WDR33|P42841|P40227|TCPZ|P39079|Saccharomyces cerevisiae (Baker's yeast)
mint_12622|P62877|RBX1|Q08273|Q8N442|Q8N442|P46943|Saccharomyces cerevisiae (Baker's yeast)
mint_12627|Q8N2K1|UB2J2|P33296|Q9Y265|RUVB1|Q03940|Saccharomyces cerevisiae (Baker's yeast)
mint_12628|P10071|GLI3|P27705|P42696|K0117|Q08208|Saccharomyces cerevisiae (Baker's yeast)
mint_12636|Q14137|BOP1|Q04660|Q8WTT2|Q8WTT2|Q07896|Saccharomyces cerevisiae (Baker's yeast)
mint_12645|P62158|CALM|P06787|Q12965|MYO1E|Q04439|Saccharomyces cerevisiae (Baker's yeast)
mint_12651|P35606|COPB2|P41811|P26196|DDX6|P39517|Saccharomyces cerevisiae (Baker's yeast)
mint_12653|P35606|COPB2|P41811|P51553|IDH3G|P28834|Saccharomyces cerevisiae (Baker's yeast)
mint_12654|P46087|NOL1|P40991|O00567|NOP56|Q12460|Saccharomyces cerevisiae (Baker's yeast)
mint_12655|Q96LS7|Q96LS7|P46947|Q8N1X8|Q8N1X8|P53086|Saccharomyces cerevisiae (Baker's yeast)
mint_12656|Q13535|ATR|P38111|O75153|IF3X|Q03690|Saccharomyces cerevisiae (Baker's yeast)
mint_12658|Q9UK97|FBX9|Q12347|Q8N442|Q8N442|P46943|Saccharomyces cerevisiae (Baker's yeast)
mint_12664|P07992|ERCC1|P06838|P23526|SAHH|P39954|Saccharomyces cerevisiae (Baker's yeast)
mint_12665|Q9HAZ1|CLK4|P32350|P04181|OAT|P07991|Saccharomyces cerevisiae (Baker's yeast)
mint_12666|P43686|PRS6B|P33298|Q15008|PSD6|Q06103|Saccharomyces cerevisiae (Baker's yeast)
mint_12669|Q14137|BOP1|Q04660|O43143|DHX15|P53131|Saccharomyces cerevisiae (Baker's yeast)
mint_12673|O15160|RPA5|P07703|O95602|RPA1|P10964|Saccharomyces cerevisiae (Baker's yeast)
mint_12674|O43818|U3IP2|Q06506|O75691|DRIM|P35194|Saccharomyces cerevisiae (Baker's yeast)
mint_12675|Q9ULW4|Q9ULW4|Q06436|Q8N9T8|Q8N9T8|P42846|Saccharomyces cerevisiae (Baker's yeast)
mint_12676|Q14565|DMC1|P25453|P78316|NOP14|Q99207|Saccharomyces cerevisiae (Baker's yeast)
mint_12677|Q9Y5J1|WDR50|P40362|Q8NI36|WDR36|Q06078|Saccharomyces cerevisiae (Baker's yeast)
mint_12678|Q15435|Q15435|P36047|Q9Y265|RUVB1|Q03940|Saccharomyces cerevisiae (Baker's yeast)
mint_12681|P46060|RGP1|P11745|P43487|RANG|P41920|Saccharomyces cerevisiae (Baker's yeast)
mint_12688|Q15428|SF3A2|Q07350|Q8IVB7|Q8IVB7|Q05946|Saccharomyces cerevisiae (Baker's yeast)
mint_12690|Q15435|Q15435|P36047|Q9BQ02|Q9BQ02|P27476|Saccharomyces cerevisiae (Baker's yeast)
mint_12691|Q16181|SEPT7|P32457|Q9UHD8|SEPT9|P25342|Saccharomyces cerevisiae (Baker's yeast)
mint_12692|Q15428|SF3A2|Q07350|Q93009|UBP7|P50101|Saccharomyces cerevisiae (Baker's yeast)
mint_12693|Q9H3K6|MY016|P53082|O76003|TXNL2|P32642|Saccharomyces cerevisiae (Baker's yeast)
mint_12694|Q969H0|FBXW7|P39014|Q13616|CUL1|Q12018|Saccharomyces cerevisiae (Baker's yeast)
mint_12697|Q13535|ATR|P38111|Q99798|ACON|P19414|Saccharomyces cerevisiae (Baker's yeast)
mint_12699|Q9UNH5|CC14A|Q00684|P36873|PP1G|P32598|Saccharomyces cerevisiae (Baker's yeast)
mint_12700|P24666|PPAC|P40347|O14981|T172|P32333|Saccharomyces cerevisiae (Baker's yeast)
mint_12702|O94817|APG12|P38316|O14980|O14980|P30822|Saccharomyces cerevisiae (Baker's yeast)
mint_12704|Q8IVB7|Q8IVB7|Q05946|Q9Y277|VDAC3|P04840|Saccharomyces cerevisiae (Baker's yeast)
mint_12708|Q00526|CDK3|P00546|Q13200|PSD2|P38764|Saccharomyces cerevisiae (Baker's yeast)
mint_12712|Q9Y2H1|ST38L|P53894|Q9Y3N6|Q9Y3N6|P40468|Saccharomyces cerevisiae (Baker's yeast)
mint_12716|P62158|CALM|P06787|P22314|UBE1|P22515|Saccharomyces cerevisiae (Baker's yeast)
mint_12717|O00232|PSD12|Q12250|P51665|PSD7|Q08723|Saccharomyces cerevisiae (Baker's yeast)
mint_12719|Q03468|ERCC6|P40352|P18074|ERCC2|P06839|Saccharomyces cerevisiae (Baker's yeast)
mint_12720|Q9NWT1|Q9NWT1|P20484|Q14137|BOP1|Q04660|Saccharomyces cerevisiae (Baker's yeast)
mint_12725|Q03468|ERCC6|P40352|P06730|IF4E|P07260|Saccharomyces cerevisiae (Baker's yeast)
mint_12733|P49770|EI2BB|P32502|Q9Y5K8|VATD|P32610|Saccharomyces cerevisiae (Baker's yeast)
mint_12734|P62877|RBX1|Q08273|Q13616|CUL1|Q12018|Saccharomyces cerevisiae (Baker's yeast)
mint_12735|P22314|UBE1|P22515|Q9Y617|SERC|P33330|Saccharomyces cerevisiae (Baker's yeast)
mint_12736|Q9Y295|DRG1|P39729|P60842|IF41|P10081|Saccharomyces cerevisiae (Baker's yeast)
mint_12738|Q96S44|PRPK|P53323|Q9NPF4|GCP|P36132|Saccharomyces cerevisiae (Baker's yeast)
mint_12743|Q13164|MK07|Q00772|P51553|IDH3G|P28834|Saccharomyces cerevisiae (Baker's yeast)
mint_12745|Q9Y333|LSM2|P38203|Q9UK45|LSM7|P53905|Saccharomyces cerevisiae (Baker's yeast)
mint_12747|Q9UPZ9|ICK|P32581|P17987|TCPA|P12612|Saccharomyces cerevisiae (Baker's yeast)
mint_12748|P18074|ERCC2|P06839|P12236|ADT3|P18238|Saccharomyces cerevisiae (Baker's yeast)
mint_12753|O00743|PPP6|P20604|Q9HCN4|XAB1|P47122|Saccharomyces cerevisiae (Baker's yeast)
mint_12757|P05388|RLA0|P05317|P30044|PRDX5|P38013|Saccharomyces cerevisiae (Baker's yeast)
mint_12759|Q96S44|PRPK|P53323|O14980|O14980|P30822|Saccharomyces cerevisiae (Baker's yeast)
mint_12760|Q9Y4Z0|LSM4|P40070|Q93009|UBP7|P50101|Saccharomyces cerevisiae (Baker's yeast)
mint_12761|P43686|PRS6B|P33298|O00487|PSDE|P43588|Saccharomyces cerevisiae (Baker's yeast)
mint_12763|Q13526|PIN1|P22696|Q13200|PSD2|P38764|Saccharomyces cerevisiae (Baker's yeast)
mint_12764|O60684|IMA7|Q02821|Q14974|IMB1|Q06142|Saccharomyces cerevisiae (Baker's yeast)
mint_12765|P61964|WDR5|P38123|Q9P1W9|PIM2|Q08217|Saccharomyces cerevisiae (Baker's yeast)
mint_12768|O43818|U3IP2|Q06506|Q9Y2X3|NOP5|Q12499|Saccharomyces cerevisiae (Baker's yeast)
mint_12769|O15213|BING4|P40055|O75153|IF3X|Q03690|Saccharomyces cerevisiae (Baker's yeast)
mint_12770|Q96E22|Q96E22|Q12063|P62826|RAN|P32835|Saccharomyces cerevisiae (Baker's yeast)
mint_12772|Q15542|TAF5|P38129|Q9NTK5|PTD4|P38219|Saccharomyces cerevisiae (Baker's yeast)
mint_12775|P23528|COF1|Q03048|Q96P70|IPO9|P53067|Saccharomyces cerevisiae (Baker's yeast)
mint_12776|P46060|RGP1|P11745|Q9UDX0|Q9UDX0|P20967|Saccharomyces cerevisiae (Baker's yeast)
mint_12777|P78549|NTHL1|P31378|O75153|IF3X|Q03690|Saccharomyces cerevisiae (Baker's yeast)
mint_12780|Q15061|WDR43|Q04177|Q08752|PPID|P53691|Saccharomyces cerevisiae (Baker's yeast)
mint_12781|Q92698|RAD54|P32863|Q9HAV7|GRPE1|P38523|Saccharomyces cerevisiae (Baker's yeast)
mint_12783|O95155|UBE4B|P54860|P62987|RL40|P61864|Saccharomyces cerevisiae (Baker's yeast)
mint_12783|O95155|UBE4B|P54860|P62988|UBIQ|P61864|Saccharomyces cerevisiae (Baker's yeast)
mint_12786|P63208|SKP1|P52286|Q9Y2Z0|SUGT1|Q08446|Saccharomyces cerevisiae (Baker's yeast)
mint_12787|P08621|RU17|Q00916|O00743|PPP6|P20604|Saccharomyces cerevisiae (Baker's yeast)
mint_12792|P35606|COPB2|P41811|P78371|TCPB|P39076|Saccharomyces cerevisiae (Baker's yeast)
mint_12798|Q9H4L5|OSR3|P38713|Q9NW13|RBM28|P37838|Saccharomyces cerevisiae (Baker's yeast)
mint_12805|P63098|CANB1|P25296|Q08209|P2BA|P14747|Saccharomyces cerevisiae (Baker's yeast)
mint_12807|Q9H967|Q9H967|Q12510|P78371|TCPB|P39076|Saccharomyces cerevisiae (Baker's yeast)
mint_12809|Q9Y333|LSM2|P38203|O00231|PSD11|Q12377|Saccharomyces cerevisiae (Baker's yeast)
mint_12810|O00743|PPP6|P20604|P62333|PRS10|P53549|Saccharomyces cerevisiae (Baker's yeast)
mint_12812|P49770|EI2BB|P32502|Q8IXS5|Q8IXS5|P39968|Saccharomyces cerevisiae (Baker's yeast)
mint_12815|P08621|RU17|Q00916|Q9H2K6|Q9H2K6|P40856|Saccharomyces cerevisiae (Baker's yeast)
mint_12818|P14317|HCLS1|P15891|P61158|ARP3|P47117|Saccharomyces cerevisiae (Baker's yeast)
mint_12823|O96017|CHK2|P22216|Q14974|IMB1|Q06142|Saccharomyces cerevisiae (Baker's yeast)
mint_12825|Q15061|WDR43|Q04177|Q9NTK5|PTD4|P38219|Saccharomyces cerevisiae (Baker's yeast)
mint_12826|P52209|6PGD|P38720|Q8N1X8|Q8N1X8|P53086|Saccharomyces cerevisiae (Baker's yeast)
mint_12828|O00488|ZN593|Q08004|P62805|H4|P02309|Saccharomyces cerevisiae (Baker's yeast)
mint_12829|Q9NQY0|BIN3|P25343|Q9HAV7|GRPE1|P38523|Saccharomyces cerevisiae (Baker's yeast)
mint_12834|P52701|MSH6|Q03834|P43246|MSH2|P25847|Saccharomyces cerevisiae (Baker's yeast)
mint_12844|P05198|IF2A|P20459|Q9UI10|EI2BD|P12754|Saccharomyces cerevisiae (Baker's yeast)
mint_12851|Q96E22|Q96E22|Q12063|Q92616|GCN1L|P33892|Saccharomyces cerevisiae (Baker's yeast)
mint_12876|Q12965|MYO1E|Q04439|O60610|DIAP1|P41832|Saccharomyces cerevisiae (Baker's yeast)
mint_12877|Q12965|MYO1E|Q04439|Q12965|MYO1E|Q04439|Saccharomyces cerevisiae (Baker's yeast)
mint_12880|Q12965|MYO1E|Q04439|Q9Y4W6|AFG32|P40341|Saccharomyces cerevisiae (Baker's yeast)
mint_12881|Q12965|MYO1E|Q04439|O43516|WASIP|P37370|Saccharomyces cerevisiae (Baker's yeast)
mint_12882|Q12965|MYO1E|Q04439|Q99816|TS101|P25604|Saccharomyces cerevisiae (Baker's yeast)
mint_12885|Q12965|MYO1E|Q04439|O60610|DIAP1|P41832|Saccharomyces cerevisiae (Baker's yeast)
mint_12886|Q12965|MYO1E|Q04439|P40123|CAP2|P17555|Saccharomyces cerevisiae (Baker's yeast)
mint_12887|Q12965|MYO1E|Q04439|O43390|HNRPR|Q01560|Saccharomyces cerevisiae (Baker's yeast)
mint_12889|Q12965|MYO1E|Q04439|P45974|UBP5|P38237|Saccharomyces cerevisiae (Baker's yeast)
mint_12891|Q12965|MYO1E|Q04439|O14547|O14547|P33334|Saccharomyces cerevisiae (Baker's yeast)
mint_12893|Q12965|MYO1E|Q04439|P24928|RPB1|P04050|Saccharomyces cerevisiae (Baker's yeast)
mint_12912|P14317|HCLS1|P15891|Q9Y4W6|AFG32|P40341|Saccharomyces cerevisiae (Baker's yeast)
mint_12916|P14317|HCLS1|P15891|P24928|RPB1|P04050|Saccharomyces cerevisiae (Baker's yeast)
mint_12920|P14317|HCLS1|P15891|Q99741|CDC6|P09119|Saccharomyces cerevisiae (Baker's yeast)
mint_12921|P14317|HCLS1|P15891|Q13588|GRAP|P32790|Saccharomyces cerevisiae (Baker's yeast)
mint_12927|P14317|HCLS1|P15891|P40123|CAP2|P17555|Saccharomyces cerevisiae (Baker's yeast)
mint_12962|Q13588|GRAP|P32790|P42768|WASP|Q12446|Saccharomyces cerevisiae (Baker's yeast)
mint_12963|Q13588|GRAP|P32790|Q8TBZ6|Q8TBZ6|Q12400|Saccharomyces cerevisiae (Baker's yeast)
mint_12967|Q13588|GRAP|P32790|O43188|O43188|P23394|Saccharomyces cerevisiae (Baker's yeast)
mint_12969|Q13588|GRAP|P32790|Q8N693|ESX1L|P47068|Saccharomyces cerevisiae (Baker's yeast)
mint_1297|O15213|BING4|P40055|Q9Y606|TRUA|Q12211|Saccharomyces cerevisiae (Baker's yeast)
mint_13|Q14683|SMC1A|P32908|Q14204|DYHC|P36022|Saccharomyces cerevisiae (Baker's yeast)
mint_13001|Q8NFL1|Q8NFL1|P38822|P22570|ADRO|P48360|Saccharomyces cerevisiae (Baker's yeast)
mint_13002|Q8NFL1|Q8NFL1|P38822|O14497|SMAF1|P38266|Saccharomyces cerevisiae (Baker's yeast)
mint_13004|Q8NFL1|Q8NFL1|P38822|P42768|WASP|Q12446|Saccharomyces cerevisiae (Baker's yeast)
mint_13008|Q8NFL1|Q8NFL1|P38822|O43516|WASIP|P37370|Saccharomyces cerevisiae (Baker's yeast)
mint_1301|Q9UFT1|Q9UFT1|P39965|Q96IA7|Q96IA7|Q12069|Saccharomyces cerevisiae (Baker's yeast)
mint_13010|Q8NFL1|Q8NFL1|P38822|P14317|HCLS1|P15891|Saccharomyces cerevisiae (Baker's yeast)
mint_13015|Q8NFL1|Q8NFL1|P38822|Q86TW0|Q86TW0|P32505|Saccharomyces cerevisiae (Baker's yeast)
mint_13018|Q8NFL1|Q8NFL1|P38822|Q12965|MYO1E|Q04439|Saccharomyces cerevisiae (Baker's yeast)
mint_13021|Q8NFL1|Q8NFL1|P38822|P40123|CAP2|P17555|Saccharomyces cerevisiae (Baker's yeast)
mint_13023|Q8NFL1|Q8NFL1|P38822|Q8WVN7|Q8WVN7|P30777|Saccharomyces cerevisiae (Baker's yeast)
mint_13027|O75886|O75886|P38753|Q13153|PAK1|Q03497|Saccharomyces cerevisiae (Baker's yeast)
mint_13029|O75886|O75886|P38753|Q8IW34|Q8IW34|P04051|Saccharomyces cerevisiae (Baker's yeast)
mint_13030|O75886|O75886|P38753|P42768|WASP|Q12446|Saccharomyces cerevisiae (Baker's yeast)
mint_13032|O75886|O75886|P38753|O75340|PDCD6|P53238|Saccharomyces cerevisiae (Baker's yeast)
mint_13042|O75886|O75886|P38753|Q9Y4W6|AFG32|P40341|Saccharomyces cerevisiae (Baker's yeast)
mint_1306|Q06609|RAD51|P25454|Q06609|RAD51|P25454|Saccharomyces cerevisiae (Baker's yeast)
mint_13088|Q9H5X4|Q9H5X4|P32793|O60447|O60447|Q12344|Saccharomyces cerevisiae (Baker's yeast)
mint_13090|Q9H5X4|Q9H5X4|P32793|O60447|O60447|Q12344|Saccharomyces cerevisiae (Baker's yeast)
mint_13092|Q9H5X4|Q9H5X4|P32793|O14497|SMAF1|P38266|Saccharomyces cerevisiae (Baker's yeast)
mint_13094|Q9H5X4|Q9H5X4|P32793|P14317|HCLS1|P15891|Saccharomyces cerevisiae (Baker's yeast)
mint_131|Q9UQE7|SMC3|P47037|Q14683|SMC1A|P32908|Saccharomyces cerevisiae (Baker's yeast)
mint_13100|Q9H5X4|Q9H5X4|P32793|Q8TF31|Q8TF31|P48525|Saccharomyces cerevisiae (Baker's yeast)
mint_13105|Q9H5X4|Q9H5X4|P32793|P42768|WASP|Q12446|Saccharomyces cerevisiae (Baker's yeast)
mint_13108|Q9H5X4|Q9H5X4|P32793|Q8IW34|Q8IW34|P04051|Saccharomyces cerevisiae (Baker's yeast)
mint_13110|Q9H5X4|Q9H5X4|P32793|Q96IG2|FXL20|P24814|Saccharomyces cerevisiae (Baker's yeast)
mint_13115|Q8N693|ESX1L|P47068|P42768|WASP|Q12446|Saccharomyces cerevisiae (Baker's yeast)
mint_13119|Q8N693|ESX1L|P47068|Q8IWV8|Q8IWV8|P19812|Saccharomyces cerevisiae (Baker's yeast)
mint_13124|Q8N693|ESX1L|P47068|Q13588|GRAP|P32790|Saccharomyces cerevisiae (Baker's yeast)
mint_13125|Q8N693|ESX1L|P47068|P09960|LKHA4|Q10740|Saccharomyces cerevisiae (Baker's yeast)
mint_13129|Q96B97|SH3K1|Q06449|Q96K59|Q96K59|Q12412|Saccharomyces cerevisiae (Baker's yeast)
mint_1313|P78406|RAE1L|P40066|Q9UGC7|Q9UGC7|P30775|Saccharomyces cerevisiae (Baker's yeast)
mint_13130|Q96B97|SH3K1|Q06449|O60524|SDCG1|Q12532|Saccharomyces cerevisiae (Baker's yeast)
mint_13144|Q96B97|SH3K1|Q06449|O14497|SMAF1|P38266|Saccharomyces cerevisiae (Baker's yeast)
mint_13145|Q96B97|SH3K1|Q06449|O60447|O60447|Q12344|Saccharomyces cerevisiae (Baker's yeast)
mint_13150|Q96B97|SH3K1|Q06449|P14317|HCLS1|P15891|Saccharomyces cerevisiae (Baker's yeast)
mint_13151|Q96B97|SH3K1|Q06449|Q8IWV8|Q8IWV8|P19812|Saccharomyces cerevisiae (Baker's yeast)
mint_13154|Q12965|MYO1E|Q04439|O43516|WASIP|P37370|Saccharomyces cerevisiae (Baker's yeast)
mint_13155|Q12965|MYO1E|Q04439|O43516|WASIP|P37370|Saccharomyces cerevisiae (Baker's yeast)
mint_13161|Q12965|MYO1E|Q04439|Q96CT5|Q96CT5|P53145|Saccharomyces cerevisiae (Baker's yeast)
mint_13162|P14317|HCLS1|P15891|P37802|TAGL2|Q08873|Saccharomyces cerevisiae (Baker's yeast)
mint_13169|P14317|HCLS1|P15891|Q96CT5|Q96CT5|P53145|Saccharomyces cerevisiae (Baker's yeast)
mint_13170|P14317|HCLS1|P15891|P18858|DNL1|P04819|Saccharomyces cerevisiae (Baker's yeast)
mint_13172|P14317|HCLS1|P15891|P40123|CAP2|P17555|Saccharomyces cerevisiae (Baker's yeast)
mint_13198|Q9H5X4|Q9H5X4|P32793|P42768|WASP|Q12446|Saccharomyces cerevisiae (Baker's yeast)
mint_132|Q9UQE7|SMC3|P47037|Q96HJ4|Q96HJ4|P33895|Saccharomyces cerevisiae (Baker's yeast)
mint_13201|Q9H5X4|Q9H5X4|P32793|O14497|SMAF1|P38266|Saccharomyces cerevisiae (Baker's yeast)
mint_13209|Q12965|MYO1E|Q04439|Q8N693|ESX1L|P47068|Saccharomyces cerevisiae (Baker's yeast)
mint_13213|Q12965|MYO1E|Q04439|O43516|WASIP|P37370|Saccharomyces cerevisiae (Baker's yeast)
mint_1322|Q8NEJ9|CN120|P40079|Q9NY61|Q9NY61|Q06631|Saccharomyces cerevisiae (Baker's yeast)
mint_1325|Q8N5S9|KKCC1|P38990|O14777|O14777|P40460|Saccharomyces cerevisiae (Baker's yeast)
mint_1328|P31150|GDIA|P39958|P09012|SNRPA|P40567|Saccharomyces cerevisiae (Baker's yeast)
mint_1329|P31150|GDIA|P39958|Q9UBE0|ULE1A|Q06624|Saccharomyces cerevisiae (Baker's yeast)
mint_133|Q9UQE7|SMC3|P47037|O95347|SMC2|P38989|Saccharomyces cerevisiae (Baker's yeast)
mint_1331|Q8N2S3|Q8N2S3|P40085|P26196|DDX6|P39517|Saccharomyces cerevisiae (Baker's yeast)
mint_1332|Q8N2S3|Q8N2S3|P40085|P13693|TCTP|P35691|Saccharomyces cerevisiae (Baker's yeast)
mint_13322|Q9H5X4|Q9H5X4|P32793|O60447|O60447|Q12344|Saccharomyces cerevisiae (Baker's yeast)
mint_13325|Q9H5X4|Q9H5X4|P32793|O75381|PEX14|P53112|Saccharomyces cerevisiae (Baker's yeast)
mint_13327|Q9H5X4|Q9H5X4|P32793|P14317|HCLS1|P15891|Saccharomyces cerevisiae (Baker's yeast)
mint_13329|Q9H5X4|Q9H5X4|P32793|P14317|HCLS1|P15891|Saccharomyces cerevisiae (Baker's yeast)
mint_1333|Q7RTZ0|Q7RTZ0|P40087|Q7Z6J8|Q7Z6J8|P47172|Saccharomyces cerevisiae (Baker's yeast)
mint_13330|Q9H5X4|Q9H5X4|P32793|Q96A65|SEC8|P32855|Saccharomyces cerevisiae (Baker's yeast)
mint_13333|Q9H5X4|Q9H5X4|P32793|O14497|SMAF1|P38266|Saccharomyces cerevisiae (Baker's yeast)
mint_13335|Q9H5X4|Q9H5X4|P32793|O14497|SMAF1|P38266|Saccharomyces cerevisiae (Baker's yeast)
mint_13338|Q9H5X4|Q9H5X4|P32793|Q9H967|Q9H967|Q12510|Saccharomyces cerevisiae (Baker's yeast)
mint_13339|Q9H5X4|Q9H5X4|P32793|O14497|SMAF1|P38266|Saccharomyces cerevisiae (Baker's yeast)
mint_13342|Q9H5X4|Q9H5X4|P32793|P08621|RU17|Q00916|Saccharomyces cerevisiae (Baker's yeast)
mint_13345|Q9H5X4|Q9H5X4|P32793|O15118|NPC1|Q12200|Saccharomyces cerevisiae (Baker's yeast)
mint_13346|Q9H5X4|Q9H5X4|P32793|Q13588|GRAP|P32790|Saccharomyces cerevisiae (Baker's yeast)
mint_1335|P40818|UBP8|P39944|Q9NSY1|BMP2K|P38080|Saccharomyces cerevisiae (Baker's yeast)
mint_13350|Q9H5X4|Q9H5X4|P32793|P14317|HCLS1|P15891|Saccharomyces cerevisiae (Baker's yeast)
mint_13351|Q9H5X4|Q9H5X4|P32793|O60447|O60447|Q12344|Saccharomyces cerevisiae (Baker's yeast)
mint_13353|Q9H5X4|Q9H5X4|P32793|Q9Y606|TRUA|Q12211|Saccharomyces cerevisiae (Baker's yeast)
mint_13354|Q9H5X4|Q9H5X4|P32793|O75663|O75663|Q12199|Saccharomyces cerevisiae (Baker's yeast)
mint_13360|Q9H5X4|Q9H5X4|P32793|Q99612|KLF6|P33400|Saccharomyces cerevisiae (Baker's yeast)
mint_13363|P37802|TAGL2|Q08873|P14317|HCLS1|P15891|Saccharomyces cerevisiae (Baker's yeast)
mint_1337|P40818|UBP8|P39944|O60861|GAS7|Q05080|Saccharomyces cerevisiae (Baker's yeast)
mint_13371|P14317|HCLS1|P15891|P40123|CAP2|P17555|Saccharomyces cerevisiae (Baker's yeast)
mint_13372|P14317|HCLS1|P15891|O15056|SYNJ2|P50942|Saccharomyces cerevisiae (Baker's yeast)
mint_13378|Q8NFL1|Q8NFL1|P38822|P42768|WASP|Q12446|Saccharomyces cerevisiae (Baker's yeast)
mint_13380|Q8NFL1|Q8NFL1|P38822|Q12965|MYO1E|Q04439|Saccharomyces cerevisiae (Baker's yeast)
mint_13389|Q8NFL1|Q8NFL1|P38822|Q96IG2|FXL20|P24814|Saccharomyces cerevisiae (Baker's yeast)
mint_13398|Q8NFL1|Q8NFL1|P38822|Q9UQF4|Q9UQF4|P36125|Saccharomyces cerevisiae (Baker's yeast)
mint_13399|Q8NFL1|Q8NFL1|P38822|Q9UQF4|Q9UQF4|P36125|Saccharomyces cerevisiae (Baker's yeast)
mint_13477|Q13588|GRAP|P32790|Q9H5X4|Q9H5X4|P32793|Saccharomyces cerevisiae (Baker's yeast)
mint_1348|Q15070|OXA1L|P39952|Q9H1D9|RPC6|P32910|Saccharomyces cerevisiae (Baker's yeast)
mint_13480|Q13588|GRAP|P32790|Q8N2H4|SYS1|P41544|Saccharomyces cerevisiae (Baker's yeast)
mint_13481|Q13588|GRAP|P32790|Q9UQF4|Q9UQF4|P36125|Saccharomyces cerevisiae (Baker's yeast)
mint_135|Q9UQE7|SMC3|P47037|Q9UQE7|SMC3|P47037|Saccharomyces cerevisiae (Baker's yeast)
mint_1350|Q9HB07|MYG1|P40093|P62820|RAB1A|P01123|Saccharomyces cerevisiae (Baker's yeast)
mint_13503|O75886|O75886|P38753|Q13867|BLMH|Q01532|Saccharomyces cerevisiae (Baker's yeast)
mint_13505|O75886|O75886|P38753|Q12965|MYO1E|Q04439|Saccharomyces cerevisiae (Baker's yeast)
mint_13509|O75886|O75886|P38753|Q9H166|Q9H166|P38351|Saccharomyces cerevisiae (Baker's yeast)
mint_13510|O75886|O75886|P38753|Q99816|TS101|P25604|Saccharomyces cerevisiae (Baker's yeast)
mint_13513|O75886|O75886|P38753|Q9Y263|PLAP|P36037|Saccharomyces cerevisiae (Baker's yeast)
mint_13517|Q9H5X4|Q9H5X4|P32793|Q13588|GRAP|P32790|Saccharomyces cerevisiae (Baker's yeast)
mint_13528|Q9H5X4|Q9H5X4|P32793|Q8N2H4|SYS1|P41544|Saccharomyces cerevisiae (Baker's yeast)
mint_13529|Q9H5X4|Q9H5X4|P32793|Q9UQF4|Q9UQF4|P36125|Saccharomyces cerevisiae (Baker's yeast)
mint_13530|P42768|WASP|Q12446|Q9H5X4|Q9H5X4|P32793|Saccharomyces cerevisiae (Baker's yeast)
mint_13532|Q8N693|ESX1L|P47068|P42768|WASP|Q12446|Saccharomyces cerevisiae (Baker's yeast)
mint_13533|Q8N693|ESX1L|P47068|O43516|WASIP|P37370|Saccharomyces cerevisiae (Baker's yeast)
mint_13535|Q8N693|ESX1L|P47068|Q12965|MYO1E|Q04439|Saccharomyces cerevisiae (Baker's yeast)
mint_13536|Q8N693|ESX1L|P47068|O60861|GAS7|Q05080|Saccharomyces cerevisiae (Baker's yeast)
mint_13539|Q8N693|ESX1L|P47068|Q8N2W9|PIAS4|Q12216|Saccharomyces cerevisiae (Baker's yeast)
mint_13540|Q8N693|ESX1L|P47068|Q92890|UFD1|P53044|Saccharomyces cerevisiae (Baker's yeast)
mint_13541|Q8N693|ESX1L|P47068|Q12986|NFX1|P53971|Saccharomyces cerevisiae (Baker's yeast)
mint_13544|Q8N693|ESX1L|P47068|P35573|GDE|Q06625|Saccharomyces cerevisiae (Baker's yeast)
mint_13546|Q8N693|ESX1L|P47068|Q02156|KPCE|P24583|Saccharomyces cerevisiae (Baker's yeast)
mint_13549|Q96B97|SH3K1|Q06449|P42768|WASP|Q12446|Saccharomyces cerevisiae (Baker's yeast)
mint_13550|Q96B97|SH3K1|Q06449|Q02156|KPCE|P24583|Saccharomyces cerevisiae (Baker's yeast)
mint_13553|Q96B97|SH3K1|Q06449|O60447|O60447|Q12344|Saccharomyces cerevisiae (Baker's yeast)
mint_13556|Q96B97|SH3K1|Q06449|Q92890|UFD1|P53044|Saccharomyces cerevisiae (Baker's yeast)
mint_13557|Q96B97|SH3K1|Q06449|P62987|RL40|P61864|Saccharomyces cerevisiae (Baker's yeast)
mint_13557|Q96B97|SH3K1|Q06449|P62988|UBIQ|P61864|Saccharomyces cerevisiae (Baker's yeast)
mint_13558|Q96B97|SH3K1|Q06449|P39023|RL3|P14126|Saccharomyces cerevisiae (Baker's yeast)
mint_13559|Q96B97|SH3K1|Q06449|O14818|PSA7|P40303|Saccharomyces cerevisiae (Baker's yeast)
mint_1356|Q14565|DMC1|P25453|Q14565|DMC1|P25453|Saccharomyces cerevisiae (Baker's yeast)
mint_13560|Q96B97|SH3K1|Q06449|Q9Y4C8|K0682|Q06106|Saccharomyces cerevisiae (Baker's yeast)
mint_13564|Q96B97|SH3K1|Q06449|P22102|PUR2|P07244|Saccharomyces cerevisiae (Baker's yeast)
mint_1357|Q14565|DMC1|P25453|P62913|RL11|P06380|Saccharomyces cerevisiae (Baker's yeast)
mint_13576|O60861|GAS7|Q05080|Q99612|KLF6|P33400|Saccharomyces cerevisiae (Baker's yeast)
mint_13578|P42768|WASP|Q12446|O60861|GAS7|Q05080|Saccharomyces cerevisiae (Baker's yeast)
mint_1358|Q14565|DMC1|P25453|Q8N7Q9|Q8N7Q9|P46959|Saccharomyces cerevisiae (Baker's yeast)
mint_13580|Q86X27|Q86X27|P04821|Q8N2W9|PIAS4|Q12216|Saccharomyces cerevisiae (Baker's yeast)
mint_13590|Q92968|PEX13|P80667|Q01433|AMPD2|P15274|Saccharomyces cerevisiae (Baker's yeast)
mint_13592|Q92968|PEX13|P80667|Q9Y2Z0|SUGT1|Q08446|Saccharomyces cerevisiae (Baker's yeast)
mint_13593|Q92968|PEX13|P80667|P22059|OSBP1|P35845|Saccharomyces cerevisiae (Baker's yeast)
mint_13594|Q92968|PEX13|P80667|Q9H444|CT178|P39929|Saccharomyces cerevisiae (Baker's yeast)
mint_13595|P42768|WASP|Q12446|Q9H201|EPN3|Q12518|Saccharomyces cerevisiae (Baker's yeast)
mint_13596|P42768|WASP|Q12446|Q12965|MYO1E|Q04439|Saccharomyces cerevisiae (Baker's yeast)
mint_13597|P42768|WASP|Q12446|Q8NI19|Q8NI19|P38339|Saccharomyces cerevisiae (Baker's yeast)
mint_13598|P42768|WASP|Q12446|Q8N5A7|Q8N5A7|P39940|Saccharomyces cerevisiae (Baker's yeast)
mint_13599|P42768|WASP|Q12446|Q13596|SNX1|Q92331|Saccharomyces cerevisiae (Baker's yeast)
mint_136|Q9UQE7|SMC3|P47037|Q9UQE7|SMC3|P47037|Saccharomyces cerevisiae (Baker's yeast)
mint_13600|P42768|WASP|Q12446|O43516|WASIP|P37370|Saccharomyces cerevisiae (Baker's yeast)
mint_13602|P42768|WASP|Q12446|Q8NFL1|Q8NFL1|P38822|Saccharomyces cerevisiae (Baker's yeast)
mint_13604|P42768|WASP|Q12446|Q96B97|SH3K1|Q06449|Saccharomyces cerevisiae (Baker's yeast)
mint_13605|O43516|WASIP|P37370|O60861|GAS7|Q05080|Saccharomyces cerevisiae (Baker's yeast)
mint_13607|O43516|WASIP|P37370|Q12965|MYO1E|Q04439|Saccharomyces cerevisiae (Baker's yeast)
mint_13611|O60610|DIAP1|P41832|Q12965|MYO1E|Q04439|Saccharomyces cerevisiae (Baker's yeast)
mint_13612|Q12965|MYO1E|Q04439|O60610|DIAP1|P41832|Saccharomyces cerevisiae (Baker's yeast)
mint_13613|Q12965|MYO1E|Q04439|Q12965|MYO1E|Q04439|Saccharomyces cerevisiae (Baker's yeast)
mint_13615|Q12965|MYO1E|Q04439|O43516|WASIP|P37370|Saccharomyces cerevisiae (Baker's yeast)
mint_13616|Q12965|MYO1E|Q04439|Q8NFL1|Q8NFL1|P38822|Saccharomyces cerevisiae (Baker's yeast)
mint_13619|Q12965|MYO1E|Q04439|P15259|PGAM2|P00950|Saccharomyces cerevisiae (Baker's yeast)
mint_1362|O15457|MSH4|P40965|O43196|MSH5|Q12175|Saccharomyces cerevisiae (Baker's yeast)
mint_13623|Q12965|MYO1E|Q04439|P00354|G3P1|P00359|Saccharomyces cerevisiae (Baker's yeast)
mint_13629|P61024|CKS1|Q24152|P06493|CDC2|P23572|Drosophila melanogaster (Fruit fly)
mint_13640|P08575|CD45|P06800|P23458|JAK1|P52332|Mus musculus (Mouse)
mint_1365|Q96EY1|DNJA3|P35191|Q9Y376|CAB39|P32464|Saccharomyces cerevisiae (Baker's yeast)
mint_13657|P62191|PRS4|O16368|Q13200|PSD2|Q9GZH5|Caenorhabditis elegans
mint_137|Q9UQE7|SMC3|P47037|Q9NTJ3|SMC4|Q12267|Saccharomyces cerevisiae (Baker's yeast)
mint_13703|O14936|CSKP|P54936|Q9BSU1|U183|P34692|Caenorhabditis elegans
mint_1371|Q9Y285|SYFA|P15625|Q96E22|Q96E22|Q12063|Saccharomyces cerevisiae (Baker's yeast)
mint_13712|P62195|PRS8|Q01939|O60739|SUI13|P32911|Saccharomyces cerevisiae (Baker's yeast)
mint_13722|O75146|HIP1R|P33338|Q9H5X4|Q9H5X4|P32793|Saccharomyces cerevisiae (Baker's yeast)
mint_13732|P62873|GBB1|P62874|P63244|GBLP|P68040|Mus musculus (Mouse)
mint_13735|P40818|UBP8|Q80U87|Q13972|GNRP|P27671|Mus musculus (Mouse)
mint_13736|P40818|UBP8|Q80U87|Q13972|GNRP|P27671|Mus musculus (Mouse)
mint_13748|P52565|GDIR|Q12434|P60953|CDC42|P19073|Saccharomyces cerevisiae (Baker's yeast)
mint_13764|Q96LC9|BMF|Q91ZE9|P10415|BCL2|P10417|Mus musculus (Mouse)
mint_13765|Q96LC9|BMF|Q91ZE9|P10415|BCL2|P10417|Mus musculus (Mouse)
mint_13772|Q9UMS4|PRP19|Q10051|P28070|PSB4|P90868|Caenorhabditis elegans
mint_13787|P83876|TXN4A|Q06819|P53350|PLK1|P32562|Saccharomyces cerevisiae (Baker's yeast)
mint_13790|Q15596|NCOA2|Q61026|O60282|KIF5C|P28738|Mus musculus (Mouse)
mint_138|Q9UQE7|SMC3|P47037|Q9UQE7|SMC3|P47037|Saccharomyces cerevisiae (Baker's yeast)
mint_13807|Q13472|TOP3A|P13099|P46063|RECQ1|P35187|Saccharomyces cerevisiae (Baker's yeast)
mint_13808|Q13472|TOP3A|P13099|P46063|RECQ1|P35187|Saccharomyces cerevisiae (Baker's yeast)
mint_13815|Q86U42|PABP2|P04147|Q15365|PCBP1|P38151|Saccharomyces cerevisiae (Baker's yeast)
mint_13823|P31930|UQCR1|P31800|P22695|UQCR2|P23004|Bos taurus (Bovine)
mint_13825|Q14258|TRI25|Q61510|P31947|1433S|O70456|Mus musculus (Mouse)
mint_13826|Q14258|TRI25|Q61510|P31947|1433S|O70456|Mus musculus (Mouse)
mint_13828|Q969M3|Q969M3|P53039|P62820|RAB1A|P01123|Saccharomyces cerevisiae (Baker's yeast)
mint_13829|Q969M3|Q969M3|P53039|P62820|RAB1A|P01123|Saccharomyces cerevisiae (Baker's yeast)
mint_13831|Q99750|MDFI|P70331|P13349|MYF5|P24699|Mus musculus (Mouse)
mint_13846|P46934|NEDD4|P46935|Q9BT67|Q9BT67|Q9EQH8|Mus musculus (Mouse)
mint_13848|Q05193|DYN1|P21575|Q15811|ITSN1|Q9WVE9|Rattus norvegicus (Rat)
mint_13849|Q05193|DYN1|P21575|Q15811|ITSN1|Q9WVE9|Rattus norvegicus (Rat)
mint_13850|Q05193|DYN1|P21575|Q15811|ITSN1|Q9WVE9|Rattus norvegicus (Rat)
mint_13857|P14859|PO2F1|P25425|P10275|ANDR|P19091|Mus musculus (Mouse)
mint_13859|P17661|DESM|P31001|Q9H7C4|Q9H7C4|Q9EPM5|Mus musculus (Mouse)
mint_13860|P17661|DESM|P31001|Q9H7C4|Q9H7C4|Q9EPM5|Mus musculus (Mouse)
mint_13888|Q8N1W1|Q8N1W1|P97433|P62258|1433E|P62259|Mus musculus (Mouse)
mint_13894|P55884|IF39|P06103|Q14152|IF3A|P38249|Saccharomyces cerevisiae (Baker's yeast)
mint_13895|P55884|IF39|P06103|Q14152|IF3A|P38249|Saccharomyces cerevisiae (Baker's yeast)
mint_13896|P55884|IF39|P06103|Q14152|IF3A|P38249|Saccharomyces cerevisiae (Baker's yeast)
mint_13897|P55884|IF39|P06103|Q14152|IF3A|P38249|Saccharomyces cerevisiae (Baker's yeast)
mint_13922|P05412|AP1|P05627|P01100|FOS|P01101|Mus musculus (Mouse)
mint_13937|O95639|CPSF4|Q06102|P51003|PAPOA|P29468|Saccharomyces cerevisiae (Baker's yeast)
mint_13938|O95639|CPSF4|Q06102|P51003|PAPOA|P29468|Saccharomyces cerevisiae (Baker's yeast)
mint_13940|O60739|SUI13|P32911|Q9UNM6|PSD13|Q04062|Saccharomyces cerevisiae (Baker's yeast)
mint_13963|Q15759|MK11|Q9WUI1|Q9BUB5|MKNK1|O08605|Mus musculus (Mouse)
mint_13964|Q15759|MK11|Q9WUI1|Q9BUB5|MKNK1|O08605|Mus musculus (Mouse)
mint_13967|P05231|IL6|P20607|P34995|PE2R1|P70597|Rattus norvegicus (Rat)
mint_14|Q14683|SMC1A|P32908|Q9BW19|KIFC1|P17119|Saccharomyces cerevisiae (Baker's yeast)
mint_14003|P40818|UBP8|Q80U87|O75886|O75886|O88811|Mus musculus (Mouse)
mint_14004|P40818|UBP8|Q80U87|O75886|O75886|O88811|Mus musculus (Mouse)
mint_14009|P25786|PSA1|O44156|Q14232|EI2BA|P34604|Caenorhabditis elegans
mint_14013|P06400|RB|P13405|P49716|CEBPD|Q00322|Mus musculus (Mouse)
mint_14059|O75334|LIPA2|Q91Z80|Q9Y2X7|GIT1|Q9Z272|Rattus norvegicus (Rat)
mint_1406|P13807|GYS1|P23337|P13807|GYS1|P23337|Saccharomyces cerevisiae (Baker's yeast)
mint_14060|O75334|LIPA2|Q91Z80|Q9Y2X7|GIT1|Q9Z272|Rattus norvegicus (Rat)
mint_14064|Q9UJA5|Q9UJA5|P41814|Q8N7Q9|Q8N7Q9|P46959|Saccharomyces cerevisiae (Baker's yeast)
mint_14069|P18433|PTPRA|P18052|P18433|PTPRA|P18052|Mus musculus (Mouse)
mint_1407|P13807|GYS1|P23337|P04179|SODM|P00447|Saccharomyces cerevisiae (Baker's yeast)
mint_14070|P18433|PTPRA|P18052|P18433|PTPRA|P18052|Mus musculus (Mouse)
mint_14071|P18433|PTPRA|P18052|P18433|PTPRA|P18052|Mus musculus (Mouse)
mint_14074|P05408|7B2|P12961|P16519|NEC2|P21661|Mus musculus (Mouse)
mint_14081|O00487|PSDE|O76577|Q8N3K3|Q8N3K3|Q20798|Caenorhabditis elegans
mint_14084|P68400|CSK21|P15790|P11388|TOP2A|P06786|Saccharomyces cerevisiae (Baker's yeast)
mint_14085|P20366|TKN1|P06767|P25103|NK1R|P14600|Rattus norvegicus (Rat)
mint_14086|Q9HB71|CYBP|Q9CXW3|P06703|S10A6|P14069|Mus musculus (Mouse)
mint_14091|P43686|PRS6B|P33298|P43686|PRS6B|P33298|Saccharomyces cerevisiae (Baker's yeast)
mint_14095|Q00577|PUR|P42669|Q9Y4I1|MYO5A|Q99104|Mus musculus (Mouse)
mint_14097|P46934|NEDD4|P46935|Q9BT67|Q9BT67|Q9EQH8|Mus musculus (Mouse)
mint_14099|Q9GZM8|Q9GZM8|Q9EPT6|P62258|1433E|P62259|Mus musculus (Mouse)
mint_14100|Q9GZM8|Q9GZM8|Q9EPT6|P62258|1433E|P62259|Mus musculus (Mouse)
mint_14108|P49721|PSB2|P22141|Q7Z3B5|Q7Z3B5|P30656|Saccharomyces cerevisiae (Baker's yeast)
mint_14130|P42345|FRAP|P42346|Q13541|4EBP1|Q62622|Rattus norvegicus (Rat)
mint_14131|P42345|FRAP|P42346|Q13541|4EBP1|Q62622|Rattus norvegicus (Rat)
mint_14132|P42345|FRAP|P42346|Q13541|4EBP1|Q62622|Rattus norvegicus (Rat)
mint_1414|Q15274|NADC|P43619|Q15274|NADC|P43619|Saccharomyces cerevisiae (Baker's yeast)
mint_14142|P51665|PSD7|O61792|Q9UNM6|PSD13|Q22253|Caenorhabditis elegans
mint_14162|O00487|PSDE|P43588|O60739|SUI13|P32911|Saccharomyces cerevisiae (Baker's yeast)
mint_14165|Q99750|MDFI|P70331|P15172|MYOD1|P10085|Mus musculus (Mouse)
mint_14166|P28062|PSB8|Q9XUV0|P25787|PSA2|Q27488|Caenorhabditis elegans
mint_14167|Q9HB71|CYBP|Q9CXW3|P04271|S100B|P50114|Mus musculus (Mouse)
mint_14190|O60906|NSMA|O70572|Q8IV23|Q8IV23|Q9JHG7|Mus musculus (Mouse)
mint_14191|Q92968|PEX13|P80667|O75381|PEX14|P53112|Saccharomyces cerevisiae (Baker's yeast)
mint_14198|Q9H201|EPN3|Q12518|Q00610|CLH1|P22137|Saccharomyces cerevisiae (Baker's yeast)
mint_14220|Q9UKF6|CPSF3|Q06224|P51003|PAPOA|P29468|Saccharomyces cerevisiae (Baker's yeast)
mint_14221|Q9UKF6|CPSF3|Q06224|P51003|PAPOA|P29468|Saccharomyces cerevisiae (Baker's yeast)
mint_14226|O43426|SYNJ1|Q62910|Q99963|SH3G3|O35180|Rattus norvegicus (Rat)
mint_14227|O43426|SYNJ1|Q62910|Q99963|SH3G3|O35180|Rattus norvegicus (Rat)
mint_14228|O43426|SYNJ1|Q62910|Q99963|SH3G3|O35180|Rattus norvegicus (Rat)
mint_14232|Q99436|PSB7|P25043|P28072|PSB6|P38624|Saccharomyces cerevisiae (Baker's yeast)
mint_14237|P53621|COPA|P53622|P35606|COPB2|P41811|Saccharomyces cerevisiae (Baker's yeast)
mint_1424|P48556|PSD8|P32496|Q9H967|Q9H967|Q12510|Saccharomyces cerevisiae (Baker's yeast)
mint_14281|P28066|PSA5|Q95008|O14818|PSA7|Q95005|Caenorhabditis elegans
mint_14284|P46934|NEDD4|P46935|Q969W9|TMEPA|Q9D7R2|Mus musculus (Mouse)
mint_1430|Q13724|GCS1|P53008|O43615|TIM44|Q01852|Saccharomyces cerevisiae (Baker's yeast)
mint_1431|Q9H6F5|Q9H6F5|P53188|O75146|HIP1R|P33338|Saccharomyces cerevisiae (Baker's yeast)
mint_14310|P20916|MAG|P20917|Q9BZR6|RTN4R|Q99PI8|Mus musculus (Mouse)
mint_14311|P20916|MAG|P20917|Q9BZR6|RTN4R|Q99PI8|Mus musculus (Mouse)
mint_14312|Q13588|GRAP|P32790|Q9H5X4|Q9H5X4|P32793|Saccharomyces cerevisiae (Baker's yeast)
mint_14316|Q96EV8|DTBP1|Q91WZ8|O60941|DTNB|O70585|Mus musculus (Mouse)
mint_14317|Q96EV8|DTBP1|Q91WZ8|O60941|DTNB|O70585|Mus musculus (Mouse)
mint_14318|Q96EV8|DTBP1|Q91WZ8|O60941|DTNB|O70585|Mus musculus (Mouse)
mint_14319|Q96EV8|DTBP1|Q91WZ8|O60941|DTNB|O70585|Mus musculus (Mouse)
mint_14320|P25788|PSA3|P21242|P25786|PSA1|P40302|Saccharomyces cerevisiae (Baker's yeast)
mint_1434|P13716|HEM2|P05373|P13716|HEM2|P05373|Saccharomyces cerevisiae (Baker's yeast)
mint_14345|O14908|GIPC|Q9Z254|Q08116|RGS1|P97844|Rattus norvegicus (Rat)
mint_1436|P33240|CSTF2|P25299|Q9H063|MAF1|P41910|Saccharomyces cerevisiae (Baker's yeast)
mint_14361|P00533|EGFR|Q01279|Q12929|EPS8|Q08509|Mus musculus (Mouse)
mint_14362|P00533|EGFR|Q01279|Q12929|EPS8|Q08509|Mus musculus (Mouse)
mint_14368|Q9H3U1|Q9H3U1|Q09981|P08238|HS90B|Q18688|Caenorhabditis elegans
mint_14369|Q9H3U1|Q9H3U1|Q09981|P08238|HS90B|Q18688|Caenorhabditis elegans
mint_14374|O95352|APG7L|P38862|Q16623|STX1A|P39926|Saccharomyces cerevisiae (Baker's yeast)
mint_1438|P33240|CSTF2|P25299|Q9NYZ1|FA18B|P38962|Saccharomyces cerevisiae (Baker's yeast)
mint_14395|P20936|RASA1|P50904|P08133|ANXA6|P48037|Rattus norvegicus (Rat)
mint_14396|Q15067|ACOX1|P13711|P50542|PEX5|P35056|Saccharomyces cerevisiae (Baker's yeast)
mint_14397|Q15067|ACOX1|P13711|P50542|PEX5|P35056|Saccharomyces cerevisiae (Baker's yeast)
mint_1440|P33240|CSTF2|P25299|O14530|TXND9|Q04004|Saccharomyces cerevisiae (Baker's yeast)
mint_14412|Q9UQF2|JIP1|Q9WVI9|P05067|A4|P12023|Mus musculus (Mouse)
mint_14413|Q9UQF2|JIP1|Q9WVI9|P05067|A4|P12023|Mus musculus (Mouse)
mint_14414|Q9UQF2|JIP1|Q9WVI9|P05067|A4|P12023|Mus musculus (Mouse)
mint_14415|Q9UQF2|JIP1|Q9WVI9|P05067|A4|P12023|Mus musculus (Mouse)
mint_1442|P33240|CSTF2|P25299|Q7RTZ0|Q7RTZ0|P40087|Saccharomyces cerevisiae (Baker's yeast)
mint_14423|P28070|PSB4|P30657|P49721|PSB2|P22141|Saccharomyces cerevisiae (Baker's yeast)
mint_14427|Q8WY25|Q8WY25|Q60700|Q8WY25|Q8WY25|Q60700|Mus musculus (Mouse)
mint_1449|P33240|CSTF2|P25299|Q9UI14|PRA1|P53633|Saccharomyces cerevisiae (Baker's yeast)
mint_14497|Q15811|ITSN1|Q9WVE9|O00161|SNP23|O70377|Rattus norvegicus (Rat)
mint_14498|Q9NQX3|GEPH|Q03555|O43237|DYJ2|Q62698|Rattus norvegicus (Rat)
mint_14531|Q9C0J8|WDR33|P42841|Q9UKF6|CPSF3|Q06224|Saccharomyces cerevisiae (Baker's yeast)
mint_14532|Q9C0J8|WDR33|P42841|Q9UKF6|CPSF3|Q06224|Saccharomyces cerevisiae (Baker's yeast)
mint_1454|P63146|UBE2B|P06104|Q9GZR2|Q9GZR2|Q08237|Saccharomyces cerevisiae (Baker's yeast)
mint_14549|P40123|CAP2|P17555|O75083|WDR1|P46680|Saccharomyces cerevisiae (Baker's yeast)
mint_1455|P63146|UBE2B|P06104|P52655|TF2AA|P32773|Saccharomyces cerevisiae (Baker's yeast)
mint_14553|P49720|PSB3|Q23237|Q99436|PSB7|O62102|Caenorhabditis elegans
mint_14557|P46934|NEDD4|P46935|Q13322|GRB10|Q60760|Mus musculus (Mouse)
mint_14564|Q9UNM6|PSD13|Q04062|P43686|PRS6B|P33298|Saccharomyces cerevisiae (Baker's yeast)
mint_14567|P36507|MP2K2|Q10664|P28482|MK01|P39745|Caenorhabditis elegans
mint_14572|P25788|PSA3|P21242|O60739|SUI13|P32911|Saccharomyces cerevisiae (Baker's yeast)
mint_14588|P78352|DLG4|P31016|O14490|DLP1|P97836|Rattus norvegicus (Rat)
mint_14593|P14859|PO2F1|P25425|P04150|GCR|P06537|Mus musculus (Mouse)
mint_14594|P04629|NTRK1|P35739|O14908|GIPC|Q9Z254|Rattus norvegicus (Rat)
mint_14595|P05067|A4|P12023|O00213|APBB1|Q9QXJ1|Mus musculus (Mouse)
mint_14596|P05067|A4|P12023|O00213|APBB1|Q9QXJ1|Mus musculus (Mouse)
mint_14598|Q99741|CDC6|P09119|P49736|MCM2|P29469|Saccharomyces cerevisiae (Baker's yeast)
mint_14603|P01019|ANGT|P01015|P50052|AG22|P35351|Rattus norvegicus (Rat)
mint_14625|Q96N96|Q96N96|P11433|Q8TAG9|SC15A|P22224|Saccharomyces cerevisiae (Baker's yeast)
mint_14628|P01138|NGF|P25427|P04629|NTRK1|P35739|Rattus norvegicus (Rat)
mint_14631|P11717|MPRI|Q07113|O43747|AP1G1|P22892|Mus musculus (Mouse)
mint_14646|Q13322|GRB10|Q60760|O60674|JAK2|Q62120|Mus musculus (Mouse)
mint_14692|P63104|1433Z|P63103|P07101|TY3H|P17289|Bos taurus (Bovine)
mint_14712|P25788|PSA3|P21242|P28066|PSA5|P32379|Saccharomyces cerevisiae (Baker's yeast)
mint_14713|Q15700|DLG2|Q63622|P78559|MAP1A|P34926|Rattus norvegicus (Rat)
mint_14714|Q15700|DLG2|Q63622|P78559|MAP1A|P34926|Rattus norvegicus (Rat)
mint_14722|P21860|ERBB3|Q62799|P04626|ERBB2|P06494|Rattus norvegicus (Rat)
mint_1473|P36954|RPB9|P27999|Q9UEE9|Q9UEE9|P38326|Saccharomyces cerevisiae (Baker's yeast)
mint_14736|Q8TB72|PUM2|Q9DEB9|Q9BZB8|Q9BZB8|Q91572|Xenopus laevis (African clawed frog)
mint_14746|P55884|IF39|P06103|Q13347|IF32|P40217|Saccharomyces cerevisiae (Baker's yeast)
mint_14747|P55884|IF39|P06103|Q13347|IF32|P40217|Saccharomyces cerevisiae (Baker's yeast)
mint_14748|P55884|IF39|P06103|Q13347|IF32|P40217|Saccharomyces cerevisiae (Baker's yeast)
mint_14749|P55884|IF39|P06103|Q13347|IF32|P40217|Saccharomyces cerevisiae (Baker's yeast)
mint_1476|P36954|RPB9|P27999|Q8TEA8|DTD1|Q07648|Saccharomyces cerevisiae (Baker's yeast)
mint_14761|P46934|NEDD4|P46935|Q969W9|TMEPA|Q9D7R2|Mus musculus (Mouse)
mint_1478|P36954|RPB9|P27999|Q9NX64|Q9NX64|P14682|Saccharomyces cerevisiae (Baker's yeast)
mint_14783|P78509|RELN|Q60841|Q14114|LRP8|Q924X6|Mus musculus (Mouse)
mint_14786|Q9H3U1|Q9H3U1|Q09981|P13533|MYH6|P02566|Caenorhabditis elegans
mint_14791|P21796|VDAC1|Q9Z2L0|Q07812|BAXA|Q63690|Rattus norvegicus (Rat)
mint_14792|P41134|ID1|P20067|P15172|MYOD1|P10085|Mus musculus (Mouse)
mint_14798|P62993|GRB2|Q60631|Q13424|SNTA1|Q61234|Mus musculus (Mouse)
mint_14800|P12814|ACTN1|Q9Z1P2|O14939|PLD2|P70498|Rattus norvegicus (Rat)
mint_14801|P12814|ACTN1|Q9Z1P2|O14939|PLD2|P70498|Rattus norvegicus (Rat)
mint_14811|Q16602|CALRL|Q63118|P06881|CALCA|P01256|Rattus norvegicus (Rat)
mint_14819|P40123|CAP2|P17555|Q9P2F4|Q9P2F4|P38793|Saccharomyces cerevisiae (Baker's yeast)
mint_1482|P36954|RPB9|P27999|Q9BQ48|RM34|Q04598|Saccharomyces cerevisiae (Baker's yeast)
mint_14826|Q9C0J8|WDR33|P42841|P51003|PAPOA|P29468|Saccharomyces cerevisiae (Baker's yeast)
mint_14828|P11142|HSP7C|P10591|P25685|DNJB1|P25294|Saccharomyces cerevisiae (Baker's yeast)
mint_14829|P11142|HSP7C|P10591|P25685|DNJB1|P25294|Saccharomyces cerevisiae (Baker's yeast)
mint_14830|P11142|HSP7C|P10591|P25685|DNJB1|P25294|Saccharomyces cerevisiae (Baker's yeast)
mint_14858|P29475|NOS1|P29476|P78352|DLG4|P31016|Rattus norvegicus (Rat)
mint_14877|O75400|FNBP3|Q9R1C7|Q8N8S7|ENAH|Q03173|Mus musculus (Mouse)
mint_14886|O00487|PSDE|P43588|P54727|RD23B|P32628|Saccharomyces cerevisiae (Baker's yeast)
mint_1489|P36954|RPB9|P27999|Q9BYK7|Q9BYK7|P40018|Saccharomyces cerevisiae (Baker's yeast)
mint_1491|P36954|RPB9|P27999|Q00325|MPCP|P40035|Saccharomyces cerevisiae (Baker's yeast)
mint_14917|P54257|HAP1|P54256|Q14203|DYNA|P28023|Rattus norvegicus (Rat)
mint_14918|P54257|HAP1|P54256|Q14203|DYNA|P28023|Rattus norvegicus (Rat)
mint_14919|P54257|HAP1|P54256|Q14203|DYNA|P28023|Rattus norvegicus (Rat)
mint_14920|P54257|HAP1|P54256|Q14203|DYNA|P28023|Rattus norvegicus (Rat)
mint_14942|Q15596|NCOA2|Q61026|Q12840|KINN|P33175|Mus musculus (Mouse)
mint_14948|Q04917|1433F|P68511|Q9UQ26|RIMS2|Q9JIS1|Rattus norvegicus (Rat)
mint_1496|P36954|RPB9|P27999|Q96EK6|GNA1|P43577|Saccharomyces cerevisiae (Baker's yeast)
mint_14967|Q99836|MYD88|Q9V566|P51617|IRAK1|Q05652|Drosophila melanogaster (Fruit fly)
mint_14976|Q9NQC3|RTN4|Q9JK11|P68363|TBAK|P68370|Rattus norvegicus (Rat)
mint_14976|Q9NQC3|RTN4|Q9JK11|Q71U36|TBA3|P68370|Rattus norvegicus (Rat)
mint_1498|P36954|RPB9|P27999|P62820|RAB1A|P01123|Saccharomyces cerevisiae (Baker's yeast)
mint_14990|O14925|TIM23|P32897|Q9UJM8|HAOX1|P00175|Saccharomyces cerevisiae (Baker's yeast)
mint_14997|P21580|TNAP3|Q60769|Q12933|TRAF2|P39429|Mus musculus (Mouse)
mint_15|Q14683|SMC1A|P32908|Q14683|SMC1A|P32908|Saccharomyces cerevisiae (Baker's yeast)
mint_1501|P36954|RPB9|P27999|P62244|RS15A|P04648|Saccharomyces cerevisiae (Baker's yeast)
mint_15030|Q9H5X4|Q9H5X4|P32793|O75146|HIP1R|P33338|Saccharomyces cerevisiae (Baker's yeast)
mint_15032|Q9BY11|PACN1|Q9Z0W5|Q05193|DYN1|P21575|Rattus norvegicus (Rat)
mint_15033|Q9BY11|PACN1|Q9Z0W5|Q05193|DYN1|P21575|Rattus norvegicus (Rat)
mint_15034|Q9BY11|PACN1|Q9Z0W5|Q05193|DYN1|P21575|Rattus norvegicus (Rat)
mint_1504|P36954|RPB9|P27999|Q9BYN0|SRX|P36077|Saccharomyces cerevisiae (Baker's yeast)
mint_15052|P46934|NEDD4|P46935|Q969W9|TMEPA|Q9D7R2|Mus musculus (Mouse)
mint_1507|P36954|RPB9|P27999|P63098|CANB1|P25296|Saccharomyces cerevisiae (Baker's yeast)
mint_15070|O60674|JAK2|Q62120|Q92783|Q92783|P70297|Mus musculus (Mouse)
mint_15072|Q92968|PEX13|P80667|O00628|PEX7|P39108|Saccharomyces cerevisiae (Baker's yeast)
mint_15073|Q92968|PEX13|P80667|O00628|PEX7|P39108|Saccharomyces cerevisiae (Baker's yeast)
mint_15077|Q05193|DYN1|P21575|Q15811|ITSN1|Q9WVE9|Rattus norvegicus (Rat)
mint_15078|Q05193|DYN1|P21575|Q15811|ITSN1|Q9WVE9|Rattus norvegicus (Rat)
mint_15079|Q05193|DYN1|P21575|Q15811|ITSN1|Q9WVE9|Rattus norvegicus (Rat)
mint_15082|P08138|TNR16|P07174|P34130|NT5|P34131|Rattus norvegicus (Rat)
mint_15085|Q96QF0|Q96QF0|Q62739|O95716|RAB3D|Q63942|Rattus norvegicus (Rat)
mint_15086|Q96QF0|Q96QF0|Q62739|O95716|RAB3D|Q63942|Rattus norvegicus (Rat)
mint_15120|Q13424|SNTA1|Q61234|P62993|GRB2|Q60631|Mus musculus (Mouse)
mint_15121|Q9UI08|EVL|P70429|P07948|LYN|P25911|Mus musculus (Mouse)
mint_15139|P25445|TNR6|P25446|Q8IZ48|Q8IZ48|Q99MZ9|Mus musculus (Mouse)
mint_15140|O75553|DAB1|P97318|P01130|LDLR|P35951|Mus musculus (Mouse)
mint_15141|O75553|DAB1|P97318|P01130|LDLR|P35951|Mus musculus (Mouse)
mint_15157|O14786|NRP1|Q9QWJ9|O60462|NRP2|O35276|Rattus norvegicus (Rat)
mint_15167|P30542|AA1R|P25099|P47900|P2RY1|P49651|Rattus norvegicus (Rat)
mint_15168|P30542|AA1R|P25099|P47900|P2RY1|P49651|Rattus norvegicus (Rat)
mint_15176|Q9UGP5|DPOL|P25615|Q8IY66|Q8IY66|Q08387|Saccharomyces cerevisiae (Baker's yeast)
mint_15177|Q9UGP5|DPOL|P25615|Q8IY66|Q8IY66|Q08387|Saccharomyces cerevisiae (Baker's yeast)
mint_1518|P49848|TAF6|P53040|Q9NQ29|LUC7L|Q07508|Saccharomyces cerevisiae (Baker's yeast)
mint_15194|P21580|TNAP3|Q60769|Q8NFZ5|Q8NFZ5|Q99JG7|Mus musculus (Mouse)
mint_15195|P21580|TNAP3|Q60769|Q8NFZ5|Q8NFZ5|Q99JG7|Mus musculus (Mouse)
mint_15196|P21580|TNAP3|Q60769|Q8NFZ5|Q8NFZ5|Q99JG7|Mus musculus (Mouse)
mint_15202|P20336|RAB3A|P63012|Q96QF0|Q96QF0|Q62739|Rattus norvegicus (Rat)
mint_15203|P20336|RAB3A|P63012|Q96QF0|Q96QF0|Q62739|Rattus norvegicus (Rat)
mint_1521|P49848|TAF6|P53040|Q16594|TAF9|Q05027|Saccharomyces cerevisiae (Baker's yeast)
mint_1522|P49848|TAF6|P53040|Q96B58|Q96B58|P32588|Saccharomyces cerevisiae (Baker's yeast)
mint_15229|P43686|PRS6B|P33298|P17980|PRS6A|P33297|Saccharomyces cerevisiae (Baker's yeast)
mint_15233|Q9NQC3|RTN4|Q9JK11|P02686|MBP|P02688|Rattus norvegicus (Rat)
mint_15235|P67870|CSK2B|P08182|Q9UN29|Q9UN29|Q9VF87|Drosophila melanogaster (Fruit fly)
mint_1526|Q9UGJ0|AAKG2|P12904|O43741|AAKB2|P34164|Saccharomyces cerevisiae (Baker's yeast)
mint_15266|P20916|MAG|P20917|P02751|FINC|P11276|Mus musculus (Mouse)
mint_15269|O00213|APBB1|P46933|P05067|A4|P08592|Rattus norvegicus (Rat)
mint_15270|O00213|APBB1|P46933|P05067|A4|P08592|Rattus norvegicus (Rat)
mint_15271|O00213|APBB1|P46933|P05067|A4|P08592|Rattus norvegicus (Rat)
mint_15272|O00213|APBB1|P46933|P05067|A4|P08592|Rattus norvegicus (Rat)
mint_1528|Q86TW0|Q86TW0|P32505|Q86TW0|Q86TW0|P32505|Saccharomyces cerevisiae (Baker's yeast)
mint_15284|Q07820|MCL1|P97287|Q96LC9|BMF|Q91ZE9|Mus musculus (Mouse)
mint_15285|Q07820|MCL1|P97287|Q96LC9|BMF|Q91ZE9|Mus musculus (Mouse)
mint_15286|Q07820|MCL1|P97287|Q96LC9|BMF|Q91ZE9|Mus musculus (Mouse)
mint_15287|Q13588|GRAP|P32790|O75146|HIP1R|P33338|Saccharomyces cerevisiae (Baker's yeast)
mint_15288|Q13588|GRAP|P32790|O75146|HIP1R|P33338|Saccharomyces cerevisiae (Baker's yeast)
mint_1529|Q86TW0|Q86TW0|P32505|Q9NY12|NOLA1|P28007|Saccharomyces cerevisiae (Baker's yeast)
mint_1530|Q86TW0|Q86TW0|P32505|Q96B58|Q96B58|P32588|Saccharomyces cerevisiae (Baker's yeast)
mint_1531|Q9BRF3|Q9BRF3|P53129|Q8NBA6|Q8NBA6|P36102|Saccharomyces cerevisiae (Baker's yeast)
mint_15310|P04150|GCR|P06536|P40763|STAT3|P52631|Rattus norvegicus (Rat)
mint_15320|O43184|ADA12|Q61824|P62993|GRB2|Q60631|Mus musculus (Mouse)
mint_15321|O43184|ADA12|Q61824|P62993|GRB2|Q60631|Mus musculus (Mouse)
mint_15322|O43184|ADA12|Q61824|P62993|GRB2|Q60631|Mus musculus (Mouse)
mint_15323|P67870|CSK2B|P38930|P11388|TOP2A|P06786|Saccharomyces cerevisiae (Baker's yeast)
mint_15327|P14317|HCLS1|P15891|P40123|CAP2|P17555|Saccharomyces cerevisiae (Baker's yeast)
mint_15332|P09471|GNAO1|P18872|Q8IVA1|PCP2|P12660|Mus musculus (Mouse)
mint_15355|P03372|ESR1|P06211|P23560|BDNF|P23363|Rattus norvegicus (Rat)
mint_15361|P32121|ARRB2|P29067|P53779|MK10|P49187|Rattus norvegicus (Rat)
mint_15362|P32121|ARRB2|P29067|P53779|MK10|P49187|Rattus norvegicus (Rat)
mint_15363|P32121|ARRB2|P29067|P53779|MK10|P49187|Rattus norvegicus (Rat)
mint_15386|Q15759|MK11|Q9WUI1|Q9HBH9|MKNK2|Q8CDB0|Mus musculus (Mouse)
mint_15387|Q15759|MK11|Q9WUI1|Q9HBH9|MKNK2|Q8CDB0|Mus musculus (Mouse)
mint_15397|Q92968|PEX13|P80667|P50542|PEX5|P35056|Saccharomyces cerevisiae (Baker's yeast)
mint_15403|Q96JJ3|ELMO2|Q8STE5|P42575|CASP2|P42573|Caenorhabditis elegans
mint_15405|P14317|HCLS1|P15891|Q12965|MYO1E|Q04439|Saccharomyces cerevisiae (Baker's yeast)
mint_15409|Q86U42|PABP2|P04147|P06730|IF4E|P07260|Saccharomyces cerevisiae (Baker's yeast)
mint_15433|P61224|RAP1B|P13856|Q8TAG9|SC15A|P22224|Saccharomyces cerevisiae (Baker's yeast)
mint_15434|Q96N96|Q96N96|P11433|P61224|RAP1B|P13856|Saccharomyces cerevisiae (Baker's yeast)
mint_15442|P83876|TXN4A|Q06819|O95067|CCNB2|P24869|Saccharomyces cerevisiae (Baker's yeast)
mint_15443|P83876|TXN4A|Q06819|O95067|CCNB2|P24869|Saccharomyces cerevisiae (Baker's yeast)
mint_15457|P27361|MK03|Q63844|Q9HBH9|MKNK2|Q8CDB0|Mus musculus (Mouse)
mint_15463|Q15596|NCOA2|Q61026|P33176|KINH|Q61768|Mus musculus (Mouse)
mint_15484|P20916|MAG|P07722|P08138|TNR16|P07174|Rattus norvegicus (Rat)
mint_15487|P63104|1433Z|P63101|P55042|RAD|O88667|Mus musculus (Mouse)
mint_15496|P61224|RAP1B|P13856|Q96N96|Q96N96|P11433|Saccharomyces cerevisiae (Baker's yeast)
mint_15507|P42345|FRAP|P42346|Q15418|KS6A1|Q63531|Rattus norvegicus (Rat)
mint_15552|P05412|AP1|P05627|Q03014|HHEX|P43120|Mus musculus (Mouse)
mint_15553|P05412|AP1|P05627|Q03014|HHEX|P43120|Mus musculus (Mouse)
mint_15567|P25786|PSA1|O44156|P25787|PSA2|Q27488|Caenorhabditis elegans
mint_15576|Q8N1W1|Q8N1W1|P97433|Q04917|1433F|P68510|Mus musculus (Mouse)
mint_15577|Q8N1W1|Q8N1W1|P97433|Q04917|1433F|P68510|Mus musculus (Mouse)
mint_15578|Q8N1W1|Q8N1W1|P97433|Q04917|1433F|P68510|Mus musculus (Mouse)
mint_15594|P46934|NEDD4|P46935|Q13322|GRB10|Q60760|Mus musculus (Mouse)
mint_15595|P46934|NEDD4|P46935|Q13322|GRB10|Q60760|Mus musculus (Mouse)
mint_15596|P46934|NEDD4|P46935|Q13322|GRB10|Q60760|Mus musculus (Mouse)
mint_15608|Q86U42|PABP2|P04147|Q02156|KPCE|P24583|Saccharomyces cerevisiae (Baker's yeast)
mint_15609|O75796|O75796|Q62627|O75796|O75796|Q62627|Rattus norvegicus (Rat)
mint_15613|O14939|PLD2|P70498|Q16555|DPYL2|P47942|Rattus norvegicus (Rat)
mint_15614|O14939|PLD2|P70498|Q16555|DPYL2|P47942|Rattus norvegicus (Rat)
mint_15615|O14939|PLD2|P70498|Q16555|DPYL2|P47942|Rattus norvegicus (Rat)
mint_15616|O14939|PLD2|P70498|Q16555|DPYL2|P47942|Rattus norvegicus (Rat)
mint_15621|P20783|NT3|P25433|O75682|O75682|Q91044|Gallus gallus (Chicken)
mint_15622|Q03135|CAV1|P41350|P29474|NOS3|Q62600|Rattus norvegicus (Rat)
mint_15628|P52565|GDIR|Q12434|P61586|RHOA|P06780|Saccharomyces cerevisiae (Baker's yeast)
mint_15649|P20618|PSB1|P34286|P42898|MTHR|Q17693|Caenorhabditis elegans
mint_15651|O75553|DAB1|P97318|P05067|A4|P12023|Mus musculus (Mouse)
mint_15652|O75553|DAB1|P97318|P05067|A4|P12023|Mus musculus (Mouse)
mint_15658|Q7Z561|Q7Z561|Q00955|Q14565|DMC1|P25453|Saccharomyces cerevisiae (Baker's yeast)
mint_15681|P08575|CD45|P06800|Q14761|PTCA|Q64697|Mus musculus (Mouse)
mint_15715|O75061|O75061|Q27974|Q00610|CLH1|P49951|Bos taurus (Bovine)
mint_15717|P20042|IF2B|P09064|Q14152|IF3A|P38249|Saccharomyces cerevisiae (Baker's yeast)
mint_15718|P20042|IF2B|P09064|Q14152|IF3A|P38249|Saccharomyces cerevisiae (Baker's yeast)
mint_15720|Q02156|KPCE|P16054|P21796|VDAC1|Q60932|Mus musculus (Mouse)
mint_15728|P56589|PEX3|P28795|Q92968|PEX13|P80667|Saccharomyces cerevisiae (Baker's yeast)
mint_15769|Q99963|SH3G3|O35180|Q05193|DYN1|P21575|Rattus norvegicus (Rat)
mint_15770|Q99963|SH3G3|O35180|Q05193|DYN1|P21575|Rattus norvegicus (Rat)
mint_15773|Q9P2I0|CPSF2|Q12102|P51003|PAPOA|P29468|Saccharomyces cerevisiae (Baker's yeast)
mint_15774|Q9NP77|Q9NP77|P53538|P24928|RPB1|P04050|Saccharomyces cerevisiae (Baker's yeast)
mint_15784|Q15418|KS6A1|P10665|P28482|MK01|P26696|Xenopus laevis (African clawed frog)
mint_15785|Q15418|KS6A1|P10665|P28482|MK01|P26696|Xenopus laevis (African clawed frog)
mint_15789|P20916|MAG|P07722|Q9BZR6|RTN4R|Q99M75|Rattus norvegicus (Rat)
mint_15791|P20941|PHOS|P20942|P63104|1433Z|P63102|Rattus norvegicus (Rat)
mint_15800|Q04917|1433F|P68511|Q9Y2J0|RP3A|P47709|Rattus norvegicus (Rat)
mint_15812|P01138|NGF|P25427|P04629|NTRK1|P35739|Rattus norvegicus (Rat)
mint_15825|Q9Y696|CLIC4|Q9Z0W7|Q05193|DYN1|P21575|Rattus norvegicus (Rat)
mint_15826|Q9Y696|CLIC4|Q9Z0W7|Q05193|DYN1|P21575|Rattus norvegicus (Rat)
mint_15827|Q9Y696|CLIC4|Q9Z0W7|Q05193|DYN1|P21575|Rattus norvegicus (Rat)
mint_15840|Q02156|KPCE|P16054|P52789|HXK2|O08528|Mus musculus (Mouse)
mint_15883|Q13363|CTBP1|O88712|Q92769|HDAC2|P70288|Mus musculus (Mouse)
mint_15884|Q13363|CTBP1|O88712|Q92769|HDAC2|P70288|Mus musculus (Mouse)
mint_15902|P28070|PSB4|P30657|Q96J01|THOC3|P53851|Saccharomyces cerevisiae (Baker's yeast)
mint_15903|P18433|PTPRA|P18052|Q13332|PTPRS|Q64699|Mus musculus (Mouse)
mint_15904|P18433|PTPRA|P18052|Q13332|PTPRS|Q64699|Mus musculus (Mouse)
mint_15913|Q13424|SNTA1|Q61234|P62993|GRB2|Q60631|Mus musculus (Mouse)
mint_15914|Q13424|SNTA1|Q61234|P62993|GRB2|Q60631|Mus musculus (Mouse)
mint_15915|Q13424|SNTA1|Q61234|P62993|GRB2|Q60631|Mus musculus (Mouse)
mint_15916|Q13424|SNTA1|Q61234|P62993|GRB2|Q60631|Mus musculus (Mouse)
mint_15925|P63104|1433Z|P63103|P20941|PHOS|P19632|Bos taurus (Bovine)
mint_15926|P63104|1433Z|P63103|P20941|PHOS|P19632|Bos taurus (Bovine)
mint_15927|P63104|1433Z|P63103|P20941|PHOS|P19632|Bos taurus (Bovine)
mint_15931|Q9H5X4|Q9H5X4|P32793|Q13588|GRAP|P32790|Saccharomyces cerevisiae (Baker's yeast)
mint_15937|Q99961|SH3G1|O35964|Q05193|DYN1|P21575|Rattus norvegicus (Rat)
mint_15938|Q99961|SH3G1|O35964|Q05193|DYN1|P21575|Rattus norvegicus (Rat)
mint_15947|P53621|COPA|P53622|P35606|COPB2|P41811|Saccharomyces cerevisiae (Baker's yeast)
mint_15989|P43686|PRS6B|P33298|P62195|PRS8|Q01939|Saccharomyces cerevisiae (Baker's yeast)
mint_16|Q14683|SMC1A|P32908|Q14683|SMC1A|P32908|Saccharomyces cerevisiae (Baker's yeast)
mint_16009|Q00577|PUR|P42669|Q06787|FMR1|P35922|Mus musculus (Mouse)
mint_16029|P78509|RELN|Q60841|Q9UN73|PCDA6|O88690|Mus musculus (Mouse)
mint_16053|Q14974|IMB1|P52297|Q14980|NUMA1|P70012|Xenopus laevis (African clawed frog)
mint_16054|Q06787|FMR1|P35922|P19338|NUCL|P09405|Mus musculus (Mouse)
mint_16055|P62158|CALM|P06787|P23193|TCEA1|P07273|Saccharomyces cerevisiae (Baker's yeast)
mint_16065|P30291|WEE1|P47817|P62258|1433E|O57468|Xenopus laevis (African clawed frog)
mint_1608|Q9BWQ6|Q9BWQ6|P53108|Q9NYZ1|FA18B|P38962|Saccharomyces cerevisiae (Baker's yeast)
mint_16085|P22087|FBRL|P15646|Q8IY81|Q8IY81|P25582|Saccharomyces cerevisiae (Baker's yeast)
mint_16097|P09661|RU2A|Q08963|P62316|SMD2|Q06217|Saccharomyces cerevisiae (Baker's yeast)
mint_16099|P06454|PTMA|P01252|P16403|H12|P02253|Bos taurus (Bovine)
mint_16106|P27797|CRTC|P18418|P51178|PLCD1|P10688|Rattus norvegicus (Rat)
mint_1611|Q9BWQ6|Q9BWQ6|P53108|Q969M3|Q969M3|P53039|Saccharomyces cerevisiae (Baker's yeast)
mint_1612|Q9BWQ6|Q9BWQ6|P53108|Q86Y82|STX12|P32854|Saccharomyces cerevisiae (Baker's yeast)
mint_16143|P02735|SAA|P05366|P21462|FPR1|P33766|Mus musculus (Mouse)
mint_16175|O14818|PSA7|Q95005|Q9P2G9|KLHL8|O61899|Caenorhabditis elegans
mint_16180|P51530|DNA2L|P38859|P27694|RFA1|P22336|Saccharomyces cerevisiae (Baker's yeast)
mint_16181|P51530|DNA2L|P38859|P27694|RFA1|P22336|Saccharomyces cerevisiae (Baker's yeast)
mint_16182|Q8IUY9|Q8IUY9|P46938|Q01196|RUNX1|Q03347|Mus musculus (Mouse)
mint_16183|Q8IUY9|Q8IUY9|P46938|Q01196|RUNX1|Q03347|Mus musculus (Mouse)
mint_16206|P30405|PPIF|P29117|P12235|ADT1|Q05962|Rattus norvegicus (Rat)
mint_16213|P49715|CEBPA|P53566|P38936|CDN1A|P39689|Mus musculus (Mouse)
mint_16214|P49715|CEBPA|P53566|P38936|CDN1A|P39689|Mus musculus (Mouse)
mint_16245|P17947|SPI1|P17433|P15976|GATA1|P17679|Mus musculus (Mouse)
mint_16246|P17947|SPI1|P17433|P15976|GATA1|P17679|Mus musculus (Mouse)
mint_16247|P17947|SPI1|P17433|P15976|GATA1|P17679|Mus musculus (Mouse)
mint_16252|Q14258|TRI25|Q61510|P31947|1433S|O70456|Mus musculus (Mouse)
mint_16262|Q7RTW4|Q7RTW4|P43322|P21860|ERBB3|Q62799|Rattus norvegicus (Rat)
mint_16285|P47874|OMP|Q64288|Q9BXY8|Q9BXY8|Q9WTZ8|Mus musculus (Mouse)
mint_16286|P47874|OMP|Q64288|Q9BXY8|Q9BXY8|Q9WTZ8|Mus musculus (Mouse)
mint_16287|P47874|OMP|Q64288|Q9BXY8|Q9BXY8|Q9WTZ8|Mus musculus (Mouse)
mint_16293|P43686|PRS6B|P33298|P62333|PRS10|P53549|Saccharomyces cerevisiae (Baker's yeast)
mint_16306|Q9GZM8|Q9GZM8|Q9EPT6|P43034|LIS1|P63005|Mus musculus (Mouse)
mint_16308|P19525|E2AK2|Q03963|P06748|NPM|Q61937|Mus musculus (Mouse)
mint_16309|P19525|E2AK2|Q03963|P06748|NPM|Q61937|Mus musculus (Mouse)
mint_16326|Q99613|IF38|P32497|Q14152|IF3A|P38249|Saccharomyces cerevisiae (Baker's yeast)
mint_1635|P10606|COX5B|P04037|P43155|CACP|P32796|Saccharomyces cerevisiae (Baker's yeast)
mint_16354|P46934|NEDD4|P46935|Q969W9|TMEPA|Q9D7R2|Mus musculus (Mouse)
mint_16368|P63104|1433Z|P63102|Q9Y696|CLIC4|Q9Z0W7|Rattus norvegicus (Rat)
mint_16369|P63104|1433Z|P63102|Q9Y696|CLIC4|Q9Z0W7|Rattus norvegicus (Rat)
mint_16370|P63104|1433Z|P63102|Q9Y696|CLIC4|Q9Z0W7|Rattus norvegicus (Rat)
mint_16383|P29350|PTN6|P29351|P17181|INAR1|P33896|Mus musculus (Mouse)
mint_16395|Q99613|IF38|P32497|O60739|SUI13|P32911|Saccharomyces cerevisiae (Baker's yeast)
mint_16396|Q99613|IF38|P32497|O60739|SUI13|P32911|Saccharomyces cerevisiae (Baker's yeast)
mint_16401|O94973|AP2A2|P38065|O60424|O60424|P11746|Saccharomyces cerevisiae (Baker's yeast)
mint_16435|P04156|PRIO|P04925|P62993|GRB2|Q60631|Mus musculus (Mouse)
mint_16436|P04156|PRIO|P04925|P62993|GRB2|Q60631|Mus musculus (Mouse)
mint_16443|Q13153|PAK1|Q03497|Q96N96|Q96N96|P11433|Saccharomyces cerevisiae (Baker's yeast)
mint_16449|P63104|1433Z|P63101|O75628|REM1|O35929|Mus musculus (Mouse)
mint_16450|P63104|1433Z|P63101|O75628|REM1|O35929|Mus musculus (Mouse)
mint_16451|Q96LC9|BMF|Q91ZE9|Q92843|BCLW|P70345|Mus musculus (Mouse)
mint_16452|Q96LC9|BMF|Q91ZE9|Q92843|BCLW|P70345|Mus musculus (Mouse)
mint_16462|Q9NQX3|GEPH|Q03555|P63167|DYL1|P63170|Rattus norvegicus (Rat)
mint_16470|P25788|PSA3|P21242|P60900|PSA6|P21243|Saccharomyces cerevisiae (Baker's yeast)
mint_16481|P00403|COX2|P00410|O75880|SCO1|P23833|Saccharomyces cerevisiae (Baker's yeast)
mint_16490|P05412|AP1|P05627|P05412|AP1|P05627|Mus musculus (Mouse)
mint_16493|P40123|CAP2|P17555|Q8NHR9|PROF4|P07274|Saccharomyces cerevisiae (Baker's yeast)
mint_16502|P13533|MYH6|P02566|P08238|HS90B|Q18688|Caenorhabditis elegans
mint_16506|P20618|PSB1|P23724|O00233|PSD9|P40555|Saccharomyces cerevisiae (Baker's yeast)
mint_16512|O14757|CHK1|Q9YI18|P30291|WEE1|P47817|Xenopus laevis (African clawed frog)
mint_16524|Q96LC9|BMF|Q91ZE9|Q07817|BCLX|Q64373|Mus musculus (Mouse)
mint_16525|O60716|CTND1|P30999|Q8IVP6|Q8IVP6|Q9WTZ7|Mus musculus (Mouse)
mint_16526|O60716|CTND1|P30999|Q8IVP6|Q8IVP6|Q9WTZ7|Mus musculus (Mouse)
mint_16530|O43493|TGON2|P19814|Q9ULJ8|NEB1|O35867|Rattus norvegicus (Rat)
mint_16531|O43493|TGON2|P19814|Q9ULJ8|NEB1|O35867|Rattus norvegicus (Rat)
mint_16532|P11142|HSP7C|P10591|P25685|DNJB1|P25294|Saccharomyces cerevisiae (Baker's yeast)
mint_16540|Q9HD36|B2L10|Q9Z0F3|Q13014|BAK2|O08734|Mus musculus (Mouse)
mint_16549|Q13363|CTBP1|O88712|Q03112|EVI1|P14404|Mus musculus (Mouse)
mint_16550|Q13363|CTBP1|O88712|Q03112|EVI1|P14404|Mus musculus (Mouse)
mint_16558|Q7Z3B5|Q7Z3B5|P30656|P49720|PSB3|P25451|Saccharomyces cerevisiae (Baker's yeast)
mint_16562|P50052|AG22|P35351|P42338|PK3CB|Q9Z1L0|Rattus norvegicus (Rat)
mint_16563|O75674|TM1L1|Q923U0|P62993|GRB2|Q60631|Mus musculus (Mouse)
mint_16567|P00533|EGFR|Q9QX70|P62993|GRB2|P62994|Rattus norvegicus (Rat)
mint_1660|Q9HAN9|NMNA1|P53204|Q96S55|Q96S55|P40151|Saccharomyces cerevisiae (Baker's yeast)
mint_16623|O00322|UPK1A|P38572|O00526|UPK2|Q08537|Bos taurus (Bovine)
mint_16626|Q15811|ITSN1|Q9Z0R4|Q05193|DYN1|P39053|Mus musculus (Mouse)
mint_16627|Q15811|ITSN1|Q9Z0R4|Q05193|DYN1|P39053|Mus musculus (Mouse)
mint_16635|P35080|PROF2|Q9JJV2|Q05193|DYN1|P39053|Mus musculus (Mouse)
mint_16643|P18433|PTPRA|P18052|P28827|PTPRM|P28828|Mus musculus (Mouse)
mint_16644|P18433|PTPRA|P18052|P28827|PTPRM|P28828|Mus musculus (Mouse)
mint_16693|Q05193|DYN1|P21575|Q15811|ITSN1|Q9WVE9|Rattus norvegicus (Rat)
mint_16694|Q05193|DYN1|P21575|Q15811|ITSN1|Q9WVE9|Rattus norvegicus (Rat)
mint_16695|Q05193|DYN1|P21575|Q15811|ITSN1|Q9WVE9|Rattus norvegicus (Rat)
mint_16708|Q13224|NMDE2|Q00960|P29475|NOS1|P29476|Rattus norvegicus (Rat)
mint_16716|O75400|FNBP3|Q9R1C7|Q8N8S7|ENAH|Q03173|Mus musculus (Mouse)
mint_16719|P35080|PROF2|Q9JJV2|P17600|SYN1|O88935|Mus musculus (Mouse)
mint_16726|O60610|DIAP1|P41832|Q8NHR9|PROF4|P07274|Saccharomyces cerevisiae (Baker's yeast)
mint_1674|Q92890|UFD1|P53044|Q8TAT6|NPL4|P33755|Saccharomyces cerevisiae (Baker's yeast)
mint_1675|Q92890|UFD1|P53044|O75348|VATG1|P48836|Saccharomyces cerevisiae (Baker's yeast)
mint_16753|P46934|NEDD4|P46935|Q9BT67|Q9BT67|Q9EQH8|Mus musculus (Mouse)
mint_16787|Q8WTV0|SCRB1|Q61009|P02649|APOE|P08226|Mus musculus (Mouse)
mint_16790|O00233|PSD9|P40555|P61586|RHOA|P06780|Saccharomyces cerevisiae (Baker's yeast)
mint_16792|O43426|SYNJ1|Q62910|Q99961|SH3G1|O35964|Rattus norvegicus (Rat)
mint_16793|O43426|SYNJ1|Q62910|Q99961|SH3G1|O35964|Rattus norvegicus (Rat)
mint_16794|O43426|SYNJ1|Q62910|Q99961|SH3G1|O35964|Rattus norvegicus (Rat)
mint_16798|P34995|PE2R1|P70597|P43115|PE2R3|P34980|Rattus norvegicus (Rat)
mint_16800|Q9HBM6|Q9HBM6|Q27272|Q00403|TF2B|P29052|Drosophila melanogaster (Fruit fly)
mint_1681|O75340|PDCD6|P53238|O75340|PDCD6|P53238|Saccharomyces cerevisiae (Baker's yeast)
mint_16828|Q96N96|Q96N96|P11433|P60953|CDC42|P19073|Saccharomyces cerevisiae (Baker's yeast)
mint_16838|O60741|HCN1|O88704|Q9UL51|HCN2|O88703|Mus musculus (Mouse)
mint_16895|P25787|PSA2|P23639|Q99436|PSB7|P25043|Saccharomyces cerevisiae (Baker's yeast)
mint_16897|Q9Y6A5|TACC3|Q9PTG8|Q9BZB8|Q9BZB8|Q91572|Xenopus laevis (African clawed frog)
mint_16898|Q9Y6A5|TACC3|Q9PTG8|Q9BZB8|Q9BZB8|Q91572|Xenopus laevis (African clawed frog)
mint_16919|Q8WY25|Q8WY25|Q60700|Q9UQF2|JIP1|Q9WVI9|Mus musculus (Mouse)
mint_16924|O75841|UPK1B|P38573|O75631|UPK3A|P38574|Bos taurus (Bovine)
mint_1696|Q15388|TOM20|P35180|P62166|NCS1|Q06389|Saccharomyces cerevisiae (Baker's yeast)
mint_17|Q14683|SMC1A|P32908|Q14683|SMC1A|P32908|Saccharomyces cerevisiae (Baker's yeast)
mint_17012|P62166|NCS1|Q06389|Q9UBF8|PI4KB|P39104|Saccharomyces cerevisiae (Baker's yeast)
mint_17013|P62166|NCS1|Q06389|Q9UBF8|PI4KB|P39104|Saccharomyces cerevisiae (Baker's yeast)
mint_17014|P62166|NCS1|Q06389|Q9UBF8|PI4KB|P39104|Saccharomyces cerevisiae (Baker's yeast)
mint_17023|Q12879|NMDE1|Q00959|Q9Y2H4|Q9Y2H4|P11275|Rattus norvegicus (Rat)
mint_17024|O75716|STK16|O88697|Q9UJ70|NAGK|Q9QZ08|Mus musculus (Mouse)
mint_17025|O75716|STK16|O88697|Q9UJ70|NAGK|Q9QZ08|Mus musculus (Mouse)
mint_17026|O75716|STK16|O88697|Q9UJ70|NAGK|Q9QZ08|Mus musculus (Mouse)
mint_17030|P40123|CAP2|P17555|Q13588|GRAP|P32790|Saccharomyces cerevisiae (Baker's yeast)
mint_17074|Q8N1W1|Q8N1W1|P97433|P63104|1433Z|P63101|Mus musculus (Mouse)
mint_17091|P25787|PSA2|P23639|P25789|PSA4|P23638|Saccharomyces cerevisiae (Baker's yeast)
mint_17098|P10109|ADX|P25528|Q9Y697|NFS1|P39171|Escherichia coli O157:H7
mint_17102|O15451|O15451|P46889|O15451|O15451|P46889|Escherichia coli
mint_17105|Q13153|PAK1|Q03497|P60953|CDC42|P19073|Saccharomyces cerevisiae (Baker's yeast)
mint_17118|P78352|DLG4|P31016|P34947|GRK5|Q62833|Rattus norvegicus (Rat)
mint_17125|P18433|PTPRA|P18052|P23468|PTPRD|Q64487|Mus musculus (Mouse)
mint_17126|P18433|PTPRA|P18052|P23468|PTPRD|Q64487|Mus musculus (Mouse)
mint_17131|Q96EV8|DTBP1|Q91WZ8|Q9Y4J8|DTNA|Q9D2N4|Mus musculus (Mouse)
mint_17132|Q96EV8|DTBP1|Q91WZ8|Q9Y4J8|DTNA|Q9D2N4|Mus musculus (Mouse)
mint_17133|Q96EV8|DTBP1|Q91WZ8|Q9Y4J8|DTNA|Q9D2N4|Mus musculus (Mouse)
mint_17140|P61024|CKS1|Q24152|P24941|CDK2|P23573|Drosophila melanogaster (Fruit fly)
mint_17165|P62333|PRS10|O17071|P17980|PRS6A|O76371|Caenorhabditis elegans
mint_17178|P49841|GSK3B|P18266|Q86YA7|Q86YA7|O70239|Rattus norvegicus (Rat)
mint_17179|P49841|GSK3B|P18266|Q86YA7|Q86YA7|O70239|Rattus norvegicus (Rat)
mint_17180|P51665|PSD7|Q08723|O00487|PSDE|P43588|Saccharomyces cerevisiae (Baker's yeast)
mint_17183|Q13153|PAK1|P35465|Q13233|M3K1|Q62925|Rattus norvegicus (Rat)
mint_17184|P62333|PRS10|O17071|P62333|PRS10|O17071|Caenorhabditis elegans
mint_1719|P62266|RS23|P32827|P18621|RL17|P05740|Saccharomyces cerevisiae (Baker's yeast)
mint_17197|P30307|MPIP3|P30310|P62258|1433E|O57468|Xenopus laevis (African clawed frog)
mint_17198|P30307|MPIP3|P30310|P62258|1433E|O57468|Xenopus laevis (African clawed frog)
mint_17199|P30307|MPIP3|P30310|P62258|1433E|O57468|Xenopus laevis (African clawed frog)
mint_1720|Q7Z3B4|NUP54|P48837|Q8NHQ1|CEP70|Q07418|Saccharomyces cerevisiae (Baker's yeast)
mint_17203|P24864|CCNE1|P54733|P06493|CDC2|P23572|Drosophila melanogaster (Fruit fly)
mint_1721|Q7Z3B4|NUP54|P48837|Q9HCS7|XAB2|Q04048|Saccharomyces cerevisiae (Baker's yeast)
mint_17215|O75923|DYSF|Q9ESD7|P04083|ANXA1|P10107|Mus musculus (Mouse)
mint_17216|O75923|DYSF|Q9ESD7|P04083|ANXA1|P10107|Mus musculus (Mouse)
mint_17224|P62993|GRB2|Q60631|Q13424|SNTA1|Q61234|Mus musculus (Mouse)
mint_17226|P01138|NGF|P25427|P08138|TNR16|P07174|Rattus norvegicus (Rat)
mint_17243|O75923|DYSF|Q9ESD7|P07355|ANXA2|P07356|Mus musculus (Mouse)
mint_17244|O75923|DYSF|Q9ESD7|P07355|ANXA2|P07356|Mus musculus (Mouse)
mint_17252|Q9UBF2|COPG2|P32074|Q8N6H7|Q8N6H7|P38682|Saccharomyces cerevisiae (Baker's yeast)
mint_1726|Q7Z3B4|NUP54|P48837|P49790|NU153|P14907|Saccharomyces cerevisiae (Baker's yeast)
mint_17274|P01019|ANGT|P01015|P50052|AG22|P35351|Rattus norvegicus (Rat)
mint_17280|Q99613|IF38|P32497|P55884|IF39|P06103|Saccharomyces cerevisiae (Baker's yeast)
mint_17281|Q99613|IF38|P32497|P55884|IF39|P06103|Saccharomyces cerevisiae (Baker's yeast)
mint_17285|P08575|CD45|P06800|O60674|JAK2|Q62120|Mus musculus (Mouse)
mint_1730|Q7Z3B4|NUP54|P48837|P49841|GSK3B|P38615|Saccharomyces cerevisiae (Baker's yeast)
mint_17316|O14786|NRP1|Q9QWJ9|Q14563|SEM3A|Q63548|Rattus norvegicus (Rat)
mint_17326|O14908|GIPC|Q9Z254|P49795|RGS19|O70521|Rattus norvegicus (Rat)
mint_17362|P14317|HCLS1|P15891|P40123|CAP2|P17555|Saccharomyces cerevisiae (Baker's yeast)
mint_17383|P53621|COPA|P53622|P35606|COPB2|P41811|Saccharomyces cerevisiae (Baker's yeast)
mint_17384|P51665|PSD7|Q08723|P48556|PSD8|P32496|Saccharomyces cerevisiae (Baker's yeast)
mint_17391|Q9UGP8|SEC63|P14906|Q99442|Q99442|P21825|Saccharomyces cerevisiae (Baker's yeast)
mint_17399|P12821|ACE|P47820|P50052|AG22|P35351|Rattus norvegicus (Rat)
mint_1740|P53041|PPP5|P53043|P22830|HEMH|P16622|Saccharomyces cerevisiae (Baker's yeast)
mint_17404|Q7Z3B5|Q7Z3B5|P30656|P28072|PSB6|P38624|Saccharomyces cerevisiae (Baker's yeast)
mint_17407|O60462|NRP2|O35276|O95754|SEM4F|Q9Z143|Rattus norvegicus (Rat)
mint_17423|Q9UI08|EVL|P70429|O00213|APBB1|Q9QXJ1|Mus musculus (Mouse)
mint_17430|P00403|COX2|P00410|Q15070|OXA1L|P39952|Saccharomyces cerevisiae (Baker's yeast)
mint_17433|P29350|PTN6|P29351|P29597|TYK2|Q9R117|Mus musculus (Mouse)
mint_17448|P09661|RU2A|Q08963|Q15393|SF3B3|Q04693|Saccharomyces cerevisiae (Baker's yeast)
mint_17452|P35606|COPB2|P41811|Q8N6H7|Q8N6H7|P38682|Saccharomyces cerevisiae (Baker's yeast)
mint_17464|Q86U42|PABP2|P04147|Q04637|IF4G1|P39935|Saccharomyces cerevisiae (Baker's yeast)
mint_17465|Q86U42|PABP2|P04147|Q04637|IF4G1|P39935|Saccharomyces cerevisiae (Baker's yeast)
mint_17474|P42575|CASP2|P42573|Q96JP0|Q96JP0|P17221|Caenorhabditis elegans
mint_17475|P53621|COPA|P53622|P35606|COPB2|P41811|Saccharomyces cerevisiae (Baker's yeast)
mint_17483|P51665|PSD7|O61792|O00487|PSDE|O76577|Caenorhabditis elegans
mint_1749|Q9BSC4|Q9BSC4|P48234|Q9NY61|Q9NY61|Q06631|Saccharomyces cerevisiae (Baker's yeast)
mint_17502|Q969M3|Q969M3|P53039|Q15907|RB11B|P38555|Saccharomyces cerevisiae (Baker's yeast)
mint_17503|Q969M3|Q969M3|P53039|Q15907|RB11B|P38555|Saccharomyces cerevisiae (Baker's yeast)
mint_17539|P98170|BIRC4|Q60989|O43464|HTRA2|Q9JIY5|Mus musculus (Mouse)
mint_17545|Q10570|CPSF1|Q06632|P51003|PAPOA|P29468|Saccharomyces cerevisiae (Baker's yeast)
mint_17546|Q10570|CPSF1|Q06632|P51003|PAPOA|P29468|Saccharomyces cerevisiae (Baker's yeast)
mint_17556|O95801|TTC4|Q9V9C5|P09884|DPOA|P26019|Drosophila melanogaster (Fruit fly)
mint_17574|Q92968|PEX13|P80667|O75381|PEX14|P53112|Saccharomyces cerevisiae (Baker's yeast)
mint_17584|O94856|NFASC|P97685|Q07699|SCN1B|Q00954|Rattus norvegicus (Rat)
mint_17594|O15160|RPA5|P07703|Q9Y2S0|RPA9|P28000|Saccharomyces cerevisiae (Baker's yeast)
mint_17623|P47755|CAZA2|P28495|P47756|CAPZB|P13517|Saccharomyces cerevisiae (Baker's yeast)
mint_17630|Q9Y2T1|AXN2|O70240|P49841|GSK3B|P18266|Rattus norvegicus (Rat)
mint_17631|Q9Y2T1|AXN2|O70240|P49841|GSK3B|P18266|Rattus norvegicus (Rat)
mint_17645|P08754|GNAI3|P08539|P28482|MK01|P16892|Saccharomyces cerevisiae (Baker's yeast)
mint_17646|P08754|GNAI3|P08539|P28482|MK01|P16892|Saccharomyces cerevisiae (Baker's yeast)
mint_1765|Q969M3|Q969M3|P53039|Q9UI14|PRA1|P53633|Saccharomyces cerevisiae (Baker's yeast)
mint_17664|Q92793|CBP|P45481|P48443|RXRG|P28705|Mus musculus (Mouse)
mint_17665|Q92793|CBP|P45481|P48443|RXRG|P28705|Mus musculus (Mouse)
mint_1767|P55039|DRG2|P53295|Q9H446|RWDD1|Q03768|Saccharomyces cerevisiae (Baker's yeast)
mint_17671|Q12965|MYO1E|Q04439|O43516|WASIP|P37370|Saccharomyces cerevisiae (Baker's yeast)
mint_17672|Q12965|MYO1E|Q04439|O43516|WASIP|P37370|Saccharomyces cerevisiae (Baker's yeast)
mint_17681|P46934|NEDD4|P46935|Q9BT67|Q9BT67|Q9EQH8|Mus musculus (Mouse)
mint_17682|O14641|DVL2|P51142|Q9Y2T1|AXN2|Q9PTP2|Xenopus laevis (African clawed frog)
mint_17683|O14641|DVL2|P51142|Q9Y2T1|AXN2|Q9PTP2|Xenopus laevis (African clawed frog)
mint_17684|O14641|DVL2|P51142|Q9Y2T1|AXN2|Q9PTP2|Xenopus laevis (African clawed frog)
mint_17685|Q04637|IF4G1|P39935|P06730|IF4E|P07260|Saccharomyces cerevisiae (Baker's yeast)
mint_17686|Q04637|IF4G1|P39935|P06730|IF4E|P07260|Saccharomyces cerevisiae (Baker's yeast)
mint_17692|O95721|SNP29|Q9Z2P6|O43752|STX6|Q63635|Rattus norvegicus (Rat)
mint_17699|P28066|PSA5|Q95008|Q9P2G9|KLHL8|O61899|Caenorhabditis elegans
mint_177|Q14204|DYHC|P36022|Q14683|SMC1A|P32908|Saccharomyces cerevisiae (Baker's yeast)
mint_17701|Q9UNM6|PSD13|Q04062|Q9H6V6|Q9H6V6|Q06708|Saccharomyces cerevisiae (Baker's yeast)
mint_17702|P55884|IF39|P06103|O75821|IF34|Q04067|Saccharomyces cerevisiae (Baker's yeast)
mint_17703|P55884|IF39|P06103|O75821|IF34|Q04067|Saccharomyces cerevisiae (Baker's yeast)
mint_17704|P55884|IF39|P06103|O75821|IF34|Q04067|Saccharomyces cerevisiae (Baker's yeast)
mint_17705|P55884|IF39|P06103|O75821|IF34|Q04067|Saccharomyces cerevisiae (Baker's yeast)
mint_17713|O60610|DIAP1|P41832|P61586|RHOA|P06780|Saccharomyces cerevisiae (Baker's yeast)
mint_1772|Q8WWM7|ATX2L|P53297|Q96NL5|Q96NL5|P38828|Saccharomyces cerevisiae (Baker's yeast)
mint_17723|P28070|PSB4|P30657|Q15691|MARE1|P40013|Saccharomyces cerevisiae (Baker's yeast)
mint_17724|P27361|MK03|Q63844|Q9BUB5|MKNK1|O08605|Mus musculus (Mouse)
mint_17729|Q04917|1433F|P68511|Q86UR5|RIMS1|Q9JIR4|Rattus norvegicus (Rat)
mint_1773|Q8WWM7|ATX2L|P53297|Q8IY39|Q8IY39|P47058|Saccharomyces cerevisiae (Baker's yeast)
mint_17730|Q04917|1433F|P68511|Q86UR5|RIMS1|Q9JIR4|Rattus norvegicus (Rat)
mint_17731|Q04917|1433F|P68511|Q86UR5|RIMS1|Q9JIR4|Rattus norvegicus (Rat)
mint_17735|Q8IUH5|HIP14|P39010|Q9HAV0|GBB4|P18851|Saccharomyces cerevisiae (Baker's yeast)
mint_1775|Q9Y5L4|TI13B|P53299|Q99873|ANM1|P38074|Saccharomyces cerevisiae (Baker's yeast)
mint_17752|Q9HAV0|GBB4|P18851|P08754|GNAI3|P08539|Saccharomyces cerevisiae (Baker's yeast)
mint_1776|P54577|SYYC|P36421|Q9Y3D3|RT16|Q02608|Saccharomyces cerevisiae (Baker's yeast)
mint_17767|P02686|MBP|P02688|P11362|FGFR1|Q04589|Rattus norvegicus (Rat)
mint_17768|P49840|GSK3A|P18265|Q86YA7|Q86YA7|O70239|Rattus norvegicus (Rat)
mint_17769|P46934|NEDD4|P46935|Q969W9|TMEPA|Q9D7R2|Mus musculus (Mouse)
mint_17782|P14317|HCLS1|P15891|O15056|SYNJ2|P50942|Saccharomyces cerevisiae (Baker's yeast)
mint_17786|Q00610|CLH1|P22137|Q9H201|EPN3|Q12518|Saccharomyces cerevisiae (Baker's yeast)
mint_17801|Q9C0C4|SEM4C|Q64151|O14908|GIPC|Q9Z0G0|Mus musculus (Mouse)
mint_17802|Q9C0C4|SEM4C|Q64151|O14908|GIPC|Q9Z0G0|Mus musculus (Mouse)
mint_17803|Q9C0C4|SEM4C|Q64151|O14908|GIPC|Q9Z0G0|Mus musculus (Mouse)
mint_17805|P09429|HMG1|P63158|P04637|P53|P02340|Mus musculus (Mouse)
mint_17806|P09429|HMG1|P63158|P04637|P53|P02340|Mus musculus (Mouse)
mint_17807|Q86Y59|SPDY1|Q9PU13|P06493|CDC2|P35567|Xenopus laevis (African clawed frog)
mint_17853|P29475|NOS1|P29476|Q7Z2Q5|Q7Z2Q5|Q9Z2F5|Rattus norvegicus (Rat)
mint_17854|P29475|NOS1|P29476|Q7Z2Q5|Q7Z2Q5|Q9Z2F5|Rattus norvegicus (Rat)
mint_17865|P21675|TAF1|P46677|P49848|TAF6|P53040|Saccharomyces cerevisiae (Baker's yeast)
mint_17867|P46934|NEDD4|P46935|Q96G27|WBP1|P97764|Mus musculus (Mouse)
mint_1787|P10599|THIO|P22803|P05386|RLA1|P05318|Saccharomyces cerevisiae (Baker's yeast)
mint_17875|O75061|O75061|Q27974|Q00610|CLH1|P49951|Bos taurus (Bovine)
mint_17894|P05412|AP1|P05627|P31269|HXA9|P09631|Mus musculus (Mouse)
mint_17899|P46934|NEDD4|P46935|P37088|SCNAA|Q61180|Mus musculus (Mouse)
mint_1790|O75312|ZPR1|P53303|P62877|RBX1|Q08273|Saccharomyces cerevisiae (Baker's yeast)
mint_17902|O43463|SUV91|O54864|O43463|SUV91|O54864|Mus musculus (Mouse)
mint_17928|P09429|HMG1|P63158|P51608|MECP2|Q9Z2D6|Mus musculus (Mouse)
mint_17929|P09429|HMG1|P63158|P51608|MECP2|Q9Z2D6|Mus musculus (Mouse)
mint_17945|P98170|BIRC4|Q60989|O43464|HTRA2|Q9JIY5|Mus musculus (Mouse)
mint_17948|Q9HD36|B2L10|Q9Z0F3|O14727|APAF|O88879|Mus musculus (Mouse)
mint_1795|O14980|O14980|P30822|Q8NHQ1|CEP70|Q07418|Saccharomyces cerevisiae (Baker's yeast)
mint_17956|P29350|PTN6|P29351|P08922|ROS|Q60705|Mus musculus (Mouse)
mint_17957|P29350|PTN6|P29351|P08922|ROS|Q60705|Mus musculus (Mouse)
mint_17958|P29350|PTN6|P29351|P08922|ROS|Q60705|Mus musculus (Mouse)
mint_17978|P51170|SCNNG|Q9WU39|P46934|NEDD4|P46935|Mus musculus (Mouse)
mint_17982|P29475|NOS1|P29476|O75052|CAPON|O54960|Rattus norvegicus (Rat)
mint_17983|P29475|NOS1|P29476|O75052|CAPON|O54960|Rattus norvegicus (Rat)
mint_17992|Q14152|IF3A|P38249|P47813|IF1AX|P38912|Saccharomyces cerevisiae (Baker's yeast)
mint_17993|Q14152|IF3A|P38249|P47813|IF1AX|P38912|Saccharomyces cerevisiae (Baker's yeast)
mint_18|Q14683|SMC1A|P32908|O95347|SMC2|P38989|Saccharomyces cerevisiae (Baker's yeast)
mint_180|Q9NTJ3|SMC4|Q12267|Q96HJ4|Q96HJ4|P33895|Saccharomyces cerevisiae (Baker's yeast)
mint_1801|O14980|O14980|P30822|Q9BUP3|Q9BUP3|P40008|Saccharomyces cerevisiae (Baker's yeast)
mint_18012|Q13424|SNTA1|Q61234|P62993|GRB2|Q60631|Mus musculus (Mouse)
mint_18043|Q9HD36|B2L10|Q9Z0F3|Q92934|BAD|Q61337|Mus musculus (Mouse)
mint_1806|O14980|O14980|P30822|Q7Z3B4|NUP54|P48837|Saccharomyces cerevisiae (Baker's yeast)
mint_18066|Q15811|ITSN1|Q9Z0R4|P42566|EP15|P42567|Mus musculus (Mouse)
mint_18067|Q15811|ITSN1|Q9Z0R4|P42566|EP15|P42567|Mus musculus (Mouse)
mint_18068|Q06787|FMR1|P35922|P51114|FXR1|Q61584|Mus musculus (Mouse)
mint_1807|O14980|O14980|P30822|Q8WWM7|ATX2L|P53297|Saccharomyces cerevisiae (Baker's yeast)
mint_1808|O14980|O14980|P30822|P28328|PEX2|P32800|Saccharomyces cerevisiae (Baker's yeast)
mint_1810|O14980|O14980|P30822|P82094|TMF1|P47166|Saccharomyces cerevisiae (Baker's yeast)
mint_18101|O75530|O75530|P97462|Q15910|EZH2|Q61188|Mus musculus (Mouse)
mint_18102|O75530|O75530|P97462|Q15910|EZH2|Q61188|Mus musculus (Mouse)
mint_1811|O14980|O14980|P30822|Q92780|Q92780|Q02629|Saccharomyces cerevisiae (Baker's yeast)
mint_18143|P54821|PRRX1|Q05437|Q9ULX9|MAFF|Q90595|Gallus gallus (Chicken)
mint_18160|Q9UMQ3|BARX2|Q9W694|P11831|SRF|Q90718|Gallus gallus (Chicken)
mint_1819|O14980|O14980|P30822|Q9NPI6|DCP1A|Q12517|Saccharomyces cerevisiae (Baker's yeast)
mint_18205|P25787|PSA2|Q27488|P46459|NSF|Q94392|Caenorhabditis elegans
mint_18213|P78509|RELN|Q60841|Q9UN74|PCDA4|O88689|Mus musculus (Mouse)
mint_18214|P78509|RELN|Q60841|Q9UN74|PCDA4|O88689|Mus musculus (Mouse)
mint_18215|P78509|RELN|Q60841|Q9UN74|PCDA4|O88689|Mus musculus (Mouse)
mint_1822|O14980|O14980|P30822|Q9Y617|SERC|P33330|Saccharomyces cerevisiae (Baker's yeast)
mint_18226|P12004|PCNA|P17918|P30281|CCND3|P30282|Mus musculus (Mouse)
mint_18227|P12004|PCNA|P17918|P30281|CCND3|P30282|Mus musculus (Mouse)
mint_1825|O14980|O14980|P30822|Q14457|BCN1|Q02948|Saccharomyces cerevisiae (Baker's yeast)
mint_18263|Q86U42|PABP2|P04147|Q8WWM7|ATX2L|P53297|Saccharomyces cerevisiae (Baker's yeast)
mint_18264|Q86U42|PABP2|P04147|Q8WWM7|ATX2L|P53297|Saccharomyces cerevisiae (Baker's yeast)
mint_18269|P29475|NOS1|P29476|O75052|CAPON|O54960|Rattus norvegicus (Rat)
mint_18270|P29475|NOS1|P29476|O75052|CAPON|O54960|Rattus norvegicus (Rat)
mint_1828|O75832|PSD10|P50086|P43686|PRS6B|P33298|Saccharomyces cerevisiae (Baker's yeast)
mint_18283|P15498|VAV|P27870|P61978|HNRPK|P61979|Mus musculus (Mouse)
mint_18284|P15498|VAV|P27870|P61978|HNRPK|P61979|Mus musculus (Mouse)
mint_18285|P15498|VAV|P27870|P61978|HNRPK|P61979|Mus musculus (Mouse)
mint_18303|P78352|DLG4|P31016|Q13224|NMDE2|Q00960|Rattus norvegicus (Rat)
mint_18309|Q96AQ3|Q96AQ3|Q06507|P05412|AP1|P05627|Mus musculus (Mouse)
mint_18376|Q02410|APBA1|O35430|Q9ULB1|NRX1A|Q63372|Rattus norvegicus (Rat)
mint_18406|Q13224|NMDE2|Q00960|P78352|DLG4|P31016|Rattus norvegicus (Rat)
mint_18415|P46934|NEDD4|P46935|P51170|SCNNG|Q9WU39|Mus musculus (Mouse)
mint_18416|Q92968|PEX13|P80667|O00623|PEX12|Q04370|Saccharomyces cerevisiae (Baker's yeast)
mint_1842|P29558|RBMS1|P53316|Q9Y295|DRG1|P39729|Saccharomyces cerevisiae (Baker's yeast)
mint_1843|P29558|RBMS1|P53316|O60861|GAS7|Q05080|Saccharomyces cerevisiae (Baker's yeast)
mint_18440|P02585|TNNC2|P02586|P48788|TNNI2|P02643|Oryctolagus cuniculus (Rabbit)
mint_18449|Q86UL8|AIP1|O88382|P35222|CTNB1|Q9WU82|Rattus norvegicus (Rat)
mint_1845|P13929|ENOB|P00924|O15235|RT12|P53732|Saccharomyces cerevisiae (Baker's yeast)
mint_18450|Q86UL8|AIP1|O88382|P35222|CTNB1|Q9WU82|Rattus norvegicus (Rat)
mint_18451|Q86UL8|AIP1|O88382|P35222|CTNB1|Q9WU82|Rattus norvegicus (Rat)
mint_18452|Q86UL8|AIP1|O88382|P35222|CTNB1|Q9WU82|Rattus norvegicus (Rat)
mint_18471|P09429|HMG1|P63158|P06400|RB|P13405|Mus musculus (Mouse)
mint_18472|P09429|HMG1|P63158|P06400|RB|P13405|Mus musculus (Mouse)
mint_18473|P29475|NOS1|P29476|Q15700|DLG2|Q63622|Rattus norvegicus (Rat)
mint_18476|P49757|NUMB|P16554|P46531|NOTC1|P07207|Drosophila melanogaster (Fruit fly)
mint_18477|P49757|NUMB|P16554|P46531|NOTC1|P07207|Drosophila melanogaster (Fruit fly)
mint_1848|P30793|GCH1|P51601|P30793|GCH1|P51601|Saccharomyces cerevisiae (Baker's yeast)
mint_18492|O75381|PEX14|P53112|P50542|PEX5|P35056|Saccharomyces cerevisiae (Baker's yeast)
mint_18514|P17600|SYN1|P17599|P27986|P85A|P23727|Bos taurus (Bovine)
mint_18515|P17600|SYN1|P17599|P27986|P85A|P23727|Bos taurus (Bovine)
mint_18522|O15126|SCAM1|P56603|Q9UMZ2|SYNG|Q9JKC9|Rattus norvegicus (Rat)
mint_18523|O15126|SCAM1|P56603|Q9UMZ2|SYNG|Q9JKC9|Rattus norvegicus (Rat)
mint_1854|Q8N3C0|HELC1|P53327|Q9HCG0|Q9HCG0|P40032|Saccharomyces cerevisiae (Baker's yeast)
mint_18546|P46934|NEDD4|P46935|Q969T9|WBP2|P97765|Mus musculus (Mouse)
mint_1856|Q96BK5|PINX1|P53335|Q9NUV4|Q9NUV4|Q03177|Saccharomyces cerevisiae (Baker's yeast)
mint_18568|Q02363|ID2|P41136|P15172|MYOD1|P10085|Mus musculus (Mouse)
mint_18572|Q14011|CIRBP|Q9DED4|Q15717|ELAV1|Q91582|Xenopus laevis (African clawed frog)
mint_18573|Q14011|CIRBP|Q9DED4|Q15717|ELAV1|Q91582|Xenopus laevis (African clawed frog)
mint_18574|Q14011|CIRBP|Q9DED4|Q15717|ELAV1|Q91582|Xenopus laevis (African clawed frog)
mint_1858|Q99543|ZRF1|P32527|Q96DM4|Q96DM4|P27614|Saccharomyces cerevisiae (Baker's yeast)
mint_18580|Q92675|Q92675|Q00657|O75970|O75970|O55164|Rattus norvegicus (Rat)
mint_18581|Q92675|Q92675|Q00657|O75970|O75970|O55164|Rattus norvegicus (Rat)
mint_18582|Q92675|Q92675|Q00657|O75970|O75970|O55164|Rattus norvegicus (Rat)
mint_18594|P11171|41|P48193|P68133|ACTS|P68134|Mus musculus (Mouse)
mint_18606|P40818|UBP8|Q80U87|P62993|GRB2|Q60631|Mus musculus (Mouse)
mint_18608|P46934|NEDD4|P46935|P51168|SCNNB|Q9WU38|Mus musculus (Mouse)
mint_18633|Q13424|SNTA1|Q28626|P62736|ACTA|P62740|Oryctolagus cuniculus (Rabbit)
mint_18634|Q13424|SNTA1|Q28626|P62736|ACTA|P62740|Oryctolagus cuniculus (Rabbit)
mint_1864|O75886|O75886|P38753|Q9NR36|Q9NR36|P40343|Saccharomyces cerevisiae (Baker's yeast)
mint_18645|O14936|CSKP|Q62915|Q02410|APBA1|O35430|Rattus norvegicus (Rat)
mint_18646|O14936|CSKP|Q62915|Q02410|APBA1|O35430|Rattus norvegicus (Rat)
mint_18648|Q8NHY2|COP1H|P43254|Q14501|Q14501|O24646|Arabidopsis thaliana (Mouse-ear cress)
mint_18668|P78352|DLG4|P31016|P29475|NOS1|P29476|Rattus norvegicus (Rat)
mint_1867|Q9Y399|RT02|P32902|Q9BZK7|TBL1R|P38262|Saccharomyces cerevisiae (Baker's yeast)
mint_1868|Q9Y399|RT02|P32902|O43681|ARSA1|Q12154|Saccharomyces cerevisiae (Baker's yeast)
mint_18682|P09429|HMG1|P63158|P26651|TTP|P22893|Mus musculus (Mouse)
mint_18683|P09429|HMG1|P63158|P26651|TTP|P22893|Mus musculus (Mouse)
mint_18692|Q9Y3A3|MOB3|Q9QYW3|P22392|NDKB|P19804|Rattus norvegicus (Rat)
mint_18693|Q9Y3A3|MOB3|Q9QYW3|P22392|NDKB|P19804|Rattus norvegicus (Rat)
mint_18694|Q9Y3A3|MOB3|Q9QYW3|P22392|NDKB|P19804|Rattus norvegicus (Rat)
mint_18734|P12004|PCNA|P17918|P24385|CCND1|P25322|Mus musculus (Mouse)
mint_18735|P12004|PCNA|P17918|P24385|CCND1|P25322|Mus musculus (Mouse)
mint_1874|Q9Y399|RT02|P32902|Q9HAV0|GBB4|P18851|Saccharomyces cerevisiae (Baker's yeast)
mint_18753|Q9UKL3|Q9UKL3|Q9WUF3|Q12933|TRAF2|P39429|Mus musculus (Mouse)
mint_18754|Q9UKL3|Q9UKL3|Q9WUF3|Q12933|TRAF2|P39429|Mus musculus (Mouse)
mint_18760|P51587|BRCA2|P97929|O15315|RA51B|O35719|Mus musculus (Mouse)
mint_1881|P60866|RS20|P38701|Q8TEQ8|PIGO|Q07830|Saccharomyces cerevisiae (Baker's yeast)
mint_18819|P04156|PRIO|P04925|Q92777|SYN2|Q9QWV7|Mus musculus (Mouse)
mint_18820|P04156|PRIO|P04925|Q92777|SYN2|Q9QWV7|Mus musculus (Mouse)
mint_18821|P34981|TRFR|Q01717|P34981|TRFR|Q01717|Rattus norvegicus (Rat)
mint_18843|P09429|HMG1|P63158|Q01201|RELB|Q04863|Mus musculus (Mouse)
mint_18844|P09429|HMG1|P63158|Q01201|RELB|Q04863|Mus musculus (Mouse)
mint_18865|Q9BY11|PACN1|Q9Z0W5|O43426|SYNJ1|Q62910|Rattus norvegicus (Rat)
mint_18866|Q9BY11|PACN1|Q9Z0W5|O43426|SYNJ1|Q62910|Rattus norvegicus (Rat)
mint_18867|O75821|IF34|Q04067|Q13347|IF32|P40217|Saccharomyces cerevisiae (Baker's yeast)
mint_18868|O75821|IF34|Q04067|Q13347|IF32|P40217|Saccharomyces cerevisiae (Baker's yeast)
mint_18869|O75821|IF34|Q04067|Q13347|IF32|P40217|Saccharomyces cerevisiae (Baker's yeast)
mint_18880|P30968|GNRHR|P30969|P30968|GNRHR|P30969|Rattus norvegicus (Rat)
mint_18881|Q9BY11|PACN1|Q9Z0W5|P17600|SYN1|P09951|Rattus norvegicus (Rat)
mint_18882|Q9BY11|PACN1|Q9Z0W5|P17600|SYN1|P09951|Rattus norvegicus (Rat)
mint_18899|Q92968|PEX13|P80667|O60683|PEX10|Q05568|Saccharomyces cerevisiae (Baker's yeast)
mint_18901|P46934|NEDD4|P46935|Q9Y3C5|RNF11|Q9QYK7|Mus musculus (Mouse)
mint_18912|O43602|DCX|O88809|Q9BXS5|AP1M1|P35585|Mus musculus (Mouse)
mint_18913|O43602|DCX|O88809|Q9BXS5|AP1M1|P35585|Mus musculus (Mouse)
mint_18918|P05412|AP1|P05627|Q96AQ3|Q96AQ3|Q06507|Mus musculus (Mouse)
mint_1892|P08754|GNAI3|P08539|O43681|ARSA1|Q12154|Saccharomyces cerevisiae (Baker's yeast)
mint_18926|P51168|SCNNB|Q9WU38|P46934|NEDD4|P46935|Mus musculus (Mouse)
mint_18928|Q9NRD5|PICK1|Q62083|Q8N3E2|Q8N3E2|Q61203|Mus musculus (Mouse)
mint_18929|Q9NRD5|PICK1|Q62083|Q8N3E2|Q8N3E2|Q61203|Mus musculus (Mouse)
mint_1893|P08754|GNAI3|P08539|Q9HAV0|GBB4|P18851|Saccharomyces cerevisiae (Baker's yeast)
mint_18930|Q9NRD5|PICK1|Q62083|Q8N3E2|Q8N3E2|Q61203|Mus musculus (Mouse)
mint_18942|P11171|41|P48193|P05976|MLE1|P05977|Mus musculus (Mouse)
mint_18944|P05067|A4|P12023|P49757|NUMB|Q9QZS3|Mus musculus (Mouse)
mint_18945|P05067|A4|P12023|P49757|NUMB|Q9QZS3|Mus musculus (Mouse)
mint_18946|P29475|NOS1|P29476|P67775|P2AA|P63331|Rattus norvegicus (Rat)
mint_18948|P37088|SCNAA|Q61180|P46934|NEDD4|P46935|Mus musculus (Mouse)
mint_1895|Q9NP81|SYSM|P38705|P13804|ETFA|Q12480|Saccharomyces cerevisiae (Baker's yeast)
mint_18960|P29475|NOS1|P29476|P78352|DLG4|P31016|Rattus norvegicus (Rat)
mint_18967|P62158|CALM|P62161|Q01970|PLCB3|Q99JE6|Rattus norvegicus (Rat)
mint_18968|P62158|CALM|P62161|Q01970|PLCB3|Q99JE6|Rattus norvegicus (Rat)
mint_18969|P62158|CALM|P62161|Q01970|PLCB3|Q99JE6|Rattus norvegicus (Rat)
mint_18970|P09429|HMG1|P63158|Q04724|TLE1|Q62440|Mus musculus (Mouse)
mint_18971|P09429|HMG1|P63158|Q04724|TLE1|Q62440|Mus musculus (Mouse)
mint_18974|P05412|AP1|P05627|P31273|HXC8|P09025|Mus musculus (Mouse)
mint_18975|P51587|BRCA2|P97929|Q06609|RAD51|Q08297|Mus musculus (Mouse)
mint_1898|O43776|SYNC|P38707|Q92611|EDEM1|P38888|Saccharomyces cerevisiae (Baker's yeast)
mint_18984|P05067|A4|P12023|P41271|NBL1|Q61477|Mus musculus (Mouse)
mint_18985|P05067|A4|P12023|P41271|NBL1|Q61477|Mus musculus (Mouse)
mint_18990|Q86X27|Q86X27|P04821|O60346|O60346|P08678|Saccharomyces cerevisiae (Baker's yeast)
mint_18991|P78352|DLG4|P31016|P29475|NOS1|P29476|Rattus norvegicus (Rat)
mint_18997|P11171|41|P48193|P09493|TPM1|P58771|Mus musculus (Mouse)
mint_1900|Q13164|MK07|Q00772|P62318|SMD3|P43321|Saccharomyces cerevisiae (Baker's yeast)
mint_1901|Q13164|MK07|Q00772|P20340|RAB6A|Q99260|Saccharomyces cerevisiae (Baker's yeast)
mint_1902|Q13164|MK07|Q00772|O75396|SC221|P22214|Saccharomyces cerevisiae (Baker's yeast)
mint_19022|Q92934|BAD|O35147|Q9UNJ1|Q9UNJ1|Q9Z1P3|Rattus norvegicus (Rat)
mint_19031|Q9UNN5|FAF1|P54731|P25445|TNR6|P25446|Mus musculus (Mouse)
mint_19032|Q9UNN5|FAF1|P54731|P25445|TNR6|P25446|Mus musculus (Mouse)
mint_19036|P46934|NEDD4|P46935|Q13322|GRB10|Q60760|Mus musculus (Mouse)
mint_19037|P46063|RECQ1|P35187|Q13472|TOP3A|P13099|Saccharomyces cerevisiae (Baker's yeast)
mint_19038|P46063|RECQ1|P35187|Q13472|TOP3A|P13099|Saccharomyces cerevisiae (Baker's yeast)
mint_19064|Q9Y2H4|Q9Y2H4|P11275|P29475|NOS1|P29476|Rattus norvegicus (Rat)
mint_19065|P45973|CBX5|Q61686|O43463|SUV91|O54864|Mus musculus (Mouse)
mint_19066|P45973|CBX5|Q61686|O43463|SUV91|O54864|Mus musculus (Mouse)
mint_19084|P21359|NF1|P97526|P34741|SDC2|P34900|Rattus norvegicus (Rat)
mint_19085|P21359|NF1|P97526|P34741|SDC2|P34900|Rattus norvegicus (Rat)
mint_19086|P21359|NF1|P97526|P34741|SDC2|P34900|Rattus norvegicus (Rat)
mint_19087|P09429|HMG1|P63158|Q08117|GRG|P63002|Mus musculus (Mouse)
mint_19088|P09429|HMG1|P63158|Q08117|GRG|P63002|Mus musculus (Mouse)
mint_19091|P46934|NEDD4|P46935|Q13322|GRB10|Q60760|Mus musculus (Mouse)
mint_19092|P46934|NEDD4|P46935|Q13322|GRB10|Q60760|Mus musculus (Mouse)
mint_19095|Q9Y644|RFNG|Q24342|P46531|NOTC1|P07207|Drosophila melanogaster (Fruit fly)
mint_19096|Q9Y644|RFNG|Q24342|P46531|NOTC1|P07207|Drosophila melanogaster (Fruit fly)
mint_191|Q92878|RAD50|P12753|Q14683|SMC1A|P32908|Saccharomyces cerevisiae (Baker's yeast)
mint_19105|Q9HD36|B2L10|Q9Z0F3|O14727|APAF|O88879|Mus musculus (Mouse)
mint_19108|Q9UKL3|Q9UKL3|Q9WUF3|Q14790|CASP8|O89110|Mus musculus (Mouse)
mint_19109|Q9UKL3|Q9UKL3|Q9WUF3|Q14790|CASP8|O89110|Mus musculus (Mouse)
mint_19110|Q9UKL3|Q9UKL3|Q9WUF3|Q14790|CASP8|O89110|Mus musculus (Mouse)
mint_19114|P09429|HMG1|P63158|Q08117|GRG|P63002|Mus musculus (Mouse)
mint_19152|P22891|PROZ|P00744|P00734|THRB|P00735|Bos taurus (Bovine)
mint_19160|Q13424|SNTA1|Q28626|P62736|ACTA|P62740|Oryctolagus cuniculus (Rabbit)
mint_19161|Q13424|SNTA1|Q28626|P62736|ACTA|P62740|Oryctolagus cuniculus (Rabbit)
mint_19198|Q9Y272|RASD1|Q9JKF8|P29475|NOS1|P29476|Rattus norvegicus (Rat)
mint_19199|Q9Y272|RASD1|Q9JKF8|P29475|NOS1|P29476|Rattus norvegicus (Rat)
mint_192|Q92878|RAD50|P12753|Q96HJ4|Q96HJ4|P33895|Saccharomyces cerevisiae (Baker's yeast)
mint_19205|P06730|IF4E|P07260|Q04637|IF4G1|P39935|Saccharomyces cerevisiae (Baker's yeast)
mint_19221|P21675|TAF1|P46677|Q15542|TAF5|P38129|Saccharomyces cerevisiae (Baker's yeast)
mint_19222|P14317|HCLS1|P15891|P40123|CAP2|P17555|Saccharomyces cerevisiae (Baker's yeast)
mint_19239|Q9ULB1|NRX1A|Q63372|Q99767|APBA2|O35431|Rattus norvegicus (Rat)
mint_19261|O43815|STRN|P70483|Q03135|CAV1|P41350|Rattus norvegicus (Rat)
mint_19270|P22459|KCNA4|P15385|P78352|DLG4|P31016|Rattus norvegicus (Rat)
mint_19275|P10275|ANDR|P19091|P14859|PO2F1|P25425|Mus musculus (Mouse)
mint_19283|O75052|CAPON|O54960|Q9Y272|RASD1|Q9JKF8|Rattus norvegicus (Rat)
mint_19284|O75052|CAPON|O54960|Q9Y272|RASD1|Q9JKF8|Rattus norvegicus (Rat)
mint_1933|P78346|RP30|P38786|P22830|HEMH|P16622|Saccharomyces cerevisiae (Baker's yeast)
mint_19337|P63104|1433Z|P63102|P23528|COF1|P45592|Rattus norvegicus (Rat)
mint_19345|P63104|1433Z|P63102|P23528|COF1|P45592|Rattus norvegicus (Rat)
mint_19352|O60941|DTNB|O70585|Q12840|KINN|P33175|Mus musculus (Mouse)
mint_19353|O60941|DTNB|O70585|Q12840|KINN|P33175|Mus musculus (Mouse)
mint_19354|O60941|DTNB|O70585|Q12840|KINN|P33175|Mus musculus (Mouse)
mint_19355|O60941|DTNB|O70585|Q12840|KINN|P33175|Mus musculus (Mouse)
mint_19360|Q86UR5|RIMS1|Q9JIR4|Q04917|1433F|P68511|Rattus norvegicus (Rat)
mint_1937|Q9HA25|Q9HA25|P38795|Q9HA25|Q9HA25|P38795|Saccharomyces cerevisiae (Baker's yeast)
mint_19398|O15111|IKKA|Q60680|Q92793|CBP|P45481|Mus musculus (Mouse)
mint_19399|O15111|IKKA|Q60680|Q92793|CBP|P45481|Mus musculus (Mouse)
mint_19423|Q8NHY2|COP1H|P43254|Q14501|Q14501|O24646|Arabidopsis thaliana (Mouse-ear cress)
mint_1943|Q9Y6E0|STK24|P38692|Q9Y584|TIM22|Q12328|Saccharomyces cerevisiae (Baker's yeast)
mint_19435|O76090|VMD2|Q8WMR7|P62714|P2AB|P11493|Sus scrofa (Pig)
mint_1945|Q9Y6E0|STK24|P38692|O00487|PSDE|P43588|Saccharomyces cerevisiae (Baker's yeast)
mint_1946|Q9Y6E0|STK24|P38692|Q9Y376|CAB39|P32464|Saccharomyces cerevisiae (Baker's yeast)
mint_19480|Q13153|PAK1|O88643|Q08722|CD47|Q61735|Mus musculus (Mouse)
mint_19483|Q13972|GNRP|P27671|Q13451|FKBP5|Q64378|Mus musculus (Mouse)
mint_19484|P16885|PLCG2|Q8CIH5|Q96D71|REPS1|O54916|Mus musculus (Mouse)
mint_19485|P42768|WASP|P70315|Q86XC7|Q86XC7|Q8BKC5|Mus musculus (Mouse)
mint_19487|P10644|KAP0|Q9DBC7|P14927|UCR6|Q9CQB4|Mus musculus (Mouse)
mint_19490|P16389|KCNA2|P63141|P49792|RBP2|Q9ERU9|Mus musculus (Mouse)
mint_19491|Q06187|BTK|P35991|Q05639|EF1A2|P62631|Mus musculus (Mouse)
mint_19494|Q06187|BTK|P35991|Q9P2S7|Q9P2S7|Q921Z3|Mus musculus (Mouse)
mint_19496|Q06187|BTK|P35991|P18124|RL7|P14148|Mus musculus (Mouse)
mint_19497|Q06187|BTK|P35991|O00203|AP3B1|Q9Z1T1|Mus musculus (Mouse)
mint_19499|Q06413|MEF2C|Q8CFN5|Q9Y3C8|UFC1|Q9CR09|Mus musculus (Mouse)
mint_195|Q92878|RAD50|P12753|Q92878|RAD50|P12753|Saccharomyces cerevisiae (Baker's yeast)
mint_19500|P16885|PLCG2|Q8CIH5|Q96B97|SH3K1|Q8R550|Mus musculus (Mouse)
mint_19502|Q13469|NFC2|Q60591|P39687|AN32A|O35381|Mus musculus (Mouse)
mint_19504|Q06187|BTK|P35991|Q96GA6|Q96GA6|Q8VCX7|Mus musculus (Mouse)
mint_19506|P53805|CCP1|Q9JHG6|P63098|CANB1|Q63810|Mus musculus (Mouse)
mint_19508|P35240|MERL|P46662|P15311|EZRI|P26040|Mus musculus (Mouse)
mint_19509|O00459|P85B|O08908|Q15119|PDK2|Q9JK42|Mus musculus (Mouse)
mint_19510|Q16539|MK14|P47811|P13796|PLSL|Q61233|Mus musculus (Mouse)
mint_19511|Q16539|MK14|P47811|P13796|PLSL|Q61233|Mus musculus (Mouse)
mint_19512|Q16539|MK14|P47811|Q8N5C5|Q8N5C5|Q9WTU6|Mus musculus (Mouse)
mint_19513|P10644|KAP0|Q9DBC7|P05107|ITB2|P11835|Mus musculus (Mouse)
mint_19514|P15498|VAV|P27870|Q99871|S1769|Q924Z7|Mus musculus (Mouse)
mint_19515|P42336|PK3CA|P42337|Q9UJX3|APC7|Q9WVM3|Mus musculus (Mouse)
mint_19517|O00203|AP3B1|Q9Z1T1|P63172|DYLX|P51807|Mus musculus (Mouse)
mint_19519|Q06187|BTK|P35991|O00754|MA2B1|O09159|Mus musculus (Mouse)
mint_19520|Q16539|MK14|P47811|Q15759|MK11|Q9WUI1|Mus musculus (Mouse)
mint_19521|Q16539|MK14|P47811|Q15759|MK11|Q9WUI1|Mus musculus (Mouse)
mint_19524|Q9Y2H4|Q9Y2H4|P11798|P46940|IQGA1|Q9JKF1|Mus musculus (Mouse)
mint_19525|O00459|P85B|O08908|Q8TES3|Q8TES3|Q8CIS0|Mus musculus (Mouse)
mint_1953|O95396|MOCS3|P38820|Q9BTM9|Q9BTM9|P40554|Saccharomyces cerevisiae (Baker's yeast)
mint_19530|Q04206|TF65|Q04207|P25963|IKBA|Q9Z1E3|Mus musculus (Mouse)
mint_19534|Q92961|Q92961|Q9WVS7|Q14204|DYHC|Q9JHU4|Mus musculus (Mouse)
mint_19537|Q92961|Q92961|Q9WVS7|P55209|NP1L1|P28656|Mus musculus (Mouse)
mint_19541|Q9Y2H4|Q9Y2H4|P11798|O75498|O75498|O88504|Mus musculus (Mouse)
mint_19542|P16885|PLCG2|Q8CIH5|Q8IXK0|Q8IXK0|Q9QWH1|Mus musculus (Mouse)
mint_19548|P16885|PLCG2|Q8CIH5|P02511|CRYAB|P23927|Mus musculus (Mouse)
mint_1955|Q9ULA0|DNPEP|P38821|Q9ULA0|DNPEP|P38821|Saccharomyces cerevisiae (Baker's yeast)
mint_19552|P62993|GRB2|Q60631|Q8WUM4|PDC6I|Q9WU78|Mus musculus (Mouse)
mint_19553|P16885|PLCG2|Q8CIH5|O43491|E41L2|Q80UE3|Mus musculus (Mouse)
mint_19554|Q92888|ARHG1|Q61210|O75146|HIP1R|Q9JKY5|Mus musculus (Mouse)
mint_19557|Q8IZP0|ABI1|Q8CBW3|O95875|O95875|Q9Z1R1|Mus musculus (Mouse)
mint_19560|Q04206|TF65|Q04207|Q15653|IKBB|Q60778|Mus musculus (Mouse)
mint_19563|Q16539|MK14|P47811|P08047|SP1|O89087|Mus musculus (Mouse)
mint_19564|P05107|ITB2|P11835|Q92504|KE4|Q31125|Mus musculus (Mouse)
mint_19565|Q13480|GAB1|Q9QYY0|Q9BZE5|Q9BZE5|Q80TW6|Mus musculus (Mouse)
mint_19569|Q02952|AKA12|Q9WTQ5|Q13642|SLIM1|P97447|Mus musculus (Mouse)
mint_19570|P20273|CD22|P35329|P63172|DYLX|P51807|Mus musculus (Mouse)
mint_19572|Q13469|NFC2|Q60591|Q9C0L6|Q9C0L6|Q9JLJ0|Mus musculus (Mouse)
mint_19575|O00459|P85B|O08908|Q9UH59|Q9UH59|O88665|Mus musculus (Mouse)
mint_19588|Q13469|NFC2|Q60591|Q13568|IRF5|P56477|Mus musculus (Mouse)
mint_1959|Q8NFL1|Q8NFL1|P38822|Q9NVN5|Q9NVN5|P38127|Saccharomyces cerevisiae (Baker's yeast)
mint_19591|P42336|PK3CA|P42337|Q9BQI3|E2AK1|Q9Z2R9|Mus musculus (Mouse)
mint_19592|Q8WUM6|Q8WUM6|P09055|Q06643|TNFC|P41155|Mus musculus (Mouse)
mint_19593|Q8IZP0|ABI1|Q8CBW3|P14598|NCF1|Q09014|Mus musculus (Mouse)
mint_19594|Q92888|ARHG1|Q61210|Q86XC7|Q86XC7|Q8BKC5|Mus musculus (Mouse)
mint_19596|Q9Y2H4|Q9Y2H4|P11798|P49069|CAMLG|P49070|Mus musculus (Mouse)
mint_19598|Q05513|KPCZ|Q02956|Q07021|MA32|O35658|Mus musculus (Mouse)
mint_19599|P16885|PLCG2|Q8CIH5|P14373|TRI27|Q62158|Mus musculus (Mouse)
mint_196|Q92878|RAD50|P12753|Q92878|RAD50|P12753|Saccharomyces cerevisiae (Baker's yeast)
mint_19607|Q06187|BTK|P35991|O15355|PP2CG|Q61074|Mus musculus (Mouse)
mint_1961|Q8NFL1|Q8NFL1|P38822|Q86Z03|Q86Z03|P25625|Saccharomyces cerevisiae (Baker's yeast)
mint_19611|P62993|GRB2|Q60631|P15498|VAV|P27870|Mus musculus (Mouse)
mint_19613|P10644|KAP0|Q9DBC7|P49750|YLPM1|Q9R0I7|Mus musculus (Mouse)
mint_19614|P01116|RASK|P32883|P10398|ARAF|P04627|Mus musculus (Mouse)
mint_19615|Q8N6C0|Q8N6C0|Q01815|P63172|DYLX|P51807|Mus musculus (Mouse)
mint_19618|P62993|GRB2|Q60631|Q9Y5K6|CD2AP|Q9JLQ0|Mus musculus (Mouse)
mint_19619|P16885|PLCG2|Q8CIH5|Q9HA47|UCK1|P52623|Mus musculus (Mouse)
mint_1962|Q8NFL1|Q8NFL1|P38822|Q9NZ01|GPSN2|Q99190|Saccharomyces cerevisiae (Baker's yeast)
mint_19620|P62993|GRB2|Q60631|Q9UJM3|MIG6|Q99JZ7|Mus musculus (Mouse)
mint_19623|P10644|KAP0|Q9DBC7|P49792|RBP2|Q9ERU9|Mus musculus (Mouse)
mint_19624|Q08116|RGS1|Q9JL25|O75563|O75563|Q9Z2K4|Mus musculus (Mouse)
mint_19627|P16885|PLCG2|Q8CIH5|Q9BYV9|BACH2|P97303|Mus musculus (Mouse)
mint_19629|Q8WUM6|Q8WUM6|P09055|P49765|VEGFB|P49766|Mus musculus (Mouse)
mint_19634|Q06187|BTK|P35991|Q9BWK2|Q9BWK2|Q80UY2|Mus musculus (Mouse)
mint_1964|Q8NFL1|Q8NFL1|P38822|O43681|ARSA1|Q12154|Saccharomyces cerevisiae (Baker's yeast)
mint_19645|Q7RTZ3|Q7RTZ3|Q91X65|P27797|CRTC|P14211|Mus musculus (Mouse)
mint_19648|Q92888|ARHG1|Q61210|Q9BZR9|TRIM8|Q99PJ2|Mus musculus (Mouse)
mint_19649|P16885|PLCG2|Q8CIH5|P63172|DYLX|P51807|Mus musculus (Mouse)
mint_19650|P16885|PLCG2|Q8CIH5|P02751|FINC|P11276|Mus musculus (Mouse)
mint_19651|P16885|PLCG2|Q8CIH5|P02751|FINC|P11276|Mus musculus (Mouse)
mint_19652|O15492|RGS16|P97428|Q96IC4|Q96IC4|Q9CX30|Mus musculus (Mouse)
mint_19653|Q06187|BTK|P35991|Q969G3|SMCE1|O54941|Mus musculus (Mouse)
mint_19658|P29353|SHC1|P98083|O00327|BMAL1|Q9WTL8|Mus musculus (Mouse)
mint_19660|Q06187|BTK|P35991|P16298|P2BB|P48453|Mus musculus (Mouse)
mint_19662|O00203|AP3B1|Q9Z1T1|Q6NZI2|PTRF|O54724|Mus musculus (Mouse)
mint_19663|P08754|GNAI3|Q9DC51|Q9BCN4|Q9BCN4|Q9Z1R2|Mus musculus (Mouse)
mint_19664|P10644|KAP0|Q9DBC7|Q9UNL4|ING4|Q8C0D7|Mus musculus (Mouse)
mint_19666|Q14814|MEF2D|Q63943|Q9UQL6|HDAC5|Q9Z2V6|Mus musculus (Mouse)
mint_19668|P31751|AKT2|Q60823|Q16548|BFL1|O55179|Mus musculus (Mouse)
mint_19669|Q8NAC8|Q8NAC8|Q9EQ32|Q15811|ITSN1|Q9Z0R4|Mus musculus (Mouse)
mint_19672|P62993|GRB2|Q60631|P50570|DYN2|P39054|Mus musculus (Mouse)
mint_19673|P62993|GRB2|Q60631|Q07890|SOS2|Q02384|Mus musculus (Mouse)
mint_19674|Q8NAC8|Q8NAC8|Q9EQ32|Q13625|ASPP2|Q8CG79|Mus musculus (Mouse)
mint_19679|Q92961|Q92961|Q9WVS7|P35222|CTNB1|Q02248|Mus musculus (Mouse)
mint_1968|Q8NFL1|Q8NFL1|P38822|Q9Y584|TIM22|Q12328|Saccharomyces cerevisiae (Baker's yeast)
mint_19681|Q16539|MK14|P47811|P53618|COPB|Q9JIF7|Mus musculus (Mouse)
mint_19684|Q92888|ARHG1|Q61210|Q9Y6Y0|Q9Y6Y0|Q920Q8|Mus musculus (Mouse)
mint_19689|O00459|P85B|O08908|Q96ED9|HOOK2|Q7TMK6|Mus musculus (Mouse)
mint_19690|Q08116|RGS1|Q9JL25|O75821|IF34|Q9Z1D1|Mus musculus (Mouse)
mint_19692|P11831|SRF|Q9JM73|Q86V36|Q86V36|Q925C2|Mus musculus (Mouse)
mint_19693|O75498|O75498|O88504|Q96B97|SH3K1|Q8R550|Mus musculus (Mouse)
mint_19695|Q92961|Q92961|Q9WVS7|Q9NS86|LANC2|Q9JJK2|Mus musculus (Mouse)
mint_19696|Q13469|NFC2|Q60591|Q8TEA5|Q8TEA5|Q8BUN3|Mus musculus (Mouse)
mint_19700|P62993|GRB2|Q60631|Q13480|GAB1|Q9QYY0|Mus musculus (Mouse)
mint_19701|Q92961|Q92961|Q9WVS7|Q96SL8|FIZ1|Q9WTJ4|Mus musculus (Mouse)
mint_19703|Q06413|MEF2C|Q8CFN5|Q8WUI4|HDAC7|Q8C2B3|Mus musculus (Mouse)
mint_19706|P16885|PLCG2|Q8CIH5|O94842|CN092|Q8BU11|Mus musculus (Mouse)
mint_19707|Q9Y2H4|Q9Y2H4|P11798|O14879|IFIT3|Q64345|Mus musculus (Mouse)
mint_19711|O75498|O75498|O88504|Q99961|SH3G1|Q62419|Mus musculus (Mouse)
mint_19712|P29353|SHC1|P98083|Q05209|PTN12|Q80UM4|Mus musculus (Mouse)
mint_19713|Q06413|MEF2C|Q8CFN5|Q15654|TRIP6|Q9Z1Y4|Mus musculus (Mouse)
mint_19715|P16885|PLCG2|Q8CIH5|O00165|HAX1|O35387|Mus musculus (Mouse)
mint_19716|P42768|WASP|P70315|O43516|WASIP|Q8K1I7|Mus musculus (Mouse)
mint_19717|O75498|O75498|O88504|Q96GJ7|Q96GJ7|O88973|Mus musculus (Mouse)
mint_1972|Q8NFL1|Q8NFL1|P38822|P36957|ODO2|P19262|Saccharomyces cerevisiae (Baker's yeast)
mint_19722|Q92961|Q92961|Q9WVS7|Q13446|Q13446|Q64337|Mus musculus (Mouse)
mint_19724|O00459|P85B|O08908|P19838|KBF1|P25799|Mus musculus (Mouse)
mint_19726|P16885|PLCG2|Q8CIH5|O14777|O14777|Q99P70|Mus musculus (Mouse)
mint_19727|P62993|GRB2|Q60631|Q8NAC8|Q8NAC8|Q9EQ32|Mus musculus (Mouse)
mint_19728|P16885|PLCG2|Q8CIH5|Q14596|NBR1|P97432|Mus musculus (Mouse)
mint_19731|Q92888|ARHG1|Q61210|P18206|VINC|Q64727|Mus musculus (Mouse)
mint_19732|P16885|PLCG2|Q8CIH5|O14641|DVL2|Q60838|Mus musculus (Mouse)
mint_19733|P16885|PLCG2|Q8CIH5|O43597|SPY2|Q9QXV8|Mus musculus (Mouse)
mint_19736|Q9Y2H4|Q9Y2H4|P11798|Q8IZP0|ABI1|Q8CBW3|Mus musculus (Mouse)
mint_19738|P52735|VAV2|Q60992|P62993|GRB2|Q60631|Mus musculus (Mouse)
mint_19739|Q08116|RGS1|Q9JL25|Q8TD16|BICD2|Q921C5|Mus musculus (Mouse)
mint_1974|Q8NFL1|Q8NFL1|P38822|Q9HCS7|XAB2|Q04048|Saccharomyces cerevisiae (Baker's yeast)
mint_19740|Q06413|MEF2C|Q8CFN5|P53396|ACLY|Q91V92|Mus musculus (Mouse)
mint_19741|P08754|GNAI3|Q9DC51|Q02818|NUCB1|Q02819|Mus musculus (Mouse)
mint_19742|P08754|GNAI3|Q9DC51|Q02818|NUCB1|Q02819|Mus musculus (Mouse)
mint_19744|P29353|SHC1|P98083|Q8NEM2|Q8NEM2|Q9Z179|Mus musculus (Mouse)
mint_19745|P16885|PLCG2|Q8CIH5|P06396|GELS|P13020|Mus musculus (Mouse)
mint_19748|P16885|PLCG2|Q8CIH5|Q07890|SOS2|Q02384|Mus musculus (Mouse)
mint_19749|Q06187|BTK|P35991|P38935|SMBP2|P40694|Mus musculus (Mouse)
mint_19752|P62993|GRB2|Q60631|Q13905|RPGF1|Q91ZZ2|Mus musculus (Mouse)
mint_19753|Q9Y2H4|Q9Y2H4|P11798|Q8WUM4|PDC6I|Q9WU78|Mus musculus (Mouse)
mint_19754|P10644|KAP0|Q9DBC7|Q14192|SLIM3|O70433|Mus musculus (Mouse)
mint_19755|P62993|GRB2|Q60631|Q96B97|SH3K1|Q8R550|Mus musculus (Mouse)
mint_19756|P16885|PLCG2|Q8CIH5|Q14192|SLIM3|O70433|Mus musculus (Mouse)
mint_19758|O75498|O75498|O88504|P63104|1433Z|P63101|Mus musculus (Mouse)
mint_19760|P16885|PLCG2|Q8CIH5|Q8TC10|Q8TC10|Q9ESJ4|Mus musculus (Mouse)
mint_19761|P15498|VAV|P27870|Q04941|PLP2|Q9R1Q7|Mus musculus (Mouse)
mint_19763|Q9Y2H4|Q9Y2H4|P11798|Q9BCN4|Q9BCN4|Q9Z1R2|Mus musculus (Mouse)
mint_19766|Q06187|BTK|P35991|P68133|ACTS|P68134|Mus musculus (Mouse)
mint_19769|Q06187|BTK|P35991|P28300|LYOX|P28301|Mus musculus (Mouse)
mint_1977|Q8NFL1|Q8NFL1|P38822|P14927|UCR6|P00128|Saccharomyces cerevisiae (Baker's yeast)
mint_19773|P62993|GRB2|Q60631|Q07666|SAM68|Q60749|Mus musculus (Mouse)
mint_19774|Q92888|ARHG1|Q61210|P39880|CUTL1|Q91ZD2|Mus musculus (Mouse)
mint_19775|Q8WUM6|Q8WUM6|P09055|P22392|NDKB|Q01768|Mus musculus (Mouse)
mint_19776|Q8WUM6|Q8WUM6|P09055|P22392|NDKB|Q01768|Mus musculus (Mouse)
mint_19778|P01116|RASK|P32883|P04049|RAF1|Q99N57|Mus musculus (Mouse)
mint_19782|P62993|GRB2|Q60631|Q9BZX2|UCK2|Q99PM9|Mus musculus (Mouse)
mint_19783|Q8IZP0|ABI1|Q8CBW3|P49454|CENPF|Q9QZ84|Mus musculus (Mouse)
mint_19784|Q15418|KS6A1|P18653|P35240|MERL|P46662|Mus musculus (Mouse)
mint_19785|P42768|WASP|P70315|Q06187|BTK|P35991|Mus musculus (Mouse)
mint_19788|O75498|O75498|O88504|O75791|GRAP2|O89100|Mus musculus (Mouse)
mint_19789|P16885|PLCG2|Q8CIH5|Q8WUM4|PDC6I|Q9WU78|Mus musculus (Mouse)
mint_19790|P16885|PLCG2|Q8CIH5|Q8WUM4|PDC6I|Q9WU78|Mus musculus (Mouse)
mint_19791|Q06413|MEF2C|Q8CFN5|O14578|CTRO|P49025|Mus musculus (Mouse)
mint_19792|Q8IZP0|ABI1|Q8CBW3|Q9UNF0|PACN2|Q9WVE8|Mus musculus (Mouse)
mint_19798|P01116|RASK|P32883|O15211|RGL2|Q61193|Mus musculus (Mouse)
mint_19800|Q92749|Q92749|P70181|O00458|IFRD1|P19182|Mus musculus (Mouse)
mint_19802|Q8WUM6|Q8WUM6|P09055|Q9Y2L0|Q9Y2L0|Q8K3D8|Mus musculus (Mouse)
mint_19803|Q8WUM6|Q8WUM6|P09055|Q9Y2L0|Q9Y2L0|Q8K3D8|Mus musculus (Mouse)
mint_19804|Q92961|Q92961|Q9WVS7|Q99759|M3K3|Q61084|Mus musculus (Mouse)
mint_19806|Q7RTZ3|Q7RTZ3|Q91X65|P36507|MP2K2|Q63932|Mus musculus (Mouse)
mint_19809|Q13469|NFC2|Q60591|Q99466|NOTC4|P31695|Mus musculus (Mouse)
mint_1981|Q8NFL1|Q8NFL1|P38822|P62829|RL23|P04451|Saccharomyces cerevisiae (Baker's yeast)
mint_19810|Q16539|MK14|P47811|Q14257|RCN2|O70341|Mus musculus (Mouse)
mint_19813|Q92888|ARHG1|Q61210|Q92888|ARHG1|Q61210|Mus musculus (Mouse)
mint_19814|Q92888|ARHG1|Q61210|Q9UPN3|MACF1|Q9QXZ0|Mus musculus (Mouse)
mint_19815|O15068|MCF2L|Q64096|Q9BY53|Q9BY53|Q8C692|Mus musculus (Mouse)
mint_1982|Q8NFL1|Q8NFL1|P38822|Q8N5A7|Q8N5A7|P39940|Saccharomyces cerevisiae (Baker's yeast)
mint_19821|Q16539|MK14|P47811|P22392|NDKB|Q01768|Mus musculus (Mouse)
mint_19824|P31751|AKT2|Q60823|O43592|XPOT|Q9CRT8|Mus musculus (Mouse)
mint_19829|Q13153|PAK1|O88643|Q96CX4|Q96CX4|Q8R0T2|Mus musculus (Mouse)
mint_1983|Q8NFL1|Q8NFL1|P38822|Q14919|DRAP1|P40096|Saccharomyces cerevisiae (Baker's yeast)
mint_19830|P42336|PK3CA|P42337|Q92569|P55G|Q64143|Mus musculus (Mouse)
mint_19833|Q8IZP0|ABI1|Q8CBW3|P09493|TPM1|P58771|Mus musculus (Mouse)
mint_19837|P62993|GRB2|Q60631|Q06187|BTK|P35991|Mus musculus (Mouse)
mint_19838|Q06187|BTK|P35991|P22897|MANR1|Q61830|Mus musculus (Mouse)
mint_19839|Q13469|NFC2|Q60591|P17655|CAN2|O08529|Mus musculus (Mouse)
mint_19840|Q9Y2H4|Q9Y2H4|P11798|Q14974|IMB1|P70168|Mus musculus (Mouse)
mint_19841|Q92888|ARHG1|Q61210|Q92614|MY18A|Q9JMH9|Mus musculus (Mouse)
mint_19842|Q8IZP0|ABI1|Q8CBW3|O75400|FNBP3|Q9R1C7|Mus musculus (Mouse)
mint_19843|Q92749|Q92749|P70181|O00299|CLIC1|Q9Z1Q5|Mus musculus (Mouse)
mint_19846|P16885|PLCG2|Q8CIH5|Q9UE80|Q9UE80|Q61181|Mus musculus (Mouse)
mint_1985|Q8NFL1|Q8NFL1|P38822|P09622|DLDH|P09624|Saccharomyces cerevisiae (Baker's yeast)
mint_19853|P61586|RHOA|Q9QUI0|P63000|RAC1|P63001|Mus musculus (Mouse)
mint_19856|Q92749|Q92749|P70181|Q9Y696|CLIC4|Q9QYB1|Mus musculus (Mouse)
mint_19857|Q9UK56|Q9UK56|P70392|Q96KR1|Q96KR1|O88532|Mus musculus (Mouse)
mint_19858|P10644|KAP0|Q9DBC7|Q92804|RBP56|Q8BQ46|Mus musculus (Mouse)
mint_19859|Q16539|MK14|P47811|P53778|MK12|O08911|Mus musculus (Mouse)
mint_1986|Q8NFL1|Q8NFL1|P38822|Q96PX7|Q96PX7|P43605|Saccharomyces cerevisiae (Baker's yeast)
mint_19863|O00459|P85B|O08908|Q99961|SH3G1|Q62419|Mus musculus (Mouse)
mint_19865|Q8IZP0|ABI1|Q8CBW3|P49750|YLPM1|Q9R0I7|Mus musculus (Mouse)
mint_19866|P15391|CD19|P25918|Q9NTZ6|RBM12|Q8R4X3|Mus musculus (Mouse)
mint_19867|Q8NAC8|Q8NAC8|Q9EQ32|Q8NAC8|Q8NAC8|Q9EQ32|Mus musculus (Mouse)
mint_19868|P11831|SRF|Q9JM73|Q8N6F6|Q8N6F6|Q60775|Mus musculus (Mouse)
mint_1987|Q8NFL1|Q8NFL1|P38822|Q8IWL3|HSC20|P53193|Saccharomyces cerevisiae (Baker's yeast)
mint_19872|P16885|PLCG2|Q8CIH5|O15156|ZFP67|Q64321|Mus musculus (Mouse)
mint_19874|Q92888|ARHG1|Q61210|Q9C0B0|ZNCC5|Q8BL48|Mus musculus (Mouse)
mint_19878|Q06187|BTK|P35991|Q01813|K6PP|Q9WUA3|Mus musculus (Mouse)
mint_1988|Q8NFL1|Q8NFL1|P38822|P62888|RL30|P14120|Saccharomyces cerevisiae (Baker's yeast)
mint_19880|P29353|SHC1|P98083|P17707|DCAM|P31154|Mus musculus (Mouse)
mint_19881|P62993|GRB2|Q60631|Q9UQC2|GAB2|Q9Z1S8|Mus musculus (Mouse)
mint_19883|P32302|CXCR5|Q04683|Q15015|Q15015|Q62018|Mus musculus (Mouse)
mint_19884|Q06187|BTK|P35991|P04075|ALDOA|P05064|Mus musculus (Mouse)
mint_19889|Q13153|PAK1|O88643|P15153|RAC2|Q05144|Mus musculus (Mouse)
mint_19893|Q16539|MK14|P47811|P31785|IL2RG|P34902|Mus musculus (Mouse)
mint_19894|P62993|GRB2|Q60631|O75498|O75498|O88504|Mus musculus (Mouse)
mint_19906|Q8WUM4|PDC6I|Q9WU78|Q99961|SH3G1|Q62419|Mus musculus (Mouse)
mint_19907|Q8WUM4|PDC6I|Q9WU78|Q99961|SH3G1|Q62419|Mus musculus (Mouse)
mint_1993|Q8NFL1|Q8NFL1|P38822|Q9NTN3|S35D1|P40107|Saccharomyces cerevisiae (Baker's yeast)
mint_19939|Q9Y333|LSM2|P38203|O15116|LSM1|P47017|Saccharomyces cerevisiae (Baker's yeast)
mint_1994|Q8NFL1|Q8NFL1|P38822|Q8NDN7|Q8NDN7|P53070|Saccharomyces cerevisiae (Baker's yeast)
mint_19940|Q9Y333|LSM2|P38203|O15116|LSM1|P47017|Saccharomyces cerevisiae (Baker's yeast)
mint_1995|Q8NFL1|Q8NFL1|P38822|Q8NFV4|Q8NFV4|P53219|Saccharomyces cerevisiae (Baker's yeast)
mint_19950|Q02750|MP2K1|Q05116|P28482|MK01|P26696|Xenopus laevis (African clawed frog)
mint_19974|Q06710|PAX8|P51974|Q969T9|WBP2|Q8R478|Rattus norvegicus (Rat)
mint_2|Q14683|SMC1A|P32908|Q96HJ4|Q96HJ4|P33895|Saccharomyces cerevisiae (Baker's yeast)
mint_20|Q14683|SMC1A|P32908|Q14204|DYHC|P36022|Saccharomyces cerevisiae (Baker's yeast)
mint_2000|Q8NFL1|Q8NFL1|P38822|Q9BTM9|Q9BTM9|P40554|Saccharomyces cerevisiae (Baker's yeast)
mint_20000|Q15013|MD2BP|Q9DCX1|O15324|O15324|Q9CWW8|Mus musculus (Mouse)
mint_20001|P30048|PRDX3|P20108|P30048|PRDX3|P20108|Mus musculus (Mouse)
mint_20002|Q03393|PTPS|Q9R1Z7|Q03393|PTPS|Q9R1Z7|Mus musculus (Mouse)
mint_20003|O14817|T4S7|Q9DCK3|O75508|CLD11|Q60771|Mus musculus (Mouse)
mint_20005|Q9H896|Q9H896|Q9DCC4|Q9H896|Q9H896|Q9DCC4|Mus musculus (Mouse)
mint_20009|Q02363|ID2|P41136|P15923|TFE2|P15806|Mus musculus (Mouse)
mint_20010|O43805|SSNA1|Q9JJ94|O43805|SSNA1|Q9JJ94|Mus musculus (Mouse)
mint_20015|Q9H204|MED28|Q920D3|Q96HR3|Q96HR3|Q9CQI9|Mus musculus (Mouse)
mint_20020|Q8WV04|Q8WV04|Q9DBS2|Q8WV04|Q8WV04|Q9DBS2|Mus musculus (Mouse)
mint_20021|P35858|ALS|P70389|O75340|PDCD6|P12815|Mus musculus (Mouse)
mint_20024|O60232|SSA27|P56873|O60232|SSA27|P56873|Mus musculus (Mouse)
mint_20025|O60232|SSA27|P56873|Q99832|TCPH|P80313|Mus musculus (Mouse)
mint_20026|Q15417|CLP3|Q9DAW9|P13796|PLSL|Q61233|Mus musculus (Mouse)
mint_20027|Q9Y3C7|MED31|Q9CXU1|P57735|RAB25|Q9WTL2|Mus musculus (Mouse)
mint_20028|Q86XB4|Q86XB4|Q9D9Z1|Q96GS4|Q96GS4|Q9D6W8|Mus musculus (Mouse)
mint_20030|Q96HR3|Q96HR3|Q9CQI9|Q9H204|MED28|Q920D3|Mus musculus (Mouse)
mint_20031|Q7Z6B0|GGABP|Q9D8L5|Q7Z6B0|GGABP|Q9D8L5|Mus musculus (Mouse)
mint_20032|Q8WZ81|Q8WZ81|Q9D8J0|Q96D05|Q96D05|Q9D882|Mus musculus (Mouse)
mint_20034|Q8N8Q9|Q8N8Q9|Q9JJC8|Q96D05|Q96D05|Q9D882|Mus musculus (Mouse)
mint_20036|P41134|ID1|P20067|P15923|TFE2|P15806|Mus musculus (Mouse)
mint_20037|Q9Y4L5|ZN364|Q9D0C1|O60232|SSA27|P56873|Mus musculus (Mouse)
mint_20038|Q9Y4L5|ZN364|Q9D0C1|O75340|PDCD6|P12815|Mus musculus (Mouse)
mint_20040|O75915|PRAF3|Q8R5J9|Q96D05|Q96D05|Q9D882|Mus musculus (Mouse)
mint_20043|P32320|CDD|P56389|P32320|CDD|P56389|Mus musculus (Mouse)
mint_20045|P13796|PLSL|Q61233|P13796|PLSL|Q61233|Mus musculus (Mouse)
mint_20049|Q9NQ40|CT054|Q9D6X5|O15324|O15324|Q9CWW8|Mus musculus (Mouse)
mint_20052|O96033|MOS2S|Q9Z224|O96033|MOS2S|Q9Z224|Mus musculus (Mouse)
mint_20053|O15324|O15324|Q9CWW8|O15324|O15324|Q9CWW8|Mus musculus (Mouse)
mint_20054|Q7Z5Y7|Q7Z5Y7|Q8CDD8|Q7Z5Y7|Q7Z5Y7|Q8CDD8|Mus musculus (Mouse)
mint_20058|Q96H12|Q96H12|Q9CR78|Q96H12|Q96H12|Q9CR78|Mus musculus (Mouse)
mint_20059|Q8WXD5|GEMI6|Q9CX53|Q9H840|GEMI7|Q9CWY4|Mus musculus (Mouse)
mint_20061|O43680|TCF21|O35437|P15923|TFE2|P15806|Mus musculus (Mouse)
mint_20064|Q9Y584|TIM22|Q9CQ85|O75340|PDCD6|P12815|Mus musculus (Mouse)
mint_20065|Q96ST8|Q96ST8|Q9CZX2|Q8WXF1|Q8WXF1|Q8R326|Mus musculus (Mouse)
mint_20066|Q99832|TCPH|P80313|O60232|SSA27|P56873|Mus musculus (Mouse)
mint_20067|Q99832|TCPH|P80313|Q99832|TCPH|P80313|Mus musculus (Mouse)
mint_20068|Q9NXR1|Q9NXR1|Q9CZA6|Q96GS4|Q96GS4|Q9D6W8|Mus musculus (Mouse)
mint_20102|Q96SB3|Q96SB3|Q8K0X7|O43602|DCX|O88809|Mus musculus (Mouse)
mint_20123|P48507|GSH0|Q966L2|P48506|GSH1|Q20117|Caenorhabditis elegans
mint_20127|P02766|TTHY|Q21882|P02766|TTHY|Q21882|Caenorhabditis elegans
mint_2013|Q8NFL1|Q8NFL1|P38822|Q8N5M1|Q8N5M1|P22135|Saccharomyces cerevisiae (Baker's yeast)
mint_20130|P22234|PUR6|Q10457|P22234|PUR6|Q10457|Caenorhabditis elegans
mint_20131|Q9BVG8|KIFC3|P45962|O75506|HSBP1|Q9U3B7|Caenorhabditis elegans
mint_20134|Q8N6R0|Q8N6R0|Q17539|Q8TAQ2|SMRC2|Q9U2W6|Caenorhabditis elegans
mint_20137|Q9NRU4|Q9NRU4|Q22174|Q7Z3K9|Q7Z3K9|O16997|Caenorhabditis elegans
mint_2014|Q8NFL1|Q8NFL1|P38822|Q15459|SF3A1|P32524|Saccharomyces cerevisiae (Baker's yeast)
mint_20140|Q13148|TADBP|Q20414|Q9P2K5|MYEF2|Q9XVS2|Caenorhabditis elegans
mint_20142|O15371|IF37|P30642|O60763|VDP|Q9XU77|Caenorhabditis elegans
mint_20149|Q9UL62|TRPC5|O44872|Q9UNH7|SNX6|Q9NES0|Caenorhabditis elegans
mint_20158|Q03393|PTPS|O02058|Q03393|PTPS|O02058|Caenorhabditis elegans
mint_2016|Q8NFL1|Q8NFL1|P38822|P47755|CAZA2|P28495|Saccharomyces cerevisiae (Baker's yeast)
mint_20160|Q8TBN0|Q8TBN0|Q20759|Q14681|KCTD2|Q18776|Caenorhabditis elegans
mint_20191|Q96EK6|GNA1|Q17427|Q92796|DLG3|Q18165|Caenorhabditis elegans
mint_20193|Q96EK6|GNA1|Q17427|Q9P2G9|KLHL8|O61899|Caenorhabditis elegans
mint_20194|Q9NZV1|Q9NZV1|Q8MM07|Q9NZV1|Q9NZV1|Q8MM07|Caenorhabditis elegans
mint_20198|Q9NZV1|Q9NZV1|Q8MM07|O95428|O95428|O76840|Caenorhabditis elegans
mint_20206|Q9NZV1|Q9NZV1|Q8MM07|P17735|ATTY|Q93703|Caenorhabditis elegans
mint_20217|Q9NZV1|Q9NZV1|Q8MM07|P21796|VDAC1|Q21752|Caenorhabditis elegans
mint_20226|Q9NZV1|Q9NZV1|Q8MM07|O75095|EGFL3|Q9TVQ2|Caenorhabditis elegans
mint_20227|Q9NZV1|Q9NZV1|Q8MM07|Q9Y493|ZAN|Q9U1U0|Caenorhabditis elegans
mint_20229|Q9NZV1|Q9NZV1|Q8MM07|P62081|RS7|Q23312|Caenorhabditis elegans
mint_20231|Q9NZV1|Q9NZV1|Q8MM07|Q9HD26|Q9HD26|O18302|Caenorhabditis elegans
mint_20233|O94985|CSTN1|Q9BIB5|O43765|SGTA|Q21746|Caenorhabditis elegans
mint_20235|Q9H1X3|Q9H1X3|Q17433|O43765|SGTA|Q21746|Caenorhabditis elegans
mint_20236|Q03393|PTPS|O02058|Q03393|PTPS|O02058|Caenorhabditis elegans
mint_20237|P55036|PSD4|O61742|P62829|RL23|P48158|Caenorhabditis elegans
mint_20238|P55036|PSD4|O61742|P84077|ARF1|Q10943|Caenorhabditis elegans
mint_20239|P55036|PSD4|O61742|P32019|I5P2|O17590|Caenorhabditis elegans
mint_20240|P55036|PSD4|O61742|O15269|LCB1|P91079|Caenorhabditis elegans
mint_20243|P55036|PSD4|O61742|P38117|ETFB|Q9TXI4|Caenorhabditis elegans
mint_20244|P55036|PSD4|O61742|P43686|PRS6B|P46502|Caenorhabditis elegans
mint_20245|P55036|PSD4|O61742|P18124|RL7|O01802|Caenorhabditis elegans
mint_20247|P55036|PSD4|O61742|P07858|CATB|Q20950|Caenorhabditis elegans
mint_20248|P55036|PSD4|O61742|O14733|MP2K7|Q21307|Caenorhabditis elegans
mint_20251|P55036|PSD4|O61742|P32969|RL9|Q95Y90|Caenorhabditis elegans
mint_20256|P55036|PSD4|O61742|O95478|TIP1|Q9XTD3|Caenorhabditis elegans
mint_20258|O14965|STK6|O01427|P24539|AT5F1|Q19126|Caenorhabditis elegans
mint_20259|O14965|STK6|O01427|P10619|PPGB|P52717|Caenorhabditis elegans
mint_20260|O14965|STK6|O01427|Q9NQS7|INCE|Q9GSQ0|Caenorhabditis elegans
mint_20262|Q16539|MK14|Q17446|Q92905|CSN5|P91001|Caenorhabditis elegans
mint_20266|Q16539|MK14|Q17446|O75582|KS6A5|Q18846|Caenorhabditis elegans
mint_20267|Q16539|MK14|Q17446|Q9ULQ0|Q9ULQ0|Q19300|Caenorhabditis elegans
mint_20270|Q16539|MK14|Q17446|Q9UBX1|CATF|O16454|Caenorhabditis elegans
mint_20271|Q16539|MK14|Q17446|Q92947|GCDH|Q20772|Caenorhabditis elegans
mint_20273|Q16539|MK14|Q17446|O15294|OGT1|O18158|Caenorhabditis elegans
mint_20275|Q16539|MK14|Q17446|Q14197|ICT1|Q95QC2|Caenorhabditis elegans
mint_20277|Q16539|MK14|Q17446|O43615|TIM44|O02161|Caenorhabditis elegans
mint_20279|Q16539|MK14|Q17446|Q9P2G9|KLHL8|O61899|Caenorhabditis elegans
mint_2028|Q8NFL1|Q8NFL1|P38822|P25787|PSA2|P23639|Saccharomyces cerevisiae (Baker's yeast)
mint_20280|Q16539|MK14|Q17446|P13807|GYS1|Q9U2D9|Caenorhabditis elegans
mint_20281|Q16539|MK14|Q17446|Q15691|MARE1|Q9GRZ1|Caenorhabditis elegans
mint_20287|O14653|GOSR2|P41941|O75069|TMCC2|Q18025|Caenorhabditis elegans
mint_20288|O14653|GOSR2|P41941|P26641|EF1G|P54412|Caenorhabditis elegans
mint_20289|O14653|GOSR2|P41941|Q16623|STX1A|O18657|Caenorhabditis elegans
mint_2029|Q8NFL1|Q8NFL1|P38822|Q8N3T0|Q8N3T0|Q00582|Saccharomyces cerevisiae (Baker's yeast)
mint_20294|P22234|PUR6|Q10457|P22234|PUR6|Q10457|Caenorhabditis elegans
mint_20295|Q9NZN8|CNOT2|Q10923|Q9NZN8|CNOT2|Q10923|Caenorhabditis elegans
mint_20298|P84077|ARF1|Q10943|Q9P2G9|KLHL8|O61899|Caenorhabditis elegans
mint_20299|O15498|O15498|Q9TXZ9|Q96BK5|PINX1|Q22705|Caenorhabditis elegans
mint_2030|Q8NFL1|Q8NFL1|P38822|Q14914|LTB4D|Q03102|Saccharomyces cerevisiae (Baker's yeast)
mint_20300|P08865|RSSA|P46769|P63220|RS21|P49197|Caenorhabditis elegans
mint_20302|Q8N6H1|Q8N6H1|Q11073|P23284|PPIB|P52013|Caenorhabditis elegans
mint_20303|Q9UPE1|STK23|Q03563|O43670|ZN207|Q9U3S8|Caenorhabditis elegans
mint_20304|Q9UPE1|STK23|Q03563|P84077|ARF1|Q10943|Caenorhabditis elegans
mint_20305|Q9UPE1|STK23|Q03563|Q96SU4|OSR9|O01686|Caenorhabditis elegans
mint_20306|Q9UPE1|STK23|Q03563|P08238|HS90B|Q18688|Caenorhabditis elegans
mint_20307|Q9UPE1|STK23|Q03563|Q86TN2|Q86TN2|O45407|Caenorhabditis elegans
mint_2031|Q8NFL1|Q8NFL1|P38822|Q8N4J0|Q8N4J0|P53934|Saccharomyces cerevisiae (Baker's yeast)
mint_20310|Q9UPE1|STK23|Q03563|Q96AE7|TTC17|Q22554|Caenorhabditis elegans
mint_20311|Q9UPE1|STK23|Q03563|Q86WN0|Q86WN0|O18195|Caenorhabditis elegans
mint_20313|P50238|CRIP1|Q17522|Q92905|CSN5|P91001|Caenorhabditis elegans
mint_20314|P50238|CRIP1|Q17522|Q99767|APBA2|O17583|Caenorhabditis elegans
mint_20315|P50238|CRIP1|Q17522|Q13409|DYI2|O45087|Caenorhabditis elegans
mint_20316|P50238|CRIP1|Q17522|Q9NRG4|SMYD2|Q09415|Caenorhabditis elegans
mint_2032|Q8NFL1|Q8NFL1|P38822|Q14739|LBR|P32462|Saccharomyces cerevisiae (Baker's yeast)
mint_2033|Q8NFL1|Q8NFL1|P38822|Q9NT62|APG3L|P40344|Saccharomyces cerevisiae (Baker's yeast)
mint_20332|Q8N6R0|Q8N6R0|Q17539|P46019|KPB2|P34335|Caenorhabditis elegans
mint_20334|Q8N6R0|Q8N6R0|Q17539|Q86U42|PABP2|Q93233|Caenorhabditis elegans
mint_2034|Q8NFL1|Q8NFL1|P38822|O15144|ARPC2|P53731|Saccharomyces cerevisiae (Baker's yeast)
mint_20346|Q8N6R0|Q8N6R0|Q17539|Q9NS69|TOM22|O17287|Caenorhabditis elegans
mint_20347|Q8N6R0|Q8N6R0|Q17539|Q8TAQ2|SMRC2|Q9U2W6|Caenorhabditis elegans
mint_2035|Q8NFL1|Q8NFL1|P38822|Q86V24|ADR2|Q12442|Saccharomyces cerevisiae (Baker's yeast)
mint_20354|Q9Y2M0|Q9Y2M0|P90740|Q8TAQ9|Q8TAQ9|Q20745|Caenorhabditis elegans
mint_20355|Q9Y2M0|Q9Y2M0|P90740|P63165|SMT3C|P55853|Caenorhabditis elegans
mint_20356|Q9Y3C5|RNF11|Q17573|Q15625|Q15625|Q9N4B8|Caenorhabditis elegans
mint_2036|Q8NFL1|Q8NFL1|P38822|O14662|STX16|Q08144|Saccharomyces cerevisiae (Baker's yeast)
mint_20370|P20618|PSB1|P34286|P42898|MTHR|Q17693|Caenorhabditis elegans
mint_20373|P20618|PSB1|P34286|P61421|VA0D|Q95YD5|Caenorhabditis elegans
mint_20374|P20618|PSB1|P34286|P53396|ACLY|P53585|Caenorhabditis elegans
mint_20377|P20618|PSB1|P34286|Q9P2G9|KLHL8|O61899|Caenorhabditis elegans
mint_20380|P20618|PSB1|P34286|Q14232|EI2BA|P34604|Caenorhabditis elegans
mint_2039|Q8NFL1|Q8NFL1|P38822|Q96KY4|Q96KY4|Q08548|Saccharomyces cerevisiae (Baker's yeast)
mint_2040|Q8NFL1|Q8NFL1|P38822|P52434|RPB8|P20436|Saccharomyces cerevisiae (Baker's yeast)
mint_2041|Q8NFL1|Q8NFL1|P38822|Q8N4E4|Q8N4E4|Q12017|Saccharomyces cerevisiae (Baker's yeast)
mint_20422|Q7LG56|Q7LG56|P42170|Q7LG56|Q7LG56|P42170|Caenorhabditis elegans
mint_2043|Q8NFL1|Q8NFL1|P38822|P05089|ARGI1|P00812|Saccharomyces cerevisiae (Baker's yeast)
mint_20449|Q96Q07|BTBD9|O16313|Q96Q07|BTBD9|O16313|Caenorhabditis elegans
mint_20450|Q96Q07|BTBD9|O16313|Q96Q07|BTBD9|O16313|Caenorhabditis elegans
mint_20451|Q96Q07|BTBD9|O16313|Q9Y4B4|Q9Y4B4|Q18241|Caenorhabditis elegans
mint_20453|Q96Q07|BTBD9|O16313|Q9P0U4|CXCC1|Q9XUE7|Caenorhabditis elegans
mint_20454|Q96Q07|BTBD9|O16313|Q86XK2|FBX11|Q94251|Caenorhabditis elegans
mint_20456|Q96Q07|BTBD9|O16313|Q10471|GALT2|Q8I136|Caenorhabditis elegans
mint_20460|Q9Y2R5|RT17|Q11189|Q8N3I7|Q8N3I7|Q21626|Caenorhabditis elegans
mint_20465|O60749|SNX2|Q9GYJ9|Q96P53|WDFY2|Q18964|Caenorhabditis elegans
mint_20467|O60749|SNX2|Q9GYJ9|Q9BUN8|DERL1|Q93561|Caenorhabditis elegans
mint_2047|Q8NFL1|Q8NFL1|P38822|Q7RTV0|PHF5A|Q06835|Saccharomyces cerevisiae (Baker's yeast)
mint_20472|O60749|SNX2|Q9GYJ9|Q9UNH7|SNX6|Q9NES0|Caenorhabditis elegans
mint_20484|Q8N641|Q8N641|Q9N5Z3|P43354|NR4A2|P41829|Caenorhabditis elegans
mint_20488|P26196|DDX6|Q95YF3|P62917|RL8|Q9XVF7|Caenorhabditis elegans
mint_20491|P26196|DDX6|Q95YF3|Q9BRQ5|Q9BRQ5|Q09232|Caenorhabditis elegans
mint_20493|P26196|DDX6|Q95YF3|Q92545|RW1|Q18264|Caenorhabditis elegans
mint_2050|Q96NL5|Q96NL5|P38828|Q8WWM7|ATX2L|P53297|Saccharomyces cerevisiae (Baker's yeast)
mint_2051|Q9Y3D0|CGC8|P38829|P30825|CTR1|P32837|Saccharomyces cerevisiae (Baker's yeast)
mint_20513|Q9C0D3|Q9C0D3|P21541|Q86X24|Q86X24|Q23472|Caenorhabditis elegans
mint_20515|Q9BV19|Q9BV19|Q09227|P23526|SAHH|P27604|Caenorhabditis elegans
mint_20518|Q9Y466|NR2E1|Q9XVV3|P08238|HS90B|Q18688|Caenorhabditis elegans
mint_2052|Q9Y3D0|CGC8|P38829|O76071|WDR39|Q05583|Saccharomyces cerevisiae (Baker's yeast)
mint_20520|Q9Y466|NR2E1|Q9XVV3|Q9NVY0|Q9NVY0|O45622|Caenorhabditis elegans
mint_20521|Q9Y466|NR2E1|Q9XVV3|Q04727|TLE4|O02482|Caenorhabditis elegans
mint_20522|Q9Y466|NR2E1|Q9XVV3|Q14232|EI2BA|P34604|Caenorhabditis elegans
mint_2053|Q9C0D9|SELI|P22140|O00219|HAS3|P14180|Saccharomyces cerevisiae (Baker's yeast)
mint_20537|P61024|CKS1|Q17868|Q05639|EF1A2|P53013|Caenorhabditis elegans
mint_20539|P61024|CKS1|Q17868|Q9NYG5|APC11|Q20052|Caenorhabditis elegans
mint_20540|P61024|CKS1|Q17868|P17735|ATTY|Q93703|Caenorhabditis elegans
mint_20542|P61024|CKS1|Q17868|Q92947|GCDH|Q20772|Caenorhabditis elegans
mint_20543|P61024|CKS1|Q17868|Q8N3K3|Q8N3K3|Q20798|Caenorhabditis elegans
mint_20545|P61024|CKS1|Q17868|P24752|THIL|Q22100|Caenorhabditis elegans
mint_20546|P61024|CKS1|Q17868|P15056|BRAF1|Q07292|Caenorhabditis elegans
mint_20549|O75530|O75530|Q9GYS1|P40938|RFC3|Q18547|Caenorhabditis elegans
mint_20554|Q99767|APBA2|O17583|Q99767|APBA2|O17583|Caenorhabditis elegans
mint_20555|Q99767|APBA2|O17583|O14936|CSKP|P54936|Caenorhabditis elegans
mint_20574|P48444|COPD|Q09236|Q15625|Q15625|Q9N4B8|Caenorhabditis elegans
mint_20575|Q9H2V7|Q9H2V7|O01927|Q92539|LPIN2|Q9XXT5|Caenorhabditis elegans
mint_20576|Q8N9Q2|Q8N9Q2|O01489|Q8N9Q2|Q8N9Q2|O01489|Caenorhabditis elegans
mint_20582|O14811|O14811|Q17958|P61289|PSME3|Q95PZ7|Caenorhabditis elegans
mint_20583|O14811|O14811|Q17958|Q9H0A2|Q9H0A2|Q23595|Caenorhabditis elegans
mint_20585|P53350|PLK1|P34331|Q9UBR2|CATZ|O01850|Caenorhabditis elegans
mint_20589|P46778|RL21|P34334|Q9H0A5|Q9H0A5|Q09417|Caenorhabditis elegans
mint_20590|P62993|GRB2|P29355|Q7Z6G7|Q7Z6G7|Q93203|Caenorhabditis elegans
mint_20591|P62993|GRB2|P29355|P02794|FRIH|Q9TYS3|Caenorhabditis elegans
mint_20594|P62993|GRB2|P29355|Q8IV53|Q8IV53|Q20473|Caenorhabditis elegans
mint_20595|P62993|GRB2|P29355|P42685|FRK|O45539|Caenorhabditis elegans
mint_20601|P62993|GRB2|P29355|Q07889|SOS1|Q9N5D3|Caenorhabditis elegans
mint_20607|P60900|PSA6|O17586|O14662|STX16|Q9TY08|Caenorhabditis elegans
mint_20611|Q9Y6M9|NI2M|Q18036|P11172|PYR5|Q18516|Caenorhabditis elegans
mint_20615|Q8NI27|THOC2|Q18033|P43354|NR4A2|P41829|Caenorhabditis elegans
mint_20616|Q8NI27|THOC2|Q18033|Q02543|RL18A|O44480|Caenorhabditis elegans
mint_20618|Q8NI27|THOC2|Q18033|P62987|RL40|P14792|Caenorhabditis elegans
mint_20618|Q8NI27|THOC2|Q18033|P62988|UBIQ|P14792|Caenorhabditis elegans
mint_20619|Q8NI27|THOC2|Q18033|P40937|RFC5|P34429|Caenorhabditis elegans
mint_20622|Q8NI27|THOC2|Q18033|P30050|RL12|P61866|Caenorhabditis elegans
mint_20623|Q8NI27|THOC2|Q18033|P63244|GBLP|Q21215|Caenorhabditis elegans
mint_20625|Q8NI27|THOC2|Q18033|Q15625|Q15625|Q9N4B8|Caenorhabditis elegans
mint_20627|Q9UNH5|CC14A|P81299|P62277|RS13|P51404|Caenorhabditis elegans
mint_20630|Q9UNH5|CC14A|P81299|P29083|T2EA|O62513|Caenorhabditis elegans
mint_20635|Q07866|KLC1|P46822|Q92905|CSN5|P91001|Caenorhabditis elegans
mint_20636|Q07866|KLC1|P46822|Q9UH59|Q9UH59|Q17581|Caenorhabditis elegans
mint_20640|Q07866|KLC1|P46822|Q07866|KLC1|P46822|Caenorhabditis elegans
mint_20644|Q07866|KLC1|P46822|P18124|RL7|O01802|Caenorhabditis elegans
mint_20647|Q07866|KLC1|P46822|Q12840|KINN|P34540|Caenorhabditis elegans
mint_20648|Q07866|KLC1|P46822|Q9H6E2|Q9H6E2|Q9TZH8|Caenorhabditis elegans
mint_20650|Q07866|KLC1|P46822|P37837|TALDO|Q966C7|Caenorhabditis elegans
mint_20651|Q07866|KLC1|P46822|P41091|IF2G|Q95XR0|Caenorhabditis elegans
mint_20652|Q07866|KLC1|P46822|Q8IZX7|Q8IZX7|P34609|Caenorhabditis elegans
mint_20656|O96008|TOM40|Q18090|Q86X24|Q86X24|Q23472|Caenorhabditis elegans
mint_20657|Q8TDF3|Q8TDF3|Q09485|Q9NYB9|ABI2|Q10929|Caenorhabditis elegans
mint_20667|Q8TDF3|Q8TDF3|Q09485|Q8TBN0|Q8TBN0|Q20759|Caenorhabditis elegans
mint_20668|Q8TDF3|Q8TDF3|Q09485|O96000|NIDM|Q93831|Caenorhabditis elegans
mint_20669|Q8TDF3|Q8TDF3|Q09485|P35555|FBN1|P34576|Caenorhabditis elegans
mint_2067|Q9NV31|IM3H|P32899|Q8N6H7|Q8N6H7|P38682|Saccharomyces cerevisiae (Baker's yeast)
mint_20670|Q8TDF3|Q8TDF3|Q09485|O60763|VDP|Q9XU77|Caenorhabditis elegans
mint_20675|Q8TDF3|Q8TDF3|Q09485|Q9P2G9|KLHL8|O61899|Caenorhabditis elegans
mint_20677|Q8TDF3|Q8TDF3|Q09485|Q8IUQ4|SIAH1|Q965X6|Caenorhabditis elegans
mint_20679|Q8TDF3|Q8TDF3|Q09485|Q9BV82|Q9BV82|Q9N3Y1|Caenorhabditis elegans
mint_20683|Q8TDF3|Q8TDF3|Q09485|P62269|RS18|O18240|Caenorhabditis elegans
mint_20684|Q8TDF3|Q8TDF3|Q09485|Q14232|EI2BA|P34604|Caenorhabditis elegans
mint_20685|P23396|RS3|P48152|Q96GA3|Q96GA3|O02327|Caenorhabditis elegans
mint_20687|Q99460|PSD1|Q18115|P35544|UBIM|Q18231|Caenorhabditis elegans
mint_20688|Q99460|PSD1|Q18115|O14672|ADA10|O46354|Caenorhabditis elegans
mint_20690|Q99460|PSD1|Q18115|Q05639|EF1A2|P53013|Caenorhabditis elegans
mint_20691|Q99460|PSD1|Q18115|Q9H0H5|Q9H0H5|Q9XUS9|Caenorhabditis elegans
mint_20692|Q99460|PSD1|Q18115|P07711|CATL|O45734|Caenorhabditis elegans
mint_20697|Q8N9N2|ASCC1|P91080|O95428|O95428|O76840|Caenorhabditis elegans
mint_2070|O95336|6PGL|P38858|P29218|IMPA1|Q05533|Saccharomyces cerevisiae (Baker's yeast)
mint_20708|Q96FW1|OTUB1|Q9XVR6|P62837|UB2D2|P35129|Caenorhabditis elegans
mint_20709|Q96FW1|OTUB1|Q9XVR6|Q9P2G9|KLHL8|O61899|Caenorhabditis elegans
mint_20715|P29777|GNAO2|P51875|P47736|RGP2|Q965M4|Caenorhabditis elegans
mint_20716|P29777|GNAO2|P51875|O75381|PEX14|Q93930|Caenorhabditis elegans
mint_20717|P29777|GNAO2|P51875|Q02878|RL6|P47991|Caenorhabditis elegans
mint_2072|Q9UJX2|CDC23|P16522|O75478|ADA2|Q02336|Saccharomyces cerevisiae (Baker's yeast)
mint_20728|Q01105|SET|Q18240|P60709|ACTB|P10984|Caenorhabditis elegans
mint_20730|O43924|PDE6D|Q18268|P50542|PEX5|Q18426|Caenorhabditis elegans
mint_20731|O43924|PDE6D|Q18268|Q14697|GANAB|Q20239|Caenorhabditis elegans
mint_20734|Q9Y265|RUVB1|O17607|Q9Y230|RUVB2|Q9GZH2|Caenorhabditis elegans
mint_20737|P48775|T23O|Q09474|P48775|T23O|Q09474|Caenorhabditis elegans
mint_20738|P48775|T23O|Q09474|Q14376|GALE|O62107|Caenorhabditis elegans
mint_20739|P48775|T23O|Q09474|Q9P2G9|KLHL8|O61899|Caenorhabditis elegans
mint_20740|Q13561|DCTN2|Q09248|Q9NZ01|GPSN2|Q9N5Y2|Caenorhabditis elegans
mint_20741|Q13561|DCTN2|Q09248|Q13561|DCTN2|Q09248|Caenorhabditis elegans
mint_20742|Q13561|DCTN2|Q09248|P06576|ATPB|P46561|Caenorhabditis elegans
mint_20744|Q13561|DCTN2|Q09248|P13693|TCTP|Q93573|Caenorhabditis elegans
mint_20745|Q13561|DCTN2|Q09248|P63244|GBLP|Q21215|Caenorhabditis elegans
mint_20746|Q13561|DCTN2|Q09248|Q9H069|Q9H069|O16366|Caenorhabditis elegans
mint_20751|Q13561|DCTN2|Q09248|P61163|ACTZ|Q9NA98|Caenorhabditis elegans
mint_20764|O43242|PSD3|Q04908|Q15008|PSD6|Q20585|Caenorhabditis elegans
mint_20768|Q86VD3|Q86VD3|Q93319|P53041|PPP5|Q9NES8|Caenorhabditis elegans
mint_20769|Q86VD3|Q86VD3|Q93319|Q96C01|Q96C01|P30629|Caenorhabditis elegans
mint_2077|O95352|APG7L|P38862|O94817|APG12|P38316|Saccharomyces cerevisiae (Baker's yeast)
mint_2078|O95352|APG7L|P38862|Q9NT62|APG3L|P40344|Saccharomyces cerevisiae (Baker's yeast)
mint_20787|Q9HCN4|XAB1|P46577|Q9H9Y4|Q9H9Y4|O01426|Caenorhabditis elegans
mint_20788|Q9HCN4|XAB1|P46577|Q8NEI2|Q8NEI2|Q9XW68|Caenorhabditis elegans
mint_20792|Q9UIA9|XPO7|Q18476|Q96KG9|Q96KG9|Q23215|Caenorhabditis elegans
mint_20793|Q96DB2|HDA11|Q18477|Q92905|CSN5|P91001|Caenorhabditis elegans
mint_20798|P49459|UBE2A|P52478|Q96T18|Q96T18|P34537|Caenorhabditis elegans
mint_20799|P49459|UBE2A|P52478|Q96T18|Q96T18|P34537|Caenorhabditis elegans
mint_208|Q9BW19|KIFC1|P17119|Q14683|SMC1A|P32908|Saccharomyces cerevisiae (Baker's yeast)
mint_20801|P49459|UBE2A|P52478|Q13402|MYO7A|P91443|Caenorhabditis elegans
mint_20802|P49459|UBE2A|P52478|P27797|CRTC|P27798|Caenorhabditis elegans
mint_20806|P52735|VAV2|Q18479|Q05639|EF1A2|P53013|Caenorhabditis elegans
mint_20808|P52735|VAV2|Q18479|P28356|HXD9|Q9XW88|Caenorhabditis elegans
mint_20812|O14908|GIPC|Q18488|P28356|HXD9|Q9XW88|Caenorhabditis elegans
mint_20814|O14818|PSA7|Q95005|P43354|NR4A2|P41829|Caenorhabditis elegans
mint_20817|O14818|PSA7|Q95005|P46459|NSF|Q94392|Caenorhabditis elegans
mint_20818|O14818|PSA7|Q95005|Q9P2G9|KLHL8|O61899|Caenorhabditis elegans
mint_20826|P05387|RLA2|O01504|Q9P2G9|KLHL8|O61899|Caenorhabditis elegans
mint_20827|P05387|RLA2|O01504|P05386|RLA1|P91913|Caenorhabditis elegans
mint_20828|O95428|O95428|O76840|P08238|HS90B|Q18688|Caenorhabditis elegans
mint_20836|Q8IWW6|RHG12|P46941|Q13182|Q13182|Q09510|Caenorhabditis elegans
mint_20838|Q8IWW6|RHG12|P46941|P42685|FRK|O45539|Caenorhabditis elegans
mint_20841|Q8IWW6|RHG12|P46941|Q9NZ42|PEN2|Q9U357|Caenorhabditis elegans
mint_20845|P40938|RFC3|Q18547|P35251|RFC1|Q18841|Caenorhabditis elegans
mint_20863|Q9Y3C8|UFC1|Q03598|Q9GZZ9|Q9GZZ9|P91430|Caenorhabditis elegans
mint_20864|Q9Y3C8|UFC1|Q03598|Q9P2G9|KLHL8|O61899|Caenorhabditis elegans
mint_20865|Q8N3P4|Q8N3P4|O44971|Q8N3P4|Q8N3P4|O44971|Caenorhabditis elegans
mint_20870|O00233|PSD9|Q10920|P17980|PRS6A|O76371|Caenorhabditis elegans
mint_20871|O00233|PSD9|Q10920|P46459|NSF|Q94392|Caenorhabditis elegans
mint_20872|Q15750|TAB1|Q93375|P62917|RL8|Q9XVF7|Caenorhabditis elegans
mint_20875|Q15750|TAB1|Q93375|P43354|NR4A2|P41829|Caenorhabditis elegans
mint_20876|Q15750|TAB1|Q93375|P46781|RS9|Q20228|Caenorhabditis elegans
mint_20891|O14907|O14907|Q09506|Q969J3|Q969J3|O01902|Caenorhabditis elegans
mint_20892|O14907|O14907|Q09506|P35222|CTNB1|O44326|Caenorhabditis elegans
mint_209|Q9BW19|KIFC1|P17119|Q14683|SMC1A|P32908|Saccharomyces cerevisiae (Baker's yeast)
mint_20903|Q99436|PSB7|O62102|P49720|PSB3|Q23237|Caenorhabditis elegans
mint_20911|Q8N2M0|Q8N2M0|Q18668|P33316|DUT|O01934|Caenorhabditis elegans
mint_20912|Q8N2M0|Q8N2M0|Q18668|P49915|GUAA|Q09580|Caenorhabditis elegans
mint_20916|Q8N2M0|Q8N2M0|Q18668|P55822|SH3BG|Q9NF23|Caenorhabditis elegans
mint_20917|Q8N2M0|Q8N2M0|Q18668|Q92882|OSTF1|Q9U2Z5|Caenorhabditis elegans
mint_20920|Q8N2M0|Q8N2M0|Q18668|P50395|GDIB|Q21449|Caenorhabditis elegans
mint_20921|Q8N2M0|Q8N2M0|Q18668|P62310|LSM3|Q9U1W8|Caenorhabditis elegans
mint_2099|Q8N654|Q8N654|P38698|Q13889|TF2H3|Q12004|Saccharomyces cerevisiae (Baker's yeast)
mint_21|Q14683|SMC1A|P32908|Q9BW19|KIFC1|P17119|Saccharomyces cerevisiae (Baker's yeast)
mint_210|Q9BW19|KIFC1|P17119|Q96HJ4|Q96HJ4|P33895|Saccharomyces cerevisiae (Baker's yeast)
mint_2100|Q92611|EDEM1|P38888|Q96A55|Q96A55|P40335|Saccharomyces cerevisiae (Baker's yeast)
mint_21012|Q14681|KCTD2|Q18776|Q14681|KCTD2|Q18776|Caenorhabditis elegans
mint_21014|Q14681|KCTD2|Q18776|Q9P2G9|KLHL8|O61899|Caenorhabditis elegans
mint_21015|Q14681|KCTD2|Q18776|P27797|CRTC|P27798|Caenorhabditis elegans
mint_21016|Q14681|KCTD2|Q18776|Q9BV82|Q9BV82|Q9N3Y1|Caenorhabditis elegans
mint_21018|Q13547|HDAC1|O17695|P49321|NASP|Q17886|Caenorhabditis elegans
mint_21019|Q13547|HDAC1|O17695|P35544|UBIM|Q18231|Caenorhabditis elegans
mint_21020|Q13547|HDAC1|O17695|Q8TAG9|SC15A|Q18286|Caenorhabditis elegans
mint_21021|Q13547|HDAC1|O17695|O14547|O14547|P34369|Caenorhabditis elegans
mint_21022|Q13547|HDAC1|O17695|Q8IXA7|Q8IXA7|O62198|Caenorhabditis elegans
mint_21023|Q13547|HDAC1|O17695|Q8NI22|MCFD2|Q20796|Caenorhabditis elegans
mint_21041|P35251|RFC1|Q18841|P40938|RFC3|Q18547|Caenorhabditis elegans
mint_21042|P35251|RFC1|Q18841|P35249|RFC4|P53016|Caenorhabditis elegans
mint_21043|P35251|RFC1|Q18841|P12004|PCNA|O02115|Caenorhabditis elegans
mint_21046|P18428|LBP|Q18869|P16870|CBPE|O17754|Caenorhabditis elegans
mint_21048|P18428|LBP|Q18869|P47985|UCRI|O44512|Caenorhabditis elegans
mint_21049|P18428|LBP|Q18869|P11172|PYR5|Q18516|Caenorhabditis elegans
mint_2105|O00233|PSD9|P40555|P17980|PRS6A|P33297|Saccharomyces cerevisiae (Baker's yeast)
mint_21050|P18428|LBP|Q18869|Q96MF9|Q96MF9|Q9U2M4|Caenorhabditis elegans
mint_21052|Q16186|ADRM1|Q09289|Q9Y5K5|UCHL5|Q09444|Caenorhabditis elegans
mint_21053|Q16186|ADRM1|Q09289|Q99460|PSD1|Q18115|Caenorhabditis elegans
mint_21054|Q16186|ADRM1|Q09289|O94763|RMP|Q966M4|Caenorhabditis elegans
mint_21056|Q16186|ADRM1|Q09289|Q8WY91|THAP4|Q22857|Caenorhabditis elegans
mint_21057|Q16186|ADRM1|Q09289|Q07020|RL18|O45946|Caenorhabditis elegans
mint_21059|P25786|PSA1|O44156|P42898|MTHR|Q17693|Caenorhabditis elegans
mint_2106|Q9BTM9|Q9BTM9|P40554|O95396|MOCS3|P38820|Saccharomyces cerevisiae (Baker's yeast)
mint_21060|P25786|PSA1|O44156|P60900|PSA6|O17586|Caenorhabditis elegans
mint_21061|P25786|PSA1|O44156|P25787|PSA2|Q27488|Caenorhabditis elegans
mint_21063|P25786|PSA1|O44156|Q9P2G9|KLHL8|O61899|Caenorhabditis elegans
mint_21066|P25786|PSA1|O44156|Q14232|EI2BA|P34604|Caenorhabditis elegans
mint_21069|Q9NV64|Q9NV64|O01870|P55735|SEC13|Q9N4A7|Caenorhabditis elegans
mint_2107|Q9BTM9|Q9BTM9|P40554|O00567|NOP56|Q12460|Saccharomyces cerevisiae (Baker's yeast)
mint_21081|P46783|RS10|O01869|Q15055|Q15055|O62126|Caenorhabditis elegans
mint_21082|P46783|RS10|O01869|O00303|IF35|Q18967|Caenorhabditis elegans
mint_21088|P46783|RS10|O01869|Q13887|KLF5|P91329|Caenorhabditis elegans
mint_21093|P46783|RS10|O01869|Q03111|ENL|Q9NF15|Caenorhabditis elegans
mint_21095|P46783|RS10|O01869|P39748|FEN1|Q9N3T2|Caenorhabditis elegans
mint_21097|P46783|RS10|O01869|O95881|TLP19|Q9NA78|Caenorhabditis elegans
mint_21099|P46783|RS10|O01869|O95336|6PGL|O18229|Caenorhabditis elegans
mint_21100|P46783|RS10|O01869|P28356|HXD9|Q9XW88|Caenorhabditis elegans
mint_21108|P02794|FRIH|Q9TYS3|P02794|FRIH|Q9TYS3|Caenorhabditis elegans
mint_21109|P02794|FRIH|Q9TYS3|Q9UBE8|NLK|Q9U9Y8|Caenorhabditis elegans
mint_21114|Q16630|Q16630|Q18937|Q16630|Q16630|Q18937|Caenorhabditis elegans
mint_21122|P25787|PSA2|Q27488|P25787|PSA2|Q27488|Caenorhabditis elegans
mint_21123|P25787|PSA2|Q27488|P17980|PRS6A|O76371|Caenorhabditis elegans
mint_21124|P25787|PSA2|Q27488|P46459|NSF|Q94392|Caenorhabditis elegans
mint_21125|P25787|PSA2|Q27488|Q9P2G9|KLHL8|O61899|Caenorhabditis elegans
mint_21126|P25787|PSA2|Q27488|Q9BV82|Q9BV82|Q9N3Y1|Caenorhabditis elegans
mint_21127|Q9H0U6|RM18|P34378|Q8IUQ4|SIAH1|Q965X6|Caenorhabditis elegans
mint_21128|Q15055|Q15055|O62126|Q9H3P7|GCP60|O62444|Caenorhabditis elegans
mint_21129|Q96P53|WDFY2|Q18964|O60749|SNX2|Q9GYJ9|Caenorhabditis elegans
mint_21133|Q96P53|WDFY2|Q18964|O75915|PRAF3|Q19008|Caenorhabditis elegans
mint_21134|Q96P53|WDFY2|Q18964|P55327|TPD52|P55326|Caenorhabditis elegans
mint_21136|Q96P53|WDFY2|Q18964|Q96AG4|Q96AG4|Q95ZS5|Caenorhabditis elegans
mint_21139|Q96P53|WDFY2|Q18964|Q00765|DP1|Q9N4G8|Caenorhabditis elegans
mint_21145|Q8TBY5|Q8TBY5|P90786|P22392|NDKB|Q93576|Caenorhabditis elegans
mint_21146|Q8TBY5|Q8TBY5|P90786|P16989|DBPA|O62213|Caenorhabditis elegans
mint_21147|O60327|O60327|Q18989|Q9UMX0|UBQL1|O18672|Caenorhabditis elegans
mint_21149|O60327|O60327|Q18989|O43765|SGTA|Q21746|Caenorhabditis elegans
mint_21151|O60327|O60327|Q18989|O43681|ARSA1|P30632|Caenorhabditis elegans
mint_21153|P48507|GSH0|Q966L2|Q96CD2|Q96CD2|P91988|Caenorhabditis elegans
mint_21154|P48507|GSH0|Q966L2|P48506|GSH1|Q20117|Caenorhabditis elegans
mint_21156|P17252|KPCA|P90980|Q9BS26|TXND4|O01492|Caenorhabditis elegans
mint_21159|P17252|KPCA|P90980|Q9NPB6|PAR6A|Q9NAN2|Caenorhabditis elegans
mint_21166|P16870|CBPE|O17754|Q96KM8|Q96KM8|Q94261|Caenorhabditis elegans
mint_21174|Q15276|RABE1|Q19088|Q9P2Q2|FRM4A|Q8I093|Caenorhabditis elegans
mint_21175|Q15276|RABE1|Q19088|Q8TBC4|UBE1C|Q19360|Caenorhabditis elegans
mint_21180|Q96LD1|SGCZ|Q19185|Q9H3P7|GCP60|O62444|Caenorhabditis elegans
mint_21183|Q8N1B4|Q8N1B4|Q19201|Q9UID3|Q9UID3|O01839|Caenorhabditis elegans
mint_21186|Q8N1B4|Q8N1B4|Q19201|Q86Z03|Q86Z03|O61975|Caenorhabditis elegans
mint_21189|Q8N1B4|Q8N1B4|Q19201|Q9Y3Q8|T22D4|Q22544|Caenorhabditis elegans
mint_21190|Q8N1B4|Q8N1B4|Q19201|Q00610|CLH1|P34574|Caenorhabditis elegans
mint_21193|Q8WVQ1|Q8WVQ1|Q19202|Q96KM8|Q96KM8|Q94261|Caenorhabditis elegans
mint_21194|Q8WVQ1|Q8WVQ1|Q19202|O43765|SGTA|Q21746|Caenorhabditis elegans
mint_21195|Q8WVQ1|Q8WVQ1|Q19202|O43681|ARSA1|P30632|Caenorhabditis elegans
mint_212|O14777|O14777|P40460|Q96HJ4|Q96HJ4|P33895|Saccharomyces cerevisiae (Baker's yeast)
mint_2122|P47756|CAPZB|P13517|P53007|TXTP|P38152|Saccharomyces cerevisiae (Baker's yeast)
mint_21233|P41743|KPCI|Q19266|Q9NPB6|PAR6A|Q9NAN2|Caenorhabditis elegans
mint_21240|Q9Y312|CT004|Q09305|Q9H6V6|Q9H6V6|Q21225|Caenorhabditis elegans
mint_21241|Q9Y312|CT004|Q09305|Q96T18|Q96T18|P34537|Caenorhabditis elegans
mint_21242|P50607|TUB|Q09306|Q92609|TBCD5|Q17491|Caenorhabditis elegans
mint_21243|P50607|TUB|Q09306|P62424|RL7A|Q966C6|Caenorhabditis elegans
mint_21251|Q9UJX2|CDC23|Q19294|P43354|NR4A2|P41829|Caenorhabditis elegans
mint_21253|Q9UJX2|CDC23|Q19294|Q9H267|VP33B|Q18891|Caenorhabditis elegans
mint_21254|Q9UJX2|CDC23|Q19294|Q92896|GSLG1|Q19459|Caenorhabditis elegans
mint_21255|Q9UJX2|CDC23|Q19294|P05388|RLA0|Q93572|Caenorhabditis elegans
mint_21256|Q9UJX2|CDC23|Q19294|P13693|TCTP|Q93573|Caenorhabditis elegans
mint_21258|Q9UJX2|CDC23|Q19294|P07954|FUMH|O17214|Caenorhabditis elegans
mint_21259|Q9UJX2|CDC23|Q19294|P30050|RL12|P61866|Caenorhabditis elegans
mint_21260|Q9UJX2|CDC23|Q19294|Q86UB9|Q86UB9|Q95QD1|Caenorhabditis elegans
mint_21264|Q9UJX2|CDC23|Q19294|P60866|RS20|Q8WQA8|Caenorhabditis elegans
mint_21265|Q9UJX2|CDC23|Q19294|P27797|CRTC|P27798|Caenorhabditis elegans
mint_2127|P47756|CAPZB|P13517|Q9NZN8|CNOT2|P06100|Saccharomyces cerevisiae (Baker's yeast)
mint_21283|Q16832|DDR2|Q95ZV7|P48643|TCPE|P47209|Caenorhabditis elegans
mint_21299|P55327|TPD52|P55326|Q96JC1|VPS39|Q9XUQ4|Caenorhabditis elegans
mint_21311|Q8NFE7|Q8NFE7|P50464|Q15404|RSU1|Q09497|Caenorhabditis elegans
mint_21321|P26367|PAX6|Q17359|O14964|O14964|Q17796|Caenorhabditis elegans
mint_21325|P26367|PAX6|Q17359|Q9Y4B4|Q9Y4B4|Q18241|Caenorhabditis elegans
mint_21328|P26367|PAX6|Q17359|Q14681|KCTD2|Q18776|Caenorhabditis elegans
mint_21329|P26367|PAX6|Q17359|Q16630|Q16630|Q18937|Caenorhabditis elegans
mint_21332|P26367|PAX6|Q17359|P62714|P2AB|Q27498|Caenorhabditis elegans
mint_21338|P26367|PAX6|Q17359|O96000|NIDM|Q93831|Caenorhabditis elegans
mint_21343|P26367|PAX6|Q17359|O60763|VDP|Q9XU77|Caenorhabditis elegans
mint_21347|P26367|PAX6|Q17359|P67870|CSK2B|P28548|Caenorhabditis elegans
mint_21354|P26367|PAX6|Q17359|P62424|RL7A|Q966C6|Caenorhabditis elegans
mint_21358|P26367|PAX6|Q17359|Q96J02|ITCH|Q9N2Z7|Caenorhabditis elegans
mint_21361|P26367|PAX6|Q17359|Q9Y2K5|K1002|Q9N4P3|Caenorhabditis elegans
mint_21374|O14936|CSKP|P54936|Q99767|APBA2|O17583|Caenorhabditis elegans
mint_21380|O14936|CSKP|P54936|O96000|NIDM|Q93831|Caenorhabditis elegans
mint_21382|O14936|CSKP|P54936|P04406|G3P2|P17330|Caenorhabditis elegans
mint_21385|O14936|CSKP|P54936|Q9NUP9|LIN7C|Q9U245|Caenorhabditis elegans
mint_21387|O14936|CSKP|P54936|Q9BSP8|Q9BSP8|P34666|Caenorhabditis elegans
mint_21388|Q14191|WRN|Q19546|O14965|STK6|O01427|Caenorhabditis elegans
mint_21390|Q14191|WRN|Q19546|Q14847|LASP1|P34416|Caenorhabditis elegans
mint_21396|Q92890|UFD1|Q19584|Q8TAT6|NPL4|Q95QZ9|Caenorhabditis elegans
mint_21398|Q9UHC6|CNTP2|Q19617|Q96JC1|VPS39|Q9XUQ4|Caenorhabditis elegans
mint_21409|Q14008|CHTOG|O61442|P43354|NR4A2|P41829|Caenorhabditis elegans
mint_2141|P08621|RU17|Q00916|Q99873|ANM1|P38074|Saccharomyces cerevisiae (Baker's yeast)
mint_21411|Q14008|CHTOG|O61442|Q8N0Z6|Q8N0Z6|Q9BKU9|Caenorhabditis elegans
mint_21421|Q8NBX0|Q8NBX0|Q9GZE9|Q96GD0|PLPP|O44538|Caenorhabditis elegans
mint_21422|Q8NBX0|Q8NBX0|Q9GZE9|P27635|RL10|Q09533|Caenorhabditis elegans
mint_21423|O43505|B3G6|Q9GZF1|Q9H5G0|Q9H5G0|Q20062|Caenorhabditis elegans
mint_21425|P52732|KIF11|Q9XTM0|Q15119|PDK2|Q02332|Caenorhabditis elegans
mint_21429|Q04323|U33K|Q9TXH9|P50542|PEX5|Q18426|Caenorhabditis elegans
mint_21430|Q04323|U33K|Q9TXH9|P55072|TERA|P54812|Caenorhabditis elegans
mint_21436|Q04323|U33K|Q9TXH9|Q96HE7|ERO1A|Q7YTU4|Caenorhabditis elegans
mint_21437|O95149|O95149|O17066|Q9P2G9|KLHL8|O61899|Caenorhabditis elegans
mint_21438|P62333|PRS10|O17071|P25787|PSA2|Q27488|Caenorhabditis elegans
mint_21439|P62333|PRS10|O17071|P62333|PRS10|O17071|Caenorhabditis elegans
mint_2144|O43175|SERA|P40510|O43175|SERA|P40510|Saccharomyces cerevisiae (Baker's yeast)
mint_21440|P62333|PRS10|O17071|Q05639|EF1A2|P53013|Caenorhabditis elegans
mint_21441|P62333|PRS10|O17071|P17980|PRS6A|O76371|Caenorhabditis elegans
mint_21444|Q15388|TOM20|Q19766|P40855|PEX19|P34453|Caenorhabditis elegans
mint_21445|Q15388|TOM20|Q19766|O43765|SGTA|Q21746|Caenorhabditis elegans
mint_21450|P37108|SRP14|O16927|Q93099|HGD|Q9Y041|Caenorhabditis elegans
mint_21451|Q9NZ71|RTEL1|Q93575|Q9UID3|Q9UID3|O01839|Caenorhabditis elegans
mint_21452|Q9NZ71|RTEL1|Q93575|P52815|RM12|O18180|Caenorhabditis elegans
mint_21453|Q9Y3B6|CN122|Q93568|Q15006|T103|O76630|Caenorhabditis elegans
mint_21454|P28066|PSA5|Q95008|O14818|PSA7|Q95005|Caenorhabditis elegans
mint_21455|P28066|PSA5|Q95008|P25705|ATPA|Q9XXK1|Caenorhabditis elegans
mint_21456|P28066|PSA5|Q95008|Q9P2G9|KLHL8|O61899|Caenorhabditis elegans
mint_2146|O43175|SERA|P40510|O75845|SC5D|P32353|Saccharomyces cerevisiae (Baker's yeast)
mint_21468|Q14160|LAP4|O61967|Q14681|KCTD2|Q18776|Caenorhabditis elegans
mint_21475|Q14160|LAP4|O61967|Q8TAQ2|SMRC2|Q9U2W6|Caenorhabditis elegans
mint_21476|Q14160|LAP4|O61967|Q8IUQ4|SIAH1|Q965X6|Caenorhabditis elegans
mint_21478|P10606|COX5B|P90849|Q9BQD3|Q9BQD3|O01488|Caenorhabditis elegans
mint_21481|P52434|RPB8|Q19826|P32320|CDD|Q20628|Caenorhabditis elegans
mint_21482|P52434|RPB8|Q19826|Q9P2G9|KLHL8|O61899|Caenorhabditis elegans
mint_21483|Q9Y309|Q9Y309|Q19824|O43681|ARSA1|P30632|Caenorhabditis elegans
mint_21495|Q92555|Q92555|P91280|O75164|JMJ2A|Q9U297|Caenorhabditis elegans
mint_215|O14777|O14777|P40460|O14777|O14777|P40460|Saccharomyces cerevisiae (Baker's yeast)
mint_21502|P54252|MJD1|O17850|P55072|TERA|P54812|Caenorhabditis elegans
mint_21509|Q9Y4E2|Q9Y4E2|Q9GYI4|Q14681|KCTD2|Q18776|Caenorhabditis elegans
mint_2151|Q9NW84|Q9NW84|P40492|Q9Y673|ALG5|P40350|Saccharomyces cerevisiae (Baker's yeast)
mint_21512|Q9Y4E2|Q9Y4E2|Q9GYI4|P28356|HXD9|Q9XW88|Caenorhabditis elegans
mint_21513|O60701|UGDH|Q19905|O60701|UGDH|Q19905|Caenorhabditis elegans
mint_21514|O60701|UGDH|Q19905|P63165|SMT3C|P55853|Caenorhabditis elegans
mint_21516|P62191|PRS4|O16368|P43354|NR4A2|P41829|Caenorhabditis elegans
mint_21517|P62191|PRS4|O16368|Q13200|PSD2|Q9GZH5|Caenorhabditis elegans
mint_21518|Q92551|IP6K1|Q93644|Q15625|Q15625|Q9N4B8|Caenorhabditis elegans
mint_21520|Q9Y236|CH001|Q19910|P39023|RL3|P50880|Caenorhabditis elegans
mint_2153|Q9UCY0|Q9UCY0|P40487|Q9BQC3|Q9BQC3|P32461|Saccharomyces cerevisiae (Baker's yeast)
mint_21538|Q96LW2|Q96LW2|Q8MYQ1|O95816|BAG2|O61980|Caenorhabditis elegans
mint_2154|Q9NVS8|Q9NVS8|P40486|O15269|LCB1|P25045|Saccharomyces cerevisiae (Baker's yeast)
mint_21543|P35249|RFC4|P53016|P40938|RFC3|Q18547|Caenorhabditis elegans
mint_21544|P35249|RFC4|P53016|P35251|RFC1|Q18841|Caenorhabditis elegans
mint_21547|P35249|RFC4|P53016|Q9NRD5|PICK1|O18246|Caenorhabditis elegans
mint_2155|Q9NVS8|Q9NVS8|P40486|Q96HR8|Q96HR8|P53919|Saccharomyces cerevisiae (Baker's yeast)
mint_21551|Q86V18|Q86V18|O16299|Q86V18|Q86V18|O16299|Caenorhabditis elegans
mint_21552|Q86V18|Q86V18|O16299|P63165|SMT3C|P55853|Caenorhabditis elegans
mint_21555|O00629|IMA4|Q19969|O00410|IMB3|Q9N5V3|Caenorhabditis elegans
mint_21557|O00629|IMA4|Q19969|P02794|FRIH|Q9TYS3|Caenorhabditis elegans
mint_21558|O00629|IMA4|Q19969|P20700|LAM1|Q21443|Caenorhabditis elegans
mint_2156|Q9NVS8|Q9NVS8|P40486|Q96MV8|ZDH15|P42836|Saccharomyces cerevisiae (Baker's yeast)
mint_21563|O00629|IMA4|Q19969|Q96N73|Q96N73|Q20476|Caenorhabditis elegans
mint_21564|O00629|IMA4|Q19969|P32320|CDD|Q20628|Caenorhabditis elegans
mint_21574|O00629|IMA4|Q19969|Q14232|EI2BA|P34604|Caenorhabditis elegans
mint_21583|Q96DB5|Q96DB5|O62216|P43354|NR4A2|P41829|Caenorhabditis elegans
mint_21584|Q96DB5|Q96DB5|O62216|P28482|MK01|P39745|Caenorhabditis elegans
mint_21585|Q96DB5|Q96DB5|O62216|Q8WWL7|CCNB3|Q10654|Caenorhabditis elegans
mint_2159|Q9H8S9|MOL1B|P40484|Q9Y2H1|ST38L|P53894|Saccharomyces cerevisiae (Baker's yeast)
mint_216|O14777|O14777|P40460|O14777|O14777|P40460|Saccharomyces cerevisiae (Baker's yeast)
mint_21603|Q9H245|Q9H245|Q9N5U5|P29401|TKT|O17759|Caenorhabditis elegans
mint_21605|O95822|DCMC|Q20048|Q96J02|ITCH|Q9N2Z7|Caenorhabditis elegans
mint_21606|Q9NYG5|APC11|Q20052|Q92905|CSN5|P91001|Caenorhabditis elegans
mint_21609|Q9NYG5|APC11|Q20052|Q14681|KCTD2|Q18776|Caenorhabditis elegans
mint_21612|Q9NYG5|APC11|Q20052|Q16630|Q16630|Q18937|Caenorhabditis elegans
mint_21613|Q9NYG5|APC11|Q20052|Q96P53|WDFY2|Q18964|Caenorhabditis elegans
mint_21614|Q9NYG5|APC11|Q20052|Q9H5G0|Q9H5G0|Q20062|Caenorhabditis elegans
mint_21615|Q9NYG5|APC11|Q20052|P62750|RL23A|Q20647|Caenorhabditis elegans
mint_21617|Q9NYG5|APC11|Q20052|Q9Y3V7|Q9Y3V7|O77469|Caenorhabditis elegans
mint_21621|Q9NYG5|APC11|Q20052|Q9UJX6|ANC2|P34514|Caenorhabditis elegans
mint_21627|Q9H5G0|Q9H5G0|Q20062|Q9H5G0|Q9H5G0|Q20062|Caenorhabditis elegans
mint_21628|Q9H5G0|Q9H5G0|Q20062|P07954|FUMH|O17214|Caenorhabditis elegans
mint_2163|O95486|SC24A|P40482|Q15436|SC23A|P15303|Saccharomyces cerevisiae (Baker's yeast)
mint_21630|P26378|ELAV4|Q20084|Q9Y4B4|Q9Y4B4|Q18241|Caenorhabditis elegans
mint_21633|P26378|ELAV4|Q20084|Q93062|RBPMS|Q19018|Caenorhabditis elegans
mint_21635|P26378|ELAV4|Q20084|O60763|VDP|Q9XU77|Caenorhabditis elegans
mint_21637|P26378|ELAV4|Q20084|Q92973|TNPO1|O62332|Caenorhabditis elegans
mint_21639|P26378|ELAV4|Q20084|Q92879|CUGB1|Q17385|Caenorhabditis elegans
mint_21642|Q9Y296|TPPC4|Q20100|O43617|TPPC3|P34605|Caenorhabditis elegans
mint_21644|Q86Y82|STX12|O62236|Q9UGQ2|CI007|Q93533|Caenorhabditis elegans
mint_21653|P63220|RS21|P49197|P08865|RSSA|P46769|Caenorhabditis elegans
mint_21655|Q9Y3U8|RL36|P49181|Q9H3F4|Q9H3F4|P49405|Caenorhabditis elegans
mint_21684|Q13505|MTX1|O45503|O43765|SGTA|Q21746|Caenorhabditis elegans
mint_21686|Q13404|UB2V1|O45495|P28749|RBL1|O01682|Caenorhabditis elegans
mint_21687|Q13404|UB2V1|O45495|P22392|NDKB|Q93576|Caenorhabditis elegans
mint_21688|Q13404|UB2V1|O45495|P13639|EF2|P29691|Caenorhabditis elegans
mint_21689|Q13404|UB2V1|O45495|Q16851|UGPA2|Q9XUS5|Caenorhabditis elegans
mint_21692|Q13404|UB2V1|O45495|P61088|UBE2N|Q95XX0|Caenorhabditis elegans
mint_21699|P28070|PSB4|P90868|Q99436|PSB7|O62102|Caenorhabditis elegans
mint_21702|P28070|PSB4|P90868|Q9UMS4|PRP19|Q10051|Caenorhabditis elegans
mint_21714|Q9P2H1|Q9P2H1|Q20232|P30793|GCH1|Q19980|Caenorhabditis elegans
mint_21724|O95631|NET1|P34710|O95182|N4AM|O02267|Caenorhabditis elegans
mint_21725|P49683|GPR10|Q20275|P62701|RS4X|Q9N3X2|Caenorhabditis elegans
mint_21728|Q9BQZ6|hp28|Q95YA5|P18583|SON|Q9TYS1|Caenorhabditis elegans
mint_21729|Q9BQZ6|hp28|Q95YA5|Q99961|SH3G1|O61843|Caenorhabditis elegans
mint_21730|Q9BQZ6|hp28|Q95YA5|Q9Y3Q8|T22D4|Q22544|Caenorhabditis elegans
mint_21732|O95050|INMT|Q20308|P08238|HS90B|Q18688|Caenorhabditis elegans
mint_21735|O95050|INMT|Q20308|Q6UWL6|KIRR2|Q21139|Caenorhabditis elegans
mint_21737|O95050|INMT|Q20308|Q9P2G9|KLHL8|O61899|Caenorhabditis elegans
mint_21738|O95050|INMT|Q20308|Q96KJ9|COX42|Q9U329|Caenorhabditis elegans
mint_21739|O95050|INMT|Q20308|Q16798|MAON|Q9U296|Caenorhabditis elegans
mint_21740|P18405|S5A1|Q20344|P30101|PDIA3|O17908|Caenorhabditis elegans
mint_21742|P45985|MP2K4|Q20347|P53779|MK10|Q8WQG9|Caenorhabditis elegans
mint_21745|P45985|MP2K4|Q20347|Q9P2G9|KLHL8|O61899|Caenorhabditis elegans
mint_21762|Q96DF8|DGC14|P34420|Q9UHV9|PFD2|Q9N5M2|Caenorhabditis elegans
mint_21763|Q96DF8|DGC14|P34420|P63244|GBLP|Q21215|Caenorhabditis elegans
mint_21764|Q96DF8|DGC14|P34420|O60763|VDP|Q9XU77|Caenorhabditis elegans
mint_21765|Q96DF8|DGC14|P34420|Q99961|SH3G1|O61843|Caenorhabditis elegans
mint_21769|Q96DF8|DGC14|P34420|Q14232|EI2BA|P34604|Caenorhabditis elegans
mint_2177|Q9Y388|RBMX2|P40565|Q96LS7|Q96LS7|P46947|Saccharomyces cerevisiae (Baker's yeast)
mint_21770|P28482|MK01|P39745|Q9Y570|PME1|Q9BIB3|Caenorhabditis elegans
mint_21771|P28482|MK01|P39745|Q92905|CSN5|P91001|Caenorhabditis elegans
mint_21775|P28482|MK01|P39745|Q7Z2V9|Q7Z2V9|O44960|Caenorhabditis elegans
mint_21779|P28482|MK01|P39745|Q13182|Q13182|Q09510|Caenorhabditis elegans
mint_21785|P28482|MK01|P39745|Q9Y2X7|GIT1|Q19467|Caenorhabditis elegans
mint_21788|P28482|MK01|P39745|Q86V18|Q86V18|O16299|Caenorhabditis elegans
mint_21789|P28482|MK01|P39745|Q03252|LAM2|P90901|Caenorhabditis elegans
mint_21792|P28482|MK01|P39745|Q96DF8|DGC14|P34420|Caenorhabditis elegans
mint_21793|P28482|MK01|P39745|P42357|HUTH|Q20502|Caenorhabditis elegans
mint_21795|P28482|MK01|P39745|Q92947|GCDH|Q20772|Caenorhabditis elegans
mint_21805|P28482|MK01|P39745|Q15418|KS6A1|Q21734|Caenorhabditis elegans
mint_21813|P28482|MK01|P39745|Q13573|SNW1|Q22836|Caenorhabditis elegans
mint_21814|P28482|MK01|P39745|Q9P2F8|SI1L2|Q20016|Caenorhabditis elegans
mint_21815|P28482|MK01|P39745|Q9P2G9|KLHL8|O61899|Caenorhabditis elegans
mint_21820|P28482|MK01|P39745|P49366|DHYS|Q9XXJ0|Caenorhabditis elegans
mint_21821|P28482|MK01|P39745|Q9BV82|Q9BV82|Q9N3Y1|Caenorhabditis elegans
mint_21822|P28482|MK01|P39745|P36507|MP2K2|Q10664|Caenorhabditis elegans
mint_21825|Q9BWW7|SCRT1|Q93721|Q9NZV1|Q9NZV1|Q8MM07|Caenorhabditis elegans
mint_21829|Q9BWW7|SCRT1|Q93721|Q08379|GOGA2|Q19989|Caenorhabditis elegans
mint_2183|P67812|SPC18|P15367|P23588|IF4B|P34167|Saccharomyces cerevisiae (Baker's yeast)
mint_21830|Q9BWW7|SCRT1|Q93721|O60763|VDP|Q9XU77|Caenorhabditis elegans
mint_21831|Q9BWW7|SCRT1|Q93721|O43765|SGTA|Q21746|Caenorhabditis elegans
mint_21833|Q9BWW7|SCRT1|Q93721|Q04727|TLE4|O02482|Caenorhabditis elegans
mint_21834|Q9BWW7|SCRT1|Q93721|Q9HD26|Q9HD26|O18302|Caenorhabditis elegans
mint_21835|O43809|O43809|Q93716|Q16630|Q16630|Q18937|Caenorhabditis elegans
mint_21837|O43809|O43809|Q93716|P26641|EF1G|P54412|Caenorhabditis elegans
mint_21838|O43809|O43809|Q93716|O43809|O43809|Q93716|Caenorhabditis elegans
mint_21840|O43809|O43809|Q93716|Q9P2G9|KLHL8|O61899|Caenorhabditis elegans
mint_21841|O43809|O43809|Q93716|Q9BV82|Q9BV82|Q9N3Y1|Caenorhabditis elegans
mint_21842|O15270|LCB2|Q95ZT7|Q9Y3Q8|T22D4|Q22544|Caenorhabditis elegans
mint_219|O14777|O14777|P40460|O14777|O14777|P40460|Saccharomyces cerevisiae (Baker's yeast)
mint_2190|P31350|RIR2|P09938|Q9Y673|ALG5|P40350|Saccharomyces cerevisiae (Baker's yeast)
mint_21927|Q13148|TADBP|Q20414|Q9P2K5|MYEF2|Q9XVS2|Caenorhabditis elegans
mint_21928|Q13148|TADBP|Q20414|Q13148|TADBP|Q20414|Caenorhabditis elegans
mint_21932|O14579|COPE|O62246|P53621|COPA|Q9N4H7|Caenorhabditis elegans
mint_21935|Q9Y4P3|TBL2|P90814|Q07866|KLC1|P46822|Caenorhabditis elegans
mint_21936|Q9Y4P3|TBL2|P90814|Q9P2G9|KLHL8|O61899|Caenorhabditis elegans
mint_21938|P48730|KC1D|Q20471|Q8TB22|Q8TB22|Q09214|Caenorhabditis elegans
mint_21939|P48730|KC1D|Q20471|P48730|KC1D|Q20471|Caenorhabditis elegans
mint_21940|P48730|KC1D|Q20471|P54132|BLM|O18017|Caenorhabditis elegans
mint_21942|P48730|KC1D|Q20471|P12004|PCNA|O02115|Caenorhabditis elegans
mint_21945|Q96RR1|Q96RR1|Q20485|Q15276|RABE1|Q19088|Caenorhabditis elegans
mint_21948|Q96RR1|Q96RR1|Q20485|O60763|VDP|Q9XU77|Caenorhabditis elegans
mint_2195|P49790|NU153|P14907|Q7Z3B4|NUP54|P48837|Saccharomyces cerevisiae (Baker's yeast)
mint_21951|Q96RR1|Q96RR1|Q20485|Q8IZX7|Q8IZX7|P34609|Caenorhabditis elegans
mint_21961|O60941|DTNB|Q9Y048|Q9UFC8|Q9UFC8|P34258|Caenorhabditis elegans
mint_21962|O60941|DTNB|Q9Y048|Q9NYB9|ABI2|Q10929|Caenorhabditis elegans
mint_21971|O60941|DTNB|Q9Y048|P62333|PRS10|O17071|Caenorhabditis elegans
mint_21974|O60941|DTNB|Q9Y048|Q8TDM6|DLG5|Q20398|Caenorhabditis elegans
mint_21977|O60941|DTNB|Q9Y048|Q9HDC9|APMAP|O62265|Caenorhabditis elegans
mint_21978|O60941|DTNB|Q9Y048|Q9Y2J4|Q9Y2J4|Q21036|Caenorhabditis elegans
mint_21979|O60941|DTNB|Q9Y048|O96000|NIDM|Q93831|Caenorhabditis elegans
mint_21980|O60941|DTNB|Q9Y048|P30101|PDIA3|O17908|Caenorhabditis elegans
mint_21981|O60941|DTNB|Q9Y048|P04406|G3P2|P17330|Caenorhabditis elegans
mint_21984|O60941|DTNB|Q9Y048|Q8WUM4|PDC6I|Q8I115|Caenorhabditis elegans
mint_21990|O60941|DTNB|Q9Y048|Q86X76|NIT1|O76463|Caenorhabditis elegans
mint_21991|O60941|DTNB|Q9Y048|Q9UNH7|SNX6|Q9NES0|Caenorhabditis elegans
mint_220|O14777|O14777|P40460|O14777|O14777|P40460|Saccharomyces cerevisiae (Baker's yeast)
mint_22012|Q9NV70|SEC3|Q20678|Q9UP83|COG5|P91151|Caenorhabditis elegans
mint_22015|Q9NV70|SEC3|Q20678|Q8IX12|Q8IX12|Q9XTH8|Caenorhabditis elegans
mint_22017|O43318|M3K7|Q9XTC6|P43354|NR4A2|P41829|Caenorhabditis elegans
mint_22018|O43318|M3K7|Q9XTC6|P18124|RL7|O01802|Caenorhabditis elegans
mint_22021|P62244|RS15A|O17218|P08238|HS90B|Q18688|Caenorhabditis elegans
mint_22022|P62244|RS15A|O17218|P11172|PYR5|Q18516|Caenorhabditis elegans
mint_22023|P62244|RS15A|O17218|Q9BYV1|AGT2|O02158|Caenorhabditis elegans
mint_22026|P29353|SHC1|Q9TYT3|O14733|MP2K7|Q21307|Caenorhabditis elegans
mint_22038|Q8TBN0|Q8TBN0|Q20759|Q14681|KCTD2|Q18776|Caenorhabditis elegans
mint_22043|O75921|O75921|O17550|Q8NDI4|Q8NDI4|Q22078|Caenorhabditis elegans
mint_22045|P53805|CCP1|P53806|Q12986|NFX1|Q18034|Caenorhabditis elegans
mint_22052|Q969H0|FBXW7|Q93794|P63208|SKP1|Q93647|Caenorhabditis elegans
mint_22053|Q969H0|FBXW7|Q93794|P63208|SKP1|Q93647|Caenorhabditis elegans
mint_22057|Q969H0|FBXW7|Q93794|O75420|PERQ1|Q9XVJ6|Caenorhabditis elegans
mint_22059|P05026|AT1B1|Q9XUY5|Q86Y82|STX12|O62236|Caenorhabditis elegans
mint_22061|P33240|CSTF2|O45577|Q9UMX0|UBQL1|O18672|Caenorhabditis elegans
mint_22062|P33240|CSTF2|O45577|P23246|SFPQ|Q09542|Caenorhabditis elegans
mint_22071|P61247|RS3A|P48154|P11172|PYR5|Q18516|Caenorhabditis elegans
mint_22073|P17980|PRS6A|O76371|O00233|PSD9|Q10920|Caenorhabditis elegans
mint_22074|P17980|PRS6A|O76371|P62333|PRS10|O17071|Caenorhabditis elegans
mint_22075|P17980|PRS6A|O76371|P07858|CATB|Q20950|Caenorhabditis elegans
mint_22088|P49642|PRI1|P34471|P15880|RS2|P51403|Caenorhabditis elegans
mint_22089|P49642|PRI1|P34471|P11940|PABP1|Q9U302|Caenorhabditis elegans
mint_22090|P23258|TBG1|P34475|P62277|RS13|P51404|Caenorhabditis elegans
mint_22094|P23258|TBG1|P34475|Q9Y234|LIPB|O45303|Caenorhabditis elegans
mint_22095|P23258|TBG1|P34475|O14547|O14547|P34369|Caenorhabditis elegans
mint_22096|P23258|TBG1|P34475|P04035|HMDH|Q19207|Caenorhabditis elegans
mint_22098|P23258|TBG1|P34475|P61803|DAD1|P52872|Caenorhabditis elegans
mint_22099|P23258|TBG1|P34475|O43280|TREA|O44736|Caenorhabditis elegans
mint_22101|Q12894|IFRD2|Q20965|Q9Y4B4|Q9Y4B4|Q18241|Caenorhabditis elegans
mint_22102|P35250|RFC2|O44175|P62241|RS8|P48156|Caenorhabditis elegans
mint_22103|P35250|RFC2|O44175|P40937|RFC5|P34429|Caenorhabditis elegans
mint_22104|P35250|RFC2|O44175|O00541|PESC|Q95Y89|Caenorhabditis elegans
mint_22110|Q07021|MA32|Q21018|P62241|RS8|P48156|Caenorhabditis elegans
mint_22112|Q92989|CFP1|P52874|Q9UPE1|STK23|Q03563|Caenorhabditis elegans
mint_22113|Q92989|CFP1|P52874|P20618|PSB1|P34286|Caenorhabditis elegans
mint_22116|Q99683|M3K5|Q21029|O00471|SEC10|Q18406|Caenorhabditis elegans
mint_22118|Q99683|M3K5|Q21029|Q05639|EF1A2|P53013|Caenorhabditis elegans
mint_22119|Q99683|M3K5|Q21029|P25705|ATPA|Q9XXK1|Caenorhabditis elegans
mint_22122|Q8WV54|Q8WV54|P34480|P46926|GNPI|Q9XVJ2|Caenorhabditis elegans
mint_22123|Q9Y3C0|AD16|O01901|Q9H166|Q9H166|P90783|Caenorhabditis elegans
mint_22126|Q9Y3C0|AD16|O01901|O75506|HSBP1|Q9U3B7|Caenorhabditis elegans
mint_22128|Q9Y3C0|AD16|O01901|Q86WN0|Q86WN0|O18195|Caenorhabditis elegans
mint_2213|Q9Y248|PSF2|P40359|Q9BRT9|Q9BRT9|Q03406|Saccharomyces cerevisiae (Baker's yeast)
mint_22139|P78329|CP4F2|O45605|P39023|RL3|P50880|Caenorhabditis elegans
mint_22140|P78329|CP4F2|O45605|P62837|UB2D2|P35129|Caenorhabditis elegans
mint_22165|P54278|PMS2|Q9TVL8|P40692|MLH1|Q9XU10|Caenorhabditis elegans
mint_22166|P54278|PMS2|Q9TVL8|P40692|MLH1|Q9XU10|Caenorhabditis elegans
mint_22168|Q9UHV9|PFD2|Q9N5M2|P63165|SMT3C|P55853|Caenorhabditis elegans
mint_22169|Q9UHV9|PFD2|Q9N5M2|Q99471|PFD5|Q21993|Caenorhabditis elegans
mint_22171|O60921|O60921|Q9XYP0|P07237|PDIA1|Q17770|Caenorhabditis elegans
mint_22172|O60921|O60921|Q9XYP0|Q8NC51|PAIRB|O16646|Caenorhabditis elegans
mint_22175|O60921|O60921|Q9XYP0|O60671|O60671|Q9U2I2|Caenorhabditis elegans
mint_22176|P43246|MSH2|Q9TXR4|P52701|MSH6|Q9N3T8|Caenorhabditis elegans
mint_22178|O15530|PDPK1|Q9Y1J3|P22061|PIMT|Q27873|Caenorhabditis elegans
mint_22179|O15530|PDPK1|Q9Y1J3|Q96J02|ITCH|Q9N2Z7|Caenorhabditis elegans
mint_22186|O15541|ZN183|O17917|Q8IUB2|WFDC3|O44131|Caenorhabditis elegans
mint_22190|O15541|ZN183|O17917|P05067|A4|Q10651|Caenorhabditis elegans
mint_22193|O15541|ZN183|O17917|Q8WWM9|CYGB|O17824|Caenorhabditis elegans
mint_22196|O15541|ZN183|O17917|Q9NRM2|ZN277|Q20448|Caenorhabditis elegans
mint_22198|O15541|ZN183|O17917|Q9ULT2|Q9ULT2|Q10124|Caenorhabditis elegans
mint_22202|O15541|ZN183|O17917|P11388|TOP2A|Q23670|Caenorhabditis elegans
mint_22204|O15541|ZN183|O17917|P32189|GLPK|Q21944|Caenorhabditis elegans
mint_22223|P62826|RAN|O17915|P08865|RSSA|P46769|Caenorhabditis elegans
mint_22226|P62826|RAN|O17915|Q8TCT7|PSL1|Q93346|Caenorhabditis elegans
mint_22227|P62826|RAN|O17915|P62820|RAB1A|Q9UAQ6|Caenorhabditis elegans
mint_22228|P62826|RAN|O17915|P15880|RS2|P51403|Caenorhabditis elegans
mint_22231|P62826|RAN|O17915|Q5VYK3|ECM29|Q18983|Caenorhabditis elegans
mint_22232|P62826|RAN|O17915|O14524|K0286|Q19293|Caenorhabditis elegans
mint_22234|P62826|RAN|O17915|P62280|RS11|Q20206|Caenorhabditis elegans
mint_22235|P62826|RAN|O17915|Q9Y5L0|TNPO3|O17244|Caenorhabditis elegans
mint_22236|P62826|RAN|O17915|Q96IV0|Q96IV0|Q9TW67|Caenorhabditis elegans
mint_22240|P62826|RAN|O17915|Q9P2G9|KLHL8|O61899|Caenorhabditis elegans
mint_22241|P62826|RAN|O17915|Q9NQL2|Q9NQL2|Q9TVH6|Caenorhabditis elegans
mint_22242|P62826|RAN|O17915|P27797|CRTC|P27798|Caenorhabditis elegans
mint_22243|P62826|RAN|O17915|P62906|RL10A|Q9N4I4|Caenorhabditis elegans
mint_22245|P08621|RU17|Q09584|Q16629|SFRS7|Q18409|Caenorhabditis elegans
mint_22246|P08621|RU17|Q09584|O60763|VDP|Q9XU77|Caenorhabditis elegans
mint_22247|P08621|RU17|Q09584|Q9P2G9|KLHL8|O61899|Caenorhabditis elegans
mint_22250|P28062|PSB8|Q9XUV0|P25787|PSA2|Q27488|Caenorhabditis elegans
mint_22251|P28062|PSB8|Q9XUV0|Q96JC1|VPS39|Q9XUQ4|Caenorhabditis elegans
mint_22260|O43739|CYH3|P34512|Q7Z6J2|Q7Z6J2|Q93654|Caenorhabditis elegans
mint_22261|Q9UJX6|ANC2|P34514|P46778|RL21|P34334|Caenorhabditis elegans
mint_22262|Q9UJX6|ANC2|P34514|Q92598|HS105|Q05036|Caenorhabditis elegans
mint_22266|Q9UJX6|ANC2|P34514|P39023|RL3|P50880|Caenorhabditis elegans
mint_22267|Q9UJX6|ANC2|P34514|Q9NYG5|APC11|Q20052|Caenorhabditis elegans
mint_22269|Q09028|RBBP4|P90916|O14929|HAT1|Q21484|Caenorhabditis elegans
mint_22285|O00487|PSDE|O76577|P84098|RL19|O02639|Caenorhabditis elegans
mint_22286|O00487|PSDE|O76577|Q8N3K3|Q8N3K3|Q20798|Caenorhabditis elegans
mint_22287|O00487|PSDE|O76577|O00487|PSDE|O76577|Caenorhabditis elegans
mint_22289|O00487|PSDE|O76577|P51665|PSD7|O61792|Caenorhabditis elegans
mint_22292|O00487|PSDE|O76577|P62081|RS7|Q23312|Caenorhabditis elegans
mint_22298|O14733|MP2K7|Q21307|P29353|SHC1|Q9TYT3|Caenorhabditis elegans
mint_22299|O14733|MP2K7|Q21307|Q9P2G9|KLHL8|O61899|Caenorhabditis elegans
mint_22300|Q86XX2|Q86XX2|O01583|P62826|RAN|O17915|Caenorhabditis elegans
mint_22328|Q16851|UGPA2|Q9XUS5|Q16851|UGPA2|Q9XUS5|Caenorhabditis elegans
mint_22329|Q9H0H5|Q9H0H5|Q9XUS9|Q9NZV1|Q9NZV1|Q8MM07|Caenorhabditis elegans
mint_22332|O60260|PRKN2|Q9XUS3|P62917|RL8|Q9XVF7|Caenorhabditis elegans
mint_22334|O60260|PRKN2|Q9XUS3|P62241|RS8|P48156|Caenorhabditis elegans
mint_22338|Q96KM8|Q96KM8|Q94261|Q7LG56|Q7LG56|P42170|Caenorhabditis elegans
mint_22339|Q96KM8|Q96KM8|Q94261|P05166|PCCB|Q20676|Caenorhabditis elegans
mint_22346|P15336|ATF2|Q21361|P67870|CSK2B|P28548|Caenorhabditis elegans
mint_22347|P15336|ATF2|Q21361|Q9NUP7|Q9NUP7|Q9XW93|Caenorhabditis elegans
mint_22355|P51617|IRAK1|Q9XU80|P28356|HXD9|Q9XW88|Caenorhabditis elegans
mint_22356|O60763|VDP|Q9XU77|Q8N5D1|Q8N5D1|O01437|Caenorhabditis elegans
mint_22364|O60763|VDP|Q9XU77|Q9Y4B4|Q9Y4B4|Q18241|Caenorhabditis elegans
mint_22366|O60763|VDP|Q9XU77|Q16630|Q16630|Q18937|Caenorhabditis elegans
mint_2237|Q9H2Y2|Q9H2Y2|P11986|O43681|ARSA1|Q12154|Saccharomyces cerevisiae (Baker's yeast)
mint_22374|O60763|VDP|Q9XU77|Q86YI5|Q86YI5|Q19749|Caenorhabditis elegans
mint_22375|O60763|VDP|Q9XU77|P11142|HSP7C|P09446|Caenorhabditis elegans
mint_22377|O60763|VDP|Q9XU77|Q05639|EF1A2|P53013|Caenorhabditis elegans
mint_22378|O60763|VDP|Q9XU77|Q92688|AN32B|O62220|Caenorhabditis elegans
mint_22379|O60763|VDP|Q9XU77|Q96DF8|DGC14|P34420|Caenorhabditis elegans
mint_22384|O60763|VDP|Q9XU77|P18124|RL7|O01802|Caenorhabditis elegans
mint_22385|O60763|VDP|Q9XU77|Q9C040|TRIM2|Q03601|Caenorhabditis elegans
mint_22386|O60763|VDP|Q9XU77|P24534|EF1B|P34460|Caenorhabditis elegans
mint_22387|O60763|VDP|Q9XU77|Q96FN8|Q96FN8|O44517|Caenorhabditis elegans
mint_22391|O60763|VDP|Q9XU77|O60763|VDP|Q9XU77|Caenorhabditis elegans
mint_22392|O60763|VDP|Q9XU77|P16930|FAAA|Q94272|Caenorhabditis elegans
mint_22401|O60763|VDP|Q9XU77|Q9BVG8|KIFC3|P45962|Caenorhabditis elegans
mint_22405|O60763|VDP|Q9XU77|Q14186|TDP1|Q22703|Caenorhabditis elegans
mint_22408|O60763|VDP|Q9XU77|Q9NTK5|PTD4|P91917|Caenorhabditis elegans
mint_22409|O60763|VDP|Q9XU77|P62888|RL30|Q9XWS4|Caenorhabditis elegans
mint_22410|O60763|VDP|Q9XU77|Q10471|GALT2|Q8I136|Caenorhabditis elegans
mint_22411|O60763|VDP|Q9XU77|P62424|RL7A|Q966C6|Caenorhabditis elegans
mint_22413|O60763|VDP|Q9XU77|Q8IXM2|Q8IXM2|Q9XWN1|Caenorhabditis elegans
mint_22415|O60763|VDP|Q9XU77|Q96SM5|Q96SM5|Q9U252|Caenorhabditis elegans
mint_22417|O60763|VDP|Q9XU77|P61619|S61A1|O18239|Caenorhabditis elegans
mint_22422|O60763|VDP|Q9XU77|O15027|Y0310|P34643|Caenorhabditis elegans
mint_22445|Q13510|ASAH1|O45686|Q96JC1|VPS39|Q9XUQ4|Caenorhabditis elegans
mint_22452|Q9BXS5|AP1M1|P35602|Q10567|AP1B1|Q9N4F3|Caenorhabditis elegans
mint_2246|P62244|RS15A|P04648|Q9H2Y2|Q9H2Y2|P11986|Saccharomyces cerevisiae (Baker's yeast)
mint_22468|Q8WYA6|CTBL1|P91401|Q8WYA6|CTBL1|P91401|Caenorhabditis elegans
mint_2247|P62263|RS14|P39516|Q86V49|Q86V49|P53959|Saccharomyces cerevisiae (Baker's yeast)
mint_22476|Q9H4K7|GTPB5|O45691|Q9H0A5|Q9H0A5|Q09417|Caenorhabditis elegans
mint_22495|Q9P2E2|KIF17|P46873|O95707|RP29|Q9XVT1|Caenorhabditis elegans
mint_22496|Q9P2E2|KIF17|P46873|Q96F10|SAT2|O17731|Caenorhabditis elegans
mint_22507|P15927|RFA2|Q95Y97|P27694|RFA1|Q19537|Caenorhabditis elegans
mint_22509|P15927|RFA2|Q95Y97|Q00610|CLH1|P34574|Caenorhabditis elegans
mint_22510|P15927|RFA2|Q95Y97|Q13371|PHLP|Q9U1X7|Caenorhabditis elegans
mint_22511|Q13432|UN119|Q10658|Q01484|ANK2|Q17490|Caenorhabditis elegans
mint_22512|Q13432|UN119|Q10658|P36405|ARL3|O45379|Caenorhabditis elegans
mint_22515|Q16531|DDB1|Q21554|P05166|PCCB|Q20676|Caenorhabditis elegans
mint_22517|Q16531|DDB1|Q21554|Q96JK2|WDR22|Q21934|Caenorhabditis elegans
mint_22545|P52564|MP2K6|Q95YI9|P43354|NR4A2|P41829|Caenorhabditis elegans
mint_22547|P52564|MP2K6|Q95YI9|P49419|AL7A1|P46562|Caenorhabditis elegans
mint_22548|P52564|MP2K6|Q95YI9|P28066|PSA5|Q95008|Caenorhabditis elegans
mint_22549|P52564|MP2K6|Q95YI9|Q92504|KE4|Q9XTQ7|Caenorhabditis elegans
mint_22551|P52564|MP2K6|Q95YI9|P15104|GLNA|Q9U307|Caenorhabditis elegans
mint_22552|P52564|MP2K6|Q95YI9|Q14232|EI2BA|P34604|Caenorhabditis elegans
mint_22554|Q96MY8|Q96MY8|Q21758|Q99961|SH3G1|O61843|Caenorhabditis elegans
mint_22555|Q96MY8|Q96MY8|Q21758|Q9UBC2|EP15R|Q23418|Caenorhabditis elegans
mint_22559|Q9UL62|TRPC5|O44872|P62714|P2AB|Q27498|Caenorhabditis elegans
mint_22560|Q9UL62|TRPC5|O44872|P23526|SAHH|P27604|Caenorhabditis elegans
mint_22561|Q9UL62|TRPC5|O44872|Q96JC1|VPS39|Q9XUQ4|Caenorhabditis elegans
mint_22562|Q9UL62|TRPC5|O44872|Q00610|CLH1|P34574|Caenorhabditis elegans
mint_22564|Q9UL62|TRPC5|O44872|Q9UNH7|SNX6|Q9NES0|Caenorhabditis elegans
mint_22594|Q8N422|Q8N422|P30625|Q00325|MPCP|P40614|Caenorhabditis elegans
mint_22595|Q8N422|Q8N422|P30625|Q96N12|Q96N12|Q20177|Caenorhabditis elegans
mint_22597|Q8N422|Q8N422|P30625|Q8WVE0|Q8WVE0|Q21541|Caenorhabditis elegans
mint_22598|Q8N422|Q8N422|P30625|Q8WUL4|Q8WUL4|Q17464|Caenorhabditis elegans
mint_22606|Q8N422|Q8N422|P30625|P17612|KAPCA|P21137|Caenorhabditis elegans
mint_22611|Q9H0Q0|FA49A|Q09387|Q7Z6G7|Q7Z6G7|Q93203|Caenorhabditis elegans
mint_22613|Q9H0Q0|FA49A|Q09387|Q9UGV2|NDRG3|Q9U283|Caenorhabditis elegans
mint_22617|O15371|IF37|P30642|O60763|VDP|Q9XU77|Caenorhabditis elegans
mint_22618|O15371|IF37|P30642|P07711|CATL|O45734|Caenorhabditis elegans
mint_22623|P27695|APEX1|O45711|Q96DB5|Q96DB5|O62216|Caenorhabditis elegans
mint_22624|P27695|APEX1|O45711|P07858|CATB|Q20950|Caenorhabditis elegans
mint_22625|Q96A72|Q96A72|P49029|Q9Y5S9|RBM8A|Q21832|Caenorhabditis elegans
mint_2266|Q92538|GBF1|P47102|Q8TAQ2|SMRC2|P43609|Saccharomyces cerevisiae (Baker's yeast)
mint_22674|P02766|TTHY|Q21882|P02766|TTHY|Q21882|Caenorhabditis elegans
mint_22677|P27449|VATL|P34546|Q05639|EF1A2|P53013|Caenorhabditis elegans
mint_22678|P27449|VATL|P34546|P18124|RL7|O01802|Caenorhabditis elegans
mint_22679|P27449|VATL|P34546|P32969|RL9|Q95Y90|Caenorhabditis elegans
mint_2268|Q96IL2|Q96IL2|P21374|Q9HCS7|XAB2|Q04048|Saccharomyces cerevisiae (Baker's yeast)
mint_22681|P27449|VATL|P34546|Q8WUM6|Q8WUM6|Q27874|Caenorhabditis elegans
mint_22694|Q13485|SMAD4|P45897|Q01484|ANK2|Q17490|Caenorhabditis elegans
mint_22695|Q13485|SMAD4|P45897|O60231|DHX16|O45244|Caenorhabditis elegans
mint_22697|Q13485|SMAD4|P45897|Q12882|DPYD|Q18164|Caenorhabditis elegans
mint_22698|Q13485|SMAD4|P45897|Q9UIM0|Q9UIM0|Q18183|Caenorhabditis elegans
mint_22700|Q13485|SMAD4|P45897|P08238|HS90B|Q18688|Caenorhabditis elegans
mint_22701|Q13485|SMAD4|P45897|P15880|RS2|P51403|Caenorhabditis elegans
mint_22703|Q13485|SMAD4|P45897|Q9P2L0|WDR35|Q18859|Caenorhabditis elegans
mint_22704|Q13485|SMAD4|P45897|Q92930|RAB8B|Q9TYS2|Caenorhabditis elegans
mint_22709|Q13485|SMAD4|P45897|P30101|PDIA3|O17908|Caenorhabditis elegans
mint_22711|Q13485|SMAD4|P45897|P63244|GBLP|Q21215|Caenorhabditis elegans
mint_22723|Q13485|SMAD4|P45897|P53609|PGT1|O18197|Caenorhabditis elegans
mint_22733|P51665|PSD7|O61792|O00487|PSDE|O76577|Caenorhabditis elegans
mint_22734|P51665|PSD7|O61792|Q9UNM6|PSD13|Q22253|Caenorhabditis elegans
mint_22756|Q02878|RL6|P47991|Q86WU2|Q86WU2|Q8I4K2|Caenorhabditis elegans
mint_22757|Q02878|RL6|P47991|P05091|ALDH2|Q20780|Caenorhabditis elegans
mint_22758|Q02878|RL6|P47991|P11172|PYR5|Q18516|Caenorhabditis elegans
mint_22759|Q02878|RL6|P47991|O75817|POP7|Q9U1X8|Caenorhabditis elegans
mint_2276|Q9P1U0|Q9P1U0|P32529|P54920|SNAA|P32602|Saccharomyces cerevisiae (Baker's yeast)
mint_22763|Q8N2K3|Q8N2K3|Q22020|Q9P2G9|KLHL8|O61899|Caenorhabditis elegans
mint_22765|Q8TBG4|Q8TBG4|P91408|O43765|SGTA|Q21746|Caenorhabditis elegans
mint_2280|Q9P1U0|Q9P1U0|P32529|Q9HC07|Q9HC07|P38301|Saccharomyces cerevisiae (Baker's yeast)
mint_22819|Q9BSU1|U183|P34692|Q96RP9|EFG1|Q9XV52|Caenorhabditis elegans
mint_2282|Q9P1U0|Q9P1U0|P32529|O00400|O00400|P38318|Saccharomyces cerevisiae (Baker's yeast)
mint_22820|Q9BSU1|U183|P34692|Q12965|MYO1E|Q19901|Caenorhabditis elegans
mint_22822|Q9BSU1|U183|P34692|P10619|PPGB|P52717|Caenorhabditis elegans
mint_22823|Q9BSU1|U183|P34692|Q9H6U6|BCAS3|Q8MQ22|Caenorhabditis elegans
mint_22824|Q9BSU1|U183|P34692|Q14232|EI2BA|P34604|Caenorhabditis elegans
mint_22825|Q9BW62|KATL1|P34808|P36578|RL4|O02056|Caenorhabditis elegans
mint_22829|Q9BW62|KATL1|P34808|Q9BW62|KATL1|P34808|Caenorhabditis elegans
mint_22830|Q9BW62|KATL1|P34808|P41250|SYG|Q10039|Caenorhabditis elegans
mint_22831|Q9BW62|KATL1|P34808|Q07020|RL18|O45946|Caenorhabditis elegans
mint_22832|Q9BW62|KATL1|P34808|P18621|RL17|Q9BL19|Caenorhabditis elegans
mint_22834|P07711|CATL|O45734|P22314|UBE1|Q27481|Caenorhabditis elegans
mint_22835|P07711|CATL|O45734|Q9UPY3|DICER|P34529|Caenorhabditis elegans
mint_22836|P09417|DHPR|Q9XVJ3|P11177|ODPB|O44451|Caenorhabditis elegans
mint_22839|Q9BWJ7|Q9BWJ7|Q22123|Q9UGQ2|CI007|Q93533|Caenorhabditis elegans
mint_22840|Q9BWJ7|Q9BWJ7|Q22123|Q9H3N1|TXNDC|Q9UAV4|Caenorhabditis elegans
mint_22841|P54132|BLM|O18017|P48730|KC1D|Q20471|Caenorhabditis elegans
mint_22842|P54132|BLM|O18017|P11388|TOP2A|Q23670|Caenorhabditis elegans
mint_22846|Q9NRU4|Q9NRU4|Q22174|P62829|RL23|P48158|Caenorhabditis elegans
mint_22847|Q9NRU4|Q9NRU4|Q22174|Q9UPE1|STK23|Q03563|Caenorhabditis elegans
mint_22854|Q9NRU4|Q9NRU4|Q22174|Q8N9Q2|Q8N9Q2|O01489|Caenorhabditis elegans
mint_22858|Q9NRU4|Q9NRU4|Q22174|Q9Y388|RBMX2|Q18318|Caenorhabditis elegans
mint_22863|Q9NRU4|Q9NRU4|Q22174|Q9ULJ8|NEB1|P91146|Caenorhabditis elegans
mint_22865|Q9NRU4|Q9NRU4|Q22174|Q14681|KCTD2|Q18776|Caenorhabditis elegans
mint_22868|Q9NRU4|Q9NRU4|Q22174|Q9H3F6|Q9H3F6|Q18986|Caenorhabditis elegans
mint_22872|Q9NRU4|Q9NRU4|Q22174|P39023|RL3|P50880|Caenorhabditis elegans
mint_22877|Q9NRU4|Q9NRU4|Q22174|Q05639|EF1A2|P53013|Caenorhabditis elegans
mint_22878|Q9NRU4|Q9NRU4|Q22174|Q86V18|Q86V18|O16299|Caenorhabditis elegans
mint_22879|Q9NRU4|Q9NRU4|Q22174|Q9HCG8|Q9HCG8|Q17336|Caenorhabditis elegans
mint_2288|Q9P1U0|Q9P1U0|P32529|Q8WVC6|Q8WVC6|Q03941|Saccharomyces cerevisiae (Baker's yeast)
mint_22880|Q9NRU4|Q9NRU4|Q22174|Q96DF8|DGC14|P34420|Caenorhabditis elegans
mint_22881|Q9NRU4|Q9NRU4|Q22174|Q8TDM6|DLG5|Q20398|Caenorhabditis elegans
mint_22884|Q9NRU4|Q9NRU4|Q22174|Q96N73|Q96N73|Q20476|Caenorhabditis elegans
mint_22885|Q9NRU4|Q9NRU4|Q22174|O60941|DTNB|Q9Y048|Caenorhabditis elegans
mint_22886|Q9NRU4|Q9NRU4|Q22174|Q96NA3|Q96NA3|Q9N5S8|Caenorhabditis elegans
mint_22891|Q9NRU4|Q9NRU4|Q22174|Q8TBN0|Q8TBN0|Q20759|Caenorhabditis elegans
mint_22895|Q9NRU4|Q9NRU4|Q22174|P07858|CATB|Q20950|Caenorhabditis elegans
mint_22896|Q9NRU4|Q9NRU4|Q22174|O96000|NIDM|Q93831|Caenorhabditis elegans
mint_22900|Q9NRU4|Q9NRU4|Q22174|P15336|ATF2|Q21361|Caenorhabditis elegans
mint_22901|Q9NRU4|Q9NRU4|Q22174|Q9BXS5|AP1M1|P35602|Caenorhabditis elegans
mint_22905|Q9NRU4|Q9NRU4|Q22174|Q9NRU4|Q9NRU4|Q22174|Caenorhabditis elegans
mint_22910|Q9NRU4|Q9NRU4|Q22174|Q13888|TF2H2|P34567|Caenorhabditis elegans
mint_22912|Q9NRU4|Q9NRU4|Q22174|Q9BYD3|Q9BYD3|O17005|Caenorhabditis elegans
mint_22914|Q9NRU4|Q9NRU4|Q22174|Q7Z3K9|Q7Z3K9|O16997|Caenorhabditis elegans
mint_22932|Q9NRU4|Q9NRU4|Q22174|Q14232|EI2BA|P34604|Caenorhabditis elegans
mint_23028|P04075|ALDOA|P54216|P04075|ALDOA|P54216|Caenorhabditis elegans
mint_23029|P14625|ENPL|Q22235|O43765|SGTA|Q21746|Caenorhabditis elegans
mint_23040|Q9H053|Q9H053|O16519|Q02543|RL18A|O44480|Caenorhabditis elegans
mint_23041|Q9H053|Q9H053|O16519|Q86YI5|Q86YI5|Q19749|Caenorhabditis elegans
mint_23046|Q9H053|Q9H053|O16519|Q96JC1|VPS39|Q9XUQ4|Caenorhabditis elegans
mint_23048|Q9H053|Q9H053|O16519|Q9UNW9|NOVA2|Q9GRY9|Caenorhabditis elegans
mint_23050|Q9UNM6|PSD13|Q22253|O00487|PSDE|O76577|Caenorhabditis elegans
mint_23051|Q9UNM6|PSD13|Q22253|P51665|PSD7|O61792|Caenorhabditis elegans
mint_23079|Q9BVG8|KIFC3|P45962|O75506|HSBP1|Q9U3B7|Caenorhabditis elegans
mint_23086|Q9P013|Q9P013|O45766|P48643|TCPE|P47209|Caenorhabditis elegans
mint_23089|Q9UMS4|PRP19|Q10051|Q14232|EI2BA|P34604|Caenorhabditis elegans
mint_2313|Q96IG2|FXL20|P24814|O60861|GAS7|Q05080|Saccharomyces cerevisiae (Baker's yeast)
mint_23175|Q86TA1|MOL2B|Q9UAX1|P62081|RS7|Q23312|Caenorhabditis elegans
mint_23177|Q9HBM6|Q9HBM6|O45784|Q9UMX0|UBQL1|O18672|Caenorhabditis elegans
mint_23178|Q9HBM6|Q9HBM6|O45784|P11172|PYR5|Q18516|Caenorhabditis elegans
mint_23182|Q9HBM6|Q9HBM6|O45784|P13807|GYS1|Q9U2D9|Caenorhabditis elegans
mint_23184|O00429|O00429|Q8WQC9|O00429|O00429|Q8WQC9|Caenorhabditis elegans
mint_23191|Q9UBQ5|IF3C|Q9XUP3|Q96AJ1|Q96AJ1|O44450|Caenorhabditis elegans
mint_23193|O43791|SPOP|P34568|O75914|PAK3|Q17850|Caenorhabditis elegans
mint_23301|Q8NE06|Q8NE06|Q9XXN3|P07711|CATL|O45734|Caenorhabditis elegans
mint_23312|P84090|ERH|Q22640|Q92905|CSN5|P91001|Caenorhabditis elegans
mint_23313|P84090|ERH|Q22640|P84090|ERH|Q22640|Caenorhabditis elegans
mint_23314|Q9HBI1|PARVB|O16785|Q9BRF3|Q9BRF3|Q9BI89|Caenorhabditis elegans
mint_23318|Q9BX46|Q9BX46|O45189|Q93062|RBPMS|Q19018|Caenorhabditis elegans
mint_23321|Q9BX46|Q9BX46|O45189|Q92879|CUGB1|Q17385|Caenorhabditis elegans
mint_23328|Q9Y230|RUVB2|Q9GZH2|Q9Y265|RUVB1|O17607|Caenorhabditis elegans
mint_23334|Q13200|PSD2|Q9GZH5|P43354|NR4A2|P41829|Caenorhabditis elegans
mint_23335|Q13200|PSD2|Q9GZH5|Q14681|KCTD2|Q18776|Caenorhabditis elegans
mint_23336|Q13200|PSD2|Q9GZH5|P62987|RL40|P14792|Caenorhabditis elegans
mint_23336|Q13200|PSD2|Q9GZH5|P62988|UBIQ|P14792|Caenorhabditis elegans
mint_23337|Q13200|PSD2|Q9GZH5|P11142|HSP7C|P09446|Caenorhabditis elegans
mint_23375|Q9NP97|DLC2A|Q22752|Q13409|DYI2|O45087|Caenorhabditis elegans
mint_23380|Q9NQR1|SET07|Q22795|P12004|PCNA|O02115|Caenorhabditis elegans
mint_23389|Q96FJ2|DYL2|Q22799|Q7Z5Y2|Q7Z5Y2|O62399|Caenorhabditis elegans
mint_23392|Q96FJ2|DYL2|Q22799|P05388|RLA0|Q93572|Caenorhabditis elegans
mint_23396|Q96FJ2|DYL2|Q22799|P62263|RS14|P48150|Caenorhabditis elegans
mint_23398|Q96FJ2|DYL2|Q22799|P61247|RS3A|P48154|Caenorhabditis elegans
mint_23400|Q96FJ2|DYL2|Q22799|P63165|SMT3C|P55853|Caenorhabditis elegans
mint_23402|Q96FJ2|DYL2|Q22799|O75420|PERQ1|Q9XVJ6|Caenorhabditis elegans
mint_23404|Q96FJ2|DYL2|Q22799|Q00610|CLH1|P34574|Caenorhabditis elegans
mint_23406|Q96FJ2|DYL2|Q22799|P20674|COX5A|P55954|Caenorhabditis elegans
mint_23412|Q9NPB6|PAR6A|Q9NAN2|Q9HD26|Q9HD26|O18302|Caenorhabditis elegans
mint_23413|Q9HBU6|EKI1|Q22820|P16930|FAAA|Q94272|Caenorhabditis elegans
mint_23456|P40692|MLH1|Q9XU10|P62829|RL23|P48158|Caenorhabditis elegans
mint_23458|P40692|MLH1|Q9XU10|P54278|PMS2|Q9TVL8|Caenorhabditis elegans
mint_23460|P51170|SCNNG|P91835|P05388|RLA0|Q93572|Caenorhabditis elegans
mint_23484|O14777|O14777|Q17635|P32969|RL9|Q95Y90|Caenorhabditis elegans
mint_23485|O14777|O14777|Q17635|Q86XN4|Q86XN4|Q22618|Caenorhabditis elegans
mint_23486|O14777|O14777|Q17635|Q9UNW9|NOVA2|Q9GRY9|Caenorhabditis elegans
mint_23492|Q07960|RHG01|Q23130|Q07866|KLC1|P46822|Caenorhabditis elegans
mint_23494|Q9NP66|Q9NP66|Q9XVG8|O75643|U520|Q9U2G0|Caenorhabditis elegans
mint_23496|P12004|PCNA|O02115|P34896|GLYC|P50432|Caenorhabditis elegans
mint_23497|P12004|PCNA|O02115|P35251|RFC1|Q18841|Caenorhabditis elegans
mint_23498|P12004|PCNA|O02115|P48730|KC1D|Q20471|Caenorhabditis elegans
mint_23501|P12004|PCNA|O02115|P12004|PCNA|O02115|Caenorhabditis elegans
mint_23502|P12004|PCNA|O02115|O60671|O60671|Q9U2I2|Caenorhabditis elegans
mint_23511|Q9NQW7|Q9NQW7|O44750|P00167|CYB5|Q93315|Caenorhabditis elegans
mint_23514|Q9NQW7|Q9NQW7|O44750|Q9Y3E3|Q9Y3E3|Q19519|Caenorhabditis elegans
mint_23516|Q9NQW7|Q9NQW7|O44750|Q9Y5S9|RBM8A|Q21832|Caenorhabditis elegans
mint_23576|Q93099|HGD|Q9Y041|Q93099|HGD|Q9Y041|Caenorhabditis elegans
mint_23580|Q92698|RAD54|Q9XW40|P13639|EF2|P29691|Caenorhabditis elegans
mint_23581|Q92698|RAD54|Q9XW40|O95870|BAT5|P41879|Caenorhabditis elegans
mint_23582|Q92698|RAD54|Q9XW40|Q96HA1|Q96HA1|O01576|Caenorhabditis elegans
mint_23583|Q92698|RAD54|Q9XW40|P51665|PSD7|O61792|Caenorhabditis elegans
mint_23586|Q92698|RAD54|Q9XW40|Q06609|RAD51|Q95Q25|Caenorhabditis elegans
mint_23593|Q9UBE8|NLK|Q9U9Y8|Q86YI5|Q86YI5|Q19749|Caenorhabditis elegans
mint_23597|Q9UBE8|NLK|Q9U9Y8|Q8IUD2|RB6I2|O44490|Caenorhabditis elegans
mint_23613|Q9UBE8|NLK|Q9U9Y8|Q86US8|EST1A|Q9BL68|Caenorhabditis elegans
mint_238|Q86UC4|Q86UC4|P10962|O95214|LERL1|P47111|Saccharomyces cerevisiae (Baker's yeast)
mint_23807|Q15459|SF3A1|Q10577|Q15428|SF3A2|Q19335|Caenorhabditis elegans
mint_23811|Q15459|SF3A1|Q10577|Q12874|SF3A3|Q22469|Caenorhabditis elegans
mint_23812|Q15459|SF3A1|Q10577|Q9Y3Q8|T22D4|Q22544|Caenorhabditis elegans
mint_23815|Q15459|SF3A1|Q10577|Q8TAQ2|SMRC2|Q9U2W6|Caenorhabditis elegans
mint_23818|Q9UBV4|WNT16|Q9TVJ1|Q14240|IF42|P27639|Caenorhabditis elegans
mint_23820|Q16543|CDC37|O02108|P08238|HS90B|Q18688|Caenorhabditis elegans
mint_23821|Q16543|CDC37|O02108|P11498|PYC|O17732|Caenorhabditis elegans
mint_23822|Q16543|CDC37|O02108|Q00325|MPCP|P40614|Caenorhabditis elegans
mint_23827|Q16543|CDC37|O02108|Q9P2G9|KLHL8|O61899|Caenorhabditis elegans
mint_23828|Q16543|CDC37|O02108|Q8IX12|Q8IX12|Q9XTH8|Caenorhabditis elegans
mint_23830|P52815|RM12|O18180|P11172|PYR5|Q18516|Caenorhabditis elegans
mint_23882|P00492|HPRT|Q9NF11|P00492|HPRT|Q9NF11|Caenorhabditis elegans
mint_23883|Q92882|OSTF1|Q9U2Z5|P39023|RL3|P50880|Caenorhabditis elegans
mint_23885|Q92882|OSTF1|Q9U2Z5|Q9P2G9|KLHL8|O61899|Caenorhabditis elegans
mint_23888|Q96A65|SEC8|Q9XWS2|Q9UL62|TRPC5|O44872|Caenorhabditis elegans
mint_23889|Q8N1C5|Q8N1C5|Q9N597|P06576|ATPB|P46561|Caenorhabditis elegans
mint_23891|Q8N1C5|Q8N1C5|Q9N597|Q14562|DHX8|Q09530|Caenorhabditis elegans
mint_23892|Q8N1C5|Q8N1C5|Q9N597|P39023|RL3|P50880|Caenorhabditis elegans
mint_239|Q9Y2Q0|AT8A1|P39524|Q9NZM5|GSCR2|Q12080|Saccharomyces cerevisiae (Baker's yeast)
mint_23900|Q9UHD1|Q9UHD1|Q9U4A6|O43809|O43809|Q93716|Caenorhabditis elegans
mint_23906|Q9Y5W8|SNX13|Q9U2U6|P00439|PH4H|P90925|Caenorhabditis elegans
mint_23921|Q8WYG6|Q8WYG6|Q9XXI4|Q9P2G9|KLHL8|O61899|Caenorhabditis elegans
mint_23922|Q8WYG6|Q8WYG6|Q9XXI4|Q96J02|ITCH|Q9N2Z7|Caenorhabditis elegans
mint_23934|Q96P50|CENB5|Q9XXH8|P20700|LAM1|Q21443|Caenorhabditis elegans
mint_23939|Q9BQ95|Q9BQ95|Q9N580|P43354|NR4A2|P41829|Caenorhabditis elegans
mint_23940|Q9BQ95|Q9BQ95|Q9N580|O00410|IMB3|Q9N5V3|Caenorhabditis elegans
mint_23941|Q9BQ95|Q9BQ95|Q9N580|Q00325|MPCP|P40614|Caenorhabditis elegans
mint_23942|Q9BQ95|Q9BQ95|Q9N580|Q99543|ZRF1|Q94216|Caenorhabditis elegans
mint_23972|Q15005|SPC25|Q9XWW1|P11172|PYR5|Q18516|Caenorhabditis elegans
mint_23976|P50583|AP4A|Q9U2M7|P08865|RSSA|P46769|Caenorhabditis elegans
mint_23977|P49720|PSB3|Q23237|O60749|SNX2|Q9GYJ9|Caenorhabditis elegans
mint_23979|P49720|PSB3|Q23237|Q99436|PSB7|O62102|Caenorhabditis elegans
mint_23981|Q9BPU9|Q9BPU9|Q9N423|Q96QZ7|BAIP1|Q21075|Caenorhabditis elegans
mint_23982|Q9BPU9|Q9BPU9|Q9N423|Q9UPM9|Q9UPM9|Q21191|Caenorhabditis elegans
mint_23983|Q9BPU9|Q9BPU9|Q9N423|Q9BV82|Q9BV82|Q9N3Y1|Caenorhabditis elegans
mint_23987|Q96MY7|CN044|Q9XX47|P00439|PH4H|P90925|Caenorhabditis elegans
mint_23988|Q96MY7|CN044|Q9XX47|O60763|VDP|Q9XU77|Caenorhabditis elegans
mint_23989|Q96MY7|CN044|Q9XX47|Q9H0A5|Q9H0A5|Q09417|Caenorhabditis elegans
mint_23998|Q96C41|Q96C41|Q95Q27|Q9H0H5|Q9H0H5|Q9XUS9|Caenorhabditis elegans
mint_23999|Q96C41|Q96C41|Q95Q27|O60671|O60671|Q9U2I2|Caenorhabditis elegans
mint_240|Q13573|SNW1|P28004|Q9HCS7|XAB2|Q04048|Saccharomyces cerevisiae (Baker's yeast)
mint_24001|Q96IL0|Q96IL0|Q8MYM9|O00410|IMB3|Q9N5V3|Caenorhabditis elegans
mint_24002|Q96IL0|Q96IL0|Q8MYM9|Q9Y4E2|Q9Y4E2|Q9GYI4|Caenorhabditis elegans
mint_24014|P12694|ODBA|O45924|P11177|ODPB|O44451|Caenorhabditis elegans
mint_24021|P61221|ABCE1|Q9U2K8|P36578|RL4|O02056|Caenorhabditis elegans
mint_24024|Q9NQS7|INCE|Q9GSQ0|Q15181|IPYR|Q18680|Caenorhabditis elegans
mint_24025|Q9NQS7|INCE|Q9GSQ0|P43354|NR4A2|P41829|Caenorhabditis elegans
mint_24026|Q9NQS7|INCE|Q9GSQ0|P27694|RFA1|Q19537|Caenorhabditis elegans
mint_24031|Q9NQS7|INCE|Q9GSQ0|P61313|RL15|P91374|Caenorhabditis elegans
mint_24032|Q9NQS7|INCE|Q9GSQ0|P22087|FBRL|Q22053|Caenorhabditis elegans
mint_24041|Q15370|ELOB|Q9XWU4|Q9P2G9|KLHL8|O61899|Caenorhabditis elegans
mint_24042|Q15370|ELOB|Q9XWU4|Q9BV82|Q9BV82|Q9N3Y1|Caenorhabditis elegans
mint_24043|Q15370|ELOB|Q9XWU4|Q15369|ELOC|Q9BKS1|Caenorhabditis elegans
mint_24047|O60671|O60671|Q9U2I2|P07237|PDIA1|Q17770|Caenorhabditis elegans
mint_24049|O60671|O60671|Q9U2I2|Q14997|Q14997|Q17971|Caenorhabditis elegans
mint_24051|O60671|O60671|Q9U2I2|P23396|RS3|P48152|Caenorhabditis elegans
mint_24055|O60671|O60671|Q9U2I2|P50542|PEX5|Q18426|Caenorhabditis elegans
mint_24059|O60671|O60671|Q9U2I2|P13533|MYH6|P02566|Caenorhabditis elegans
mint_24063|O60671|O60671|Q9U2I2|Q86V18|Q86V18|O16299|Caenorhabditis elegans
mint_24065|O60671|O60671|Q9U2I2|Q8TDM6|DLG5|Q20398|Caenorhabditis elegans
mint_24066|O60671|O60671|Q9U2I2|Q8TDM6|DLG5|Q20398|Caenorhabditis elegans
mint_24069|O60671|O60671|Q9U2I2|Q96IV6|Q96IV6|Q20611|Caenorhabditis elegans
mint_24071|O60671|O60671|Q9U2I2|P61803|DAD1|P52872|Caenorhabditis elegans
mint_24073|O60671|O60671|Q9U2I2|O60921|O60921|Q9XYP0|Caenorhabditis elegans
mint_24074|O60671|O60671|Q9U2I2|O60921|O60921|Q9XYP0|Caenorhabditis elegans
mint_24075|O60671|O60671|Q9U2I2|P46952|3HAO|Q19341|Caenorhabditis elegans
mint_24077|O60671|O60671|Q9U2I2|P56705|WNT4|P34888|Caenorhabditis elegans
mint_24081|O60671|O60671|Q9U2I2|P17987|TCPA|P41988|Caenorhabditis elegans
mint_24087|O60671|O60671|Q9U2I2|P20226|TBP|P32085|Caenorhabditis elegans
mint_24092|O60671|O60671|Q9U2I2|P12004|PCNA|O02115|Caenorhabditis elegans
mint_24097|O60671|O60671|Q9U2I2|P27797|CRTC|P27798|Caenorhabditis elegans
mint_24098|O60671|O60671|Q9U2I2|P49720|PSB3|Q23237|Caenorhabditis elegans
mint_24099|O60671|O60671|Q9U2I2|Q96C41|Q96C41|Q95Q27|Caenorhabditis elegans
mint_24101|O60671|O60671|Q9U2I2|Q9H0P9|Q9H0P9|O45934|Caenorhabditis elegans
mint_24103|O60671|O60671|Q9U2I2|O95159|ZFPL1|Q9N4Y9|Caenorhabditis elegans
mint_24104|O60671|O60671|Q9U2I2|P60002|U222|Q9XVZ8|Caenorhabditis elegans
mint_24108|O60671|O60671|Q9U2I2|Q8NBA6|Q8NBA6|P34653|Caenorhabditis elegans
mint_24109|O60671|O60671|Q9U2I2|Q9H0N6|Q9H0N6|P34673|Caenorhabditis elegans
mint_24110|O60671|O60671|Q9U2I2|Q93034|CUL5|Q23639|Caenorhabditis elegans
mint_24112|O95900|O95900|Q9N3X3|P05496|AT5G1|Q9BKS0|Caenorhabditis elegans
mint_24113|Q06609|RAD51|Q95Q25|P02511|CRYAB|P34328|Caenorhabditis elegans
mint_24115|Q06609|RAD51|Q95Q25|P63279|UBE2I|Q95017|Caenorhabditis elegans
mint_24116|Q06609|RAD51|Q95Q25|Q92698|RAD54|Q9XW40|Caenorhabditis elegans
mint_24118|Q06609|RAD51|Q95Q25|Q06609|RAD51|Q95Q25|Caenorhabditis elegans
mint_24119|Q06609|RAD51|Q95Q25|Q06609|RAD51|Q95Q25|Caenorhabditis elegans
mint_24124|Q9H0P9|Q9H0P9|O45934|P63244|GBLP|Q21215|Caenorhabditis elegans
mint_24126|Q9H6Y2|Q9H6Y2|O45938|Q9P2G9|KLHL8|O61899|Caenorhabditis elegans
mint_24127|Q9H6Y2|Q9H6Y2|O45938|P11182|ODB2|Q23571|Caenorhabditis elegans
mint_24132|O95400|CD2B2|Q9NAH3|P26641|EF1G|P54412|Caenorhabditis elegans
mint_24135|O95400|CD2B2|Q9NAH3|P42766|RL35|P34662|Caenorhabditis elegans
mint_24139|P52701|MSH6|Q9N3T8|P43246|MSH2|Q9TXR4|Caenorhabditis elegans
mint_24140|P39748|FEN1|Q9N3T2|P47989|XDH|O17892|Caenorhabditis elegans
mint_24154|P62195|PRS8|Q9XTT9|P43354|NR4A2|P41829|Caenorhabditis elegans
mint_24204|Q99640|PMYT1|O18209|Q9BUE0|Q9BUE0|Q966M5|Caenorhabditis elegans
mint_24210|P61163|ACTZ|Q9NA98|Q9UHV9|PFD2|Q9N5M2|Caenorhabditis elegans
mint_24217|Q8N1G4|Q8N1G4|Q9N3F2|P23526|SAHH|P27604|Caenorhabditis elegans
mint_24221|O15121|O15121|Q9XWK1|Q9Y3Q8|T22D4|Q22544|Caenorhabditis elegans
mint_24224|Q9NUP9|LIN7C|Q9U245|O14936|CSKP|P54936|Caenorhabditis elegans
mint_24226|Q8WV27|Q8WV27|Q9XW01|Q15008|PSD6|Q20585|Caenorhabditis elegans
mint_24228|P61088|UBE2N|Q95XX0|P49459|UBE2A|P52478|Caenorhabditis elegans
mint_24229|P61088|UBE2N|Q95XX0|Q13404|UB2V1|O45495|Caenorhabditis elegans
mint_24232|O43684|BUB3|Q9XWH0|O43670|ZN207|Q9U3S8|Caenorhabditis elegans
mint_24236|O43684|BUB3|Q9XWH0|Q9NQE7|TSSP|P34528|Caenorhabditis elegans
mint_24239|O43684|BUB3|Q9XWH0|P32969|RL9|Q95Y90|Caenorhabditis elegans
mint_24243|O43684|BUB3|Q9XWH0|P52948|NUP98|Q23464|Caenorhabditis elegans
mint_24246|Q96IU4|C1IB|Q9N366|Q99961|SH3G1|O61843|Caenorhabditis elegans
mint_24247|Q96IU4|C1IB|Q9N366|P30084|ECHM|P34559|Caenorhabditis elegans
mint_24249|Q9BT78|CSN4|Q9N359|Q96KM8|Q96KM8|Q94261|Caenorhabditis elegans
mint_24250|Q9BT78|CSN4|Q9N359|Q96IK5|GMCL1|Q9U1W5|Caenorhabditis elegans
mint_24252|Q9UIV1|CNOT7|Q17345|Q15056|IF4H|O45781|Caenorhabditis elegans
mint_24253|P51571|SSRD|Q9U238|P23396|RS3|P48152|Caenorhabditis elegans
mint_24256|P51571|SSRD|Q9U238|O43765|SGTA|Q21746|Caenorhabditis elegans
mint_24258|Q96GM8|Q96GM8|Q9NA76|O00629|IMA4|Q19969|Caenorhabditis elegans
mint_24260|P22307|NLTP|O02353|P50542|PEX5|Q18426|Caenorhabditis elegans
mint_24265|P22307|NLTP|O02353|Q9Y237|PIN4|Q9NAF9|Caenorhabditis elegans
mint_24269|Q15006|T103|O76630|Q9Y3B6|CN122|Q93568|Caenorhabditis elegans
mint_24270|Q13098|CSN1|Q9GS00|P61201|CSN2|O01422|Caenorhabditis elegans
mint_24279|Q96IK5|GMCL1|Q9U1W5|Q9Y4B4|Q9Y4B4|Q18241|Caenorhabditis elegans
mint_24281|Q96IK5|GMCL1|Q9U1W5|Q9UMX0|UBQL1|O18672|Caenorhabditis elegans
mint_24287|Q96IK5|GMCL1|Q9U1W5|Q96IK5|GMCL1|Q9U1W5|Caenorhabditis elegans
mint_24289|O95551|O95551|Q9XWG3|Q92905|CSN5|P91001|Caenorhabditis elegans
mint_24290|O95551|O95551|Q9XWG3|P34896|GLYC|P50432|Caenorhabditis elegans
mint_24291|O95551|O95551|Q9XWG3|Q9BQP7|CT072|O17608|Caenorhabditis elegans
mint_24292|O95551|O95551|Q9XWG3|Q969W1|ZDH16|Q18585|Caenorhabditis elegans
mint_24293|O95551|O95551|Q9XWG3|P08238|HS90B|Q18688|Caenorhabditis elegans
mint_24296|O95551|O95551|Q9XWG3|P62241|RS8|P48156|Caenorhabditis elegans
mint_24297|O95551|O95551|Q9XWG3|P47985|UCRI|O44512|Caenorhabditis elegans
mint_243|Q13573|SNW1|P28004|Q86Y82|STX12|P32854|Saccharomyces cerevisiae (Baker's yeast)
mint_24306|O95551|O95551|Q9XWG3|Q13049|TRI32|Q8WTJ8|Caenorhabditis elegans
mint_24326|Q7Z352|Q7Z352|Q9GSX9|P29777|GNAO2|P51875|Caenorhabditis elegans
mint_24327|Q7Z352|Q7Z352|Q9GSX9|O43175|SERA|O17626|Caenorhabditis elegans
mint_24328|Q7Z352|Q7Z352|Q9GSX9|P43354|NR4A2|P41829|Caenorhabditis elegans
mint_24329|Q7Z352|Q7Z352|Q9GSX9|Q86YI5|Q86YI5|Q19749|Caenorhabditis elegans
mint_24330|Q7Z352|Q7Z352|Q9GSX9|Q05639|EF1A2|P53013|Caenorhabditis elegans
mint_24331|Q7Z352|Q7Z352|Q9GSX9|O60636|TSN2|Q19983|Caenorhabditis elegans
mint_24334|Q7Z352|Q7Z352|Q9GSX9|P62269|RS18|O18240|Caenorhabditis elegans
mint_24335|Q7Z352|Q7Z352|Q9GSX9|Q15625|Q15625|Q9N4B8|Caenorhabditis elegans
mint_24337|Q13257|MD2L1|Q9NGT3|Q92905|CSN5|P91001|Caenorhabditis elegans
mint_24338|Q13257|MD2L1|Q9NGT3|P11177|ODPB|O44451|Caenorhabditis elegans
mint_24339|Q13257|MD2L1|Q9NGT3|P42898|MTHR|Q17693|Caenorhabditis elegans
mint_24342|Q13257|MD2L1|Q9NGT3|Q8TEB1|WDR23|P90794|Caenorhabditis elegans
mint_24344|Q13257|MD2L1|Q9NGT3|Q86YI5|Q86YI5|Q19749|Caenorhabditis elegans
mint_24351|Q13257|MD2L1|Q9NGT3|O94832|MYO1D|Q27328|Caenorhabditis elegans
mint_24352|Q13257|MD2L1|Q9NGT3|P30084|ECHM|P34559|Caenorhabditis elegans
mint_24354|Q13257|MD2L1|Q9NGT3|P20226|TBP|P32085|Caenorhabditis elegans
mint_24355|Q13257|MD2L1|Q9NGT3|Q9P2G9|KLHL8|O61899|Caenorhabditis elegans
mint_24356|Q13257|MD2L1|Q9NGT3|Q99447|PCY2|Q9BKU2|Caenorhabditis elegans
mint_24363|P33552|CKS2|Q95XM4|P17735|ATTY|Q93703|Caenorhabditis elegans
mint_24365|P33552|CKS2|Q95XM4|Q9H3F4|Q9H3F4|P49405|Caenorhabditis elegans
mint_24366|P33552|CKS2|Q95XM4|O60832|DKC1|O17919|Caenorhabditis elegans
mint_24367|P33552|CKS2|Q95XM4|Q9UJX6|ANC2|P34514|Caenorhabditis elegans
mint_24368|P33552|CKS2|Q95XM4|Q9H0A5|Q9H0A5|Q09417|Caenorhabditis elegans
mint_24371|P33552|CKS2|Q95XM4|P22033|MUTA|Q23381|Caenorhabditis elegans
mint_24373|P33552|CKS2|Q95XM4|Q9BWU0|Q9BWU0|P34648|Caenorhabditis elegans
mint_24374|P33552|CKS2|Q95XM4|O43681|ARSA1|P30632|Caenorhabditis elegans
mint_24379|P15056|BRAF1|Q07292|Q15388|TOM20|Q19766|Caenorhabditis elegans
mint_24382|P15056|BRAF1|Q07292|P23526|SAHH|P27604|Caenorhabditis elegans
mint_24383|P15056|BRAF1|Q07292|Q8TF66|LRC15|P90920|Caenorhabditis elegans
mint_24384|P15056|BRAF1|Q07292|P40429|RL13A|Q27389|Caenorhabditis elegans
mint_24385|P15056|BRAF1|Q07292|Q14094|CCNI|Q95QC1|Caenorhabditis elegans
mint_24386|Q8IWZ6|BBS7|Q9XW70|Q96AJ1|Q96AJ1|O44450|Caenorhabditis elegans
mint_24387|Q8NEI2|Q8NEI2|Q9XW68|Q9HCN4|XAB1|P46577|Caenorhabditis elegans
mint_24392|P60510|PP4C|Q9XW79|Q13561|DCTN2|Q09248|Caenorhabditis elegans
mint_24397|P60510|PP4C|Q9XW79|P61163|ACTZ|Q9NA98|Caenorhabditis elegans
mint_24399|P60510|PP4C|Q9XW79|P78318|IGBP1|Q9N4E9|Caenorhabditis elegans
mint_24400|O95891|O95891|Q9XWC9|P32320|CDD|Q20628|Caenorhabditis elegans
mint_24401|O95891|O95891|Q9XWC9|P05166|PCCB|Q20676|Caenorhabditis elegans
mint_24403|O95891|O95891|Q9XWC9|Q99707|METH|Q09582|Caenorhabditis elegans
mint_24408|O15075|DCAK1|Q95QC4|P13693|TCTP|Q93573|Caenorhabditis elegans
mint_24410|O15075|DCAK1|Q95QC4|Q03252|LAM2|P90901|Caenorhabditis elegans
mint_24411|O15075|DCAK1|Q95QC4|P62241|RS8|P48156|Caenorhabditis elegans
mint_24413|O15075|DCAK1|Q95QC4|Q9Y3V7|Q9Y3V7|O77469|Caenorhabditis elegans
mint_24415|O15075|DCAK1|Q95QC4|P30101|PDIA3|O17908|Caenorhabditis elegans
mint_24416|O15075|DCAK1|Q95QC4|Q92504|KE4|Q9XTQ7|Caenorhabditis elegans
mint_24420|O15075|DCAK1|Q95QC4|Q9H0A5|Q9H0A5|Q09417|Caenorhabditis elegans
mint_24427|O15075|DCAK1|Q95QC4|Q9NTK5|PTD4|P91917|Caenorhabditis elegans
mint_24428|O15075|DCAK1|Q95QC4|P37837|TALDO|Q966C7|Caenorhabditis elegans
mint_24430|O15075|DCAK1|Q95QC4|Q15691|MARE1|Q9GRZ1|Caenorhabditis elegans
mint_24432|Q9P2K8|E2AK4|Q9XVY4|P28356|HXD9|Q9XW88|Caenorhabditis elegans
mint_24433|Q8WYN0|APG4A|Q9NA30|O95166|GBRAP|Q09490|Caenorhabditis elegans
mint_24434|Q8WYN0|APG4A|Q9NA30|Q9H491|bA346K17.1|Q23536|Caenorhabditis elegans
mint_24437|P26368|U2AF2|P90978|P08238|HS90B|Q18688|Caenorhabditis elegans
mint_24440|P26368|U2AF2|P90978|Q00610|CLH1|P34574|Caenorhabditis elegans
mint_24441|P26368|U2AF2|P90978|Q9P2G9|KLHL8|O61899|Caenorhabditis elegans
mint_24443|P26368|U2AF2|P90978|Q01081|U2AF1|Q9U2U0|Caenorhabditis elegans
mint_24444|P26368|U2AF2|P90978|O15027|Y0310|P34643|Caenorhabditis elegans
mint_24450|P49959|MRE11|Q23255|P51808|TCT1L|Q19416|Caenorhabditis elegans
mint_24454|P12277|KCRB|Q27535|P23396|RS3|P48152|Caenorhabditis elegans
mint_24455|P12277|KCRB|Q27535|P08238|HS90B|Q18688|Caenorhabditis elegans
mint_24458|P12277|KCRB|Q27535|Q16798|MAON|Q9U296|Caenorhabditis elegans
mint_24459|P12277|KCRB|Q27535|O43681|ARSA1|P30632|Caenorhabditis elegans
mint_24483|Q86SG6|NEK8|O01775|P27635|RL10|Q09533|Caenorhabditis elegans
mint_24490|P62987|RL40|P14792|P50542|PEX5|Q18426|Caenorhabditis elegans
mint_24490|P62988|UBIQ|P14792|P50542|PEX5|Q18426|Caenorhabditis elegans
mint_24492|P62987|RL40|P14792|Q9UMX0|UBQL1|O18672|Caenorhabditis elegans
mint_24492|P62988|UBIQ|P14792|Q9UMX0|UBQL1|O18672|Caenorhabditis elegans
mint_24494|P62987|RL40|P14792|P23526|SAHH|P27604|Caenorhabditis elegans
mint_24494|P62988|UBIQ|P14792|P23526|SAHH|P27604|Caenorhabditis elegans
mint_24495|P62987|RL40|P14792|O75381|PEX14|Q93930|Caenorhabditis elegans
mint_24495|P62988|UBIQ|P14792|O75381|PEX14|Q93930|Caenorhabditis elegans
mint_24496|P62987|RL40|P14792|Q9P2G9|KLHL8|O61899|Caenorhabditis elegans
mint_24496|P62988|UBIQ|P14792|Q9P2G9|KLHL8|O61899|Caenorhabditis elegans
mint_24498|Q9NRG3|Q9NRG3|Q23382|Q9NQE7|TSSP|P34528|Caenorhabditis elegans
mint_24499|Q9NRG3|Q9NRG3|Q23382|O43765|SGTA|Q21746|Caenorhabditis elegans
mint_245|O60841|IF2P|P39730|O94886|O94886|Q06538|Saccharomyces cerevisiae (Baker's yeast)
mint_24509|Q8IZX7|Q8IZX7|P34609|Q07866|KLC1|P46822|Caenorhabditis elegans
mint_24511|Q8IZX7|Q8IZX7|P34609|Q8N2M0|Q8N2M0|Q18668|Caenorhabditis elegans
mint_24512|Q8IZX7|Q8IZX7|P34609|P47756|CAPZB|P34686|Caenorhabditis elegans
mint_24513|O43617|TPPC3|P34605|Q9Y296|TPPC4|Q20100|Caenorhabditis elegans
mint_24515|O43617|TPPC3|P34605|P30084|ECHM|P34559|Caenorhabditis elegans
mint_24516|O43617|TPPC3|P34605|Q9P2G9|KLHL8|O61899|Caenorhabditis elegans
mint_24517|Q86W50|Q86W50|Q09357|Q8N3K3|Q8N3K3|Q20798|Caenorhabditis elegans
mint_24524|P14314|GLU2B|Q23440|P62081|RS7|Q23312|Caenorhabditis elegans
mint_24530|P54727|RD23B|Q23451|P55036|PSD4|O61742|Caenorhabditis elegans
mint_24531|P54727|RD23B|Q23451|Q8WTU0|Q8WTU0|Q17569|Caenorhabditis elegans
mint_24536|P54727|RD23B|Q23451|O76095|JTB|Q9N4B5|Caenorhabditis elegans
mint_24537|P48556|PSD8|Q23449|P43354|NR4A2|P41829|Caenorhabditis elegans
mint_24543|Q8NDH3|PEPL1|P34629|Q8NDH3|PEPL1|P34629|Caenorhabditis elegans
mint_24545|Q9NTM9|CUTC|P34630|Q9NTM9|CUTC|P34630|Caenorhabditis elegans
mint_24571|O95861|BPNT1|Q23493|Q02878|RL6|P47991|Caenorhabditis elegans
mint_24573|Q15031|SYLM|Q23511|Q12965|MYO1E|Q19901|Caenorhabditis elegans
mint_24577|Q96MY6|Q96MY6|Q9N4N2|P84090|ERH|Q22640|Caenorhabditis elegans
mint_24578|Q9H8W4|Q9H8W4|P34657|Q8N9Q2|Q8N9Q2|O01489|Caenorhabditis elegans
mint_24579|Q9H8W4|Q9H8W4|P34657|Q9H3F6|Q9H3F6|Q18986|Caenorhabditis elegans
mint_24581|Q9H8W4|Q9H8W4|P34657|P18405|S5A1|Q20344|Caenorhabditis elegans
mint_24589|Q9H8W4|Q9H8W4|P34657|Q9H5Z1|DHX35|Q9BKQ8|Caenorhabditis elegans
mint_24592|P62306|RUXF|P34659|P62316|SMD2|Q18786|Caenorhabditis elegans
mint_24593|P62306|RUXF|P34659|Q92947|GCDH|Q20772|Caenorhabditis elegans
mint_246|Q9Y295|DRG1|P39729|Q8NHQ1|CEP70|Q07418|Saccharomyces cerevisiae (Baker's yeast)
mint_24600|Q9UBZ9|REV1|Q09615|P08621|RU17|Q09584|Caenorhabditis elegans
mint_24601|Q9UBZ9|REV1|Q09615|Q8NF52|Q8NF52|Q9TYW5|Caenorhabditis elegans
mint_24617|P01116|RASK|P22981|Q96K17|Q96K17|Q18885|Caenorhabditis elegans
mint_24618|P01116|RASK|P22981|Q12967|GNDS|Q19852|Caenorhabditis elegans
mint_24621|Q9HD26|Q9HD26|O18302|P08865|RSSA|P46769|Caenorhabditis elegans
mint_24627|Q9HD26|Q9HD26|O18302|Q9Y4F9|Q9Y4F9|O45269|Caenorhabditis elegans
mint_24630|Q9HD26|Q9HD26|O18302|P53396|ACLY|P53585|Caenorhabditis elegans
mint_24631|Q9HD26|Q9HD26|O18302|Q8TBY5|Q8TBY5|P90786|Caenorhabditis elegans
mint_24634|Q9HD26|Q9HD26|O18302|Q7Z5Y2|Q7Z5Y2|O62399|Caenorhabditis elegans
mint_24636|Q9HD26|Q9HD26|O18302|P05388|RLA0|Q93572|Caenorhabditis elegans
mint_24638|Q9HD26|Q9HD26|O18302|Q7Z6J2|Q7Z6J2|Q93654|Caenorhabditis elegans
mint_24639|Q9HD26|Q9HD26|O18302|P62714|P2AB|Q27498|Caenorhabditis elegans
mint_24645|Q9HD26|Q9HD26|O18302|Q9Y3V7|Q9Y3V7|O77469|Caenorhabditis elegans
mint_24647|Q9HD26|Q9HD26|O18302|O96000|NIDM|Q93831|Caenorhabditis elegans
mint_24653|Q9HD26|Q9HD26|O18302|P07711|CATL|O45734|Caenorhabditis elegans
mint_24656|Q9HD26|Q9HD26|O18302|Q96BS1|Q96BS1|Q22354|Caenorhabditis elegans
mint_24660|Q9HD26|Q9HD26|O18302|Q8IUQ4|SIAH1|Q965X6|Caenorhabditis elegans
mint_24664|Q9HD26|Q9HD26|O18302|Q9HD26|Q9HD26|O18302|Caenorhabditis elegans
mint_24667|Q8N9N8|Q8N9N8|Q23646|P02794|FRIH|Q9TYS3|Caenorhabditis elegans
mint_24706|Q14211|Q14211|Q94126|P15336|ATF2|Q21361|Caenorhabditis elegans
mint_24718|Q15528|SURF5|Q23679|Q9P086|Q9P086|Q9BI74|Caenorhabditis elegans
mint_24719|Q15528|SURF5|Q23679|P17612|KAPCA|P21137|Caenorhabditis elegans
mint_24722|O60671|O60671|Q9U2I2|P12004|PCNA|O02115|Caenorhabditis elegans
mint_24725|O60671|O60671|Q9U2I2|Q8NBA6|Q8NBA6|P34653|Caenorhabditis elegans
mint_24726|O60921|O60921|Q9XYP0|O60671|O60671|Q9U2I2|Caenorhabditis elegans
mint_24727|O14936|CSKP|P54936|Q99767|APBA2|O17583|Caenorhabditis elegans
mint_24729|O14818|PSA7|Q95005|P25787|PSA2|Q27488|Caenorhabditis elegans
mint_24730|O14818|PSA7|Q95005|P62333|PRS10|O17071|Caenorhabditis elegans
mint_24731|O00233|PSD9|Q10920|P17980|PRS6A|O76371|Caenorhabditis elegans
mint_24732|Q99436|PSB7|O62102|P49720|PSB3|Q23237|Caenorhabditis elegans
mint_24733|P25786|PSA1|O44156|P25787|PSA2|Q27488|Caenorhabditis elegans
mint_24735|P25787|PSA2|Q27488|P25787|PSA2|Q27488|Caenorhabditis elegans
mint_24736|P62333|PRS10|O17071|P62333|PRS10|O17071|Caenorhabditis elegans
mint_24737|P62333|PRS10|O17071|P17980|PRS6A|O76371|Caenorhabditis elegans
mint_24738|P28066|PSA5|Q95008|O14818|PSA7|Q95005|Caenorhabditis elegans
mint_24739|P17980|PRS6A|O76371|P62333|PRS10|O17071|Caenorhabditis elegans
mint_24740|P28062|PSB8|Q9XUV0|P25787|PSA2|Q27488|Caenorhabditis elegans
mint_24741|O00487|PSDE|O76577|P51665|PSD7|O61792|Caenorhabditis elegans
mint_24742|Q9UNM6|PSD13|Q22253|P51665|PSD7|O61792|Caenorhabditis elegans
mint_24744|P25789|PSA4|Q9N599|Q96JC1|VPS39|Q9XUQ4|Caenorhabditis elegans
mint_24755|P31268|HXA7|P83949|P40424|PBX1|P40427|Drosophila melanogaster (Fruit fly)
mint_24759|Q9HBM6|Q9HBM6|Q27272|P49848|TAF6|P49847|Drosophila melanogaster (Fruit fly)
mint_24763|Q06546|GABPA|Q00422|Q06547|GABP2|Q00420|Mus musculus (Mouse)
mint_24828|P17655|CAN2|Q07009|P04632|CPNS1|Q64537|Rattus norvegicus (Rat)
mint_24840|Q15436|SC23A|P15303|O95486|SC24A|P40482|Saccharomyces cerevisiae (Baker's yeast)
mint_24851|P04439|1A03|P16391|P61769|B2MG|P07151|Rattus norvegicus (Rat)
mint_24867|P14543|NIDO|P10493|P11047|LAMC1|P02468|Mus musculus (Mouse)
mint_24909|P08240|SRPR|P32916|Q9Y5M8|SRPRB|P36057|Saccharomyces cerevisiae (Baker's yeast)
mint_24958|O76075|DFFB|O54788|O00273|DFFA|O54786|Mus musculus (Mouse)
mint_24969|P14543|NIDO|P10493|P98160|PGBM|Q05793|Mus musculus (Mouse)
mint_25001|Q04206|TF65|Q04207|P19838|KBF1|P25799|Mus musculus (Mouse)
mint_25005|P61088|UBE2N|P52490|Q15819|UB2V2|P53152|Saccharomyces cerevisiae (Baker's yeast)
mint_25035|P68104|EF1A1|P02994|P24534|EF1B|P32471|Saccharomyces cerevisiae (Baker's yeast)
mint_25047|P31269|HXA9|P09631|P40424|PBX1|P41778|Mus musculus (Mouse)
mint_25052|P49354|PFTA|Q04631|P49356|PFTB|Q02293|Rattus norvegicus (Rat)
mint_25101|P01308|INS|P01315|P01308|INS|P01315|Sus scrofa (Pig)
mint_25125|Q9Y261|HNF3B|P14734|Q9Y617|SERC|Q9VAN0|Drosophila melanogaster (Fruit fly)
mint_25126|Q9Y261|HNF3B|P14734|P67870|CSK2B|P08182|Drosophila melanogaster (Fruit fly)
mint_25128|Q9Y261|HNF3B|P14734|Q9P2R3|ANFY1|Q7PLP5|Drosophila melanogaster (Fruit fly)
mint_25132|Q9Y261|HNF3B|P14734|O60673|DPOZ|Q9GSR1|Drosophila melanogaster (Fruit fly)
mint_25136|Q9Y261|HNF3B|P14734|Q07021|MA32|Q9V860|Drosophila melanogaster (Fruit fly)
mint_25137|Q9Y261|HNF3B|P14734|P28328|PEX2|Q9VSH8|Drosophila melanogaster (Fruit fly)
mint_25142|O95409|ZIC2|P39768|Q9Y3S2|ZN330|Q9VAU9|Drosophila melanogaster (Fruit fly)
mint_25148|Q8N8R5|Q8N8R5|Q9VE69|Q9Y3S2|ZN330|Q9VAU9|Drosophila melanogaster (Fruit fly)
mint_25149|O00622|CYR61|Q9VVK0|Q9Y3S2|ZN330|Q9VAU9|Drosophila melanogaster (Fruit fly)
mint_25150|P50613|CDK7|Q24216|Q9Y3S2|ZN330|Q9VAU9|Drosophila melanogaster (Fruit fly)
mint_25152|Q7Z441|Q7Z441|Q9VN04|Q9Y3S2|ZN330|Q9VAU9|Drosophila melanogaster (Fruit fly)
mint_25168|O43181|NUYM|Q9VWI0|Q8N2R0|Q8N2R0|Q9VQU9|Drosophila melanogaster (Fruit fly)
mint_25169|Q8N2R0|Q8N2R0|Q9VQU9|P50542|PEX5|O46085|Drosophila melanogaster (Fruit fly)
mint_252|P51955|NEK2|P22209|P51955|NEK2|P22209|Saccharomyces cerevisiae (Baker's yeast)
mint_25227|Q9P094|Q9P094|Q9VYX5|Q13976|KGP1A|Q03043|Drosophila melanogaster (Fruit fly)
mint_25230|Q13976|KGP1A|Q03043|P35240|MERL|Q24564|Drosophila melanogaster (Fruit fly)
mint_25232|Q13976|KGP1A|Q03043|P23396|RS3|Q06559|Drosophila melanogaster (Fruit fly)
mint_25233|Q13976|KGP1A|Q03043|P63244|GBLP|O18640|Drosophila melanogaster (Fruit fly)
mint_25236|Q9Y5Q3|MAFB|Q9VIW0|Q9Y5Q3|MAFB|Q9VIW0|Drosophila melanogaster (Fruit fly)
mint_25237|Q9Y5Q3|MAFB|Q9VIW0|P60468|SC61B|Q9V3Y1|Drosophila melanogaster (Fruit fly)
mint_25238|Q9Y5Q3|MAFB|Q9VIW0|O60762|DPM1|Q9VIU7|Drosophila melanogaster (Fruit fly)
mint_25239|Q9Y5Q3|MAFB|Q9VIW0|P06576|ATPB|Q05825|Drosophila melanogaster (Fruit fly)
mint_25241|Q9Y5Q3|MAFB|Q9VIW0|O75808|O75808|P27398|Drosophila melanogaster (Fruit fly)
mint_25242|Q8IY90|Q8IY90|Q9VVW9|Q9Y5Q3|MAFB|Q9VIW0|Drosophila melanogaster (Fruit fly)
mint_25243|Q9Y5Q3|MAFB|Q9VIW0|P08865|RSSA|P38979|Drosophila melanogaster (Fruit fly)
mint_25245|P67870|CSK2B|P08182|Q9Y5Q3|MAFB|Q9VIW0|Drosophila melanogaster (Fruit fly)
mint_25247|Q9Y5Q3|MAFB|Q9VIW0|P62244|RS15A|P48149|Drosophila melanogaster (Fruit fly)
mint_25249|Q9P2I9|Q9P2I9|Q9VWB0|Q9Y5Q3|MAFB|Q9VIW0|Drosophila melanogaster (Fruit fly)
mint_25250|Q9Y5Q3|MAFB|Q9VIW0|Q14694|UBP10|Q9W0L7|Drosophila melanogaster (Fruit fly)
mint_25252|Q9Y5Q3|MAFB|Q9VIW0|P62633|CNBP|Q8T8R1|Drosophila melanogaster (Fruit fly)
mint_25254|Q9Y5Q3|MAFB|Q9VIW0|Q8N9Q2|Q8N9Q2|Q9W3Z5|Drosophila melanogaster (Fruit fly)
mint_25259|Q9Y5Q3|MAFB|Q9VIW0|P62841|RS15|Q9V7R2|Drosophila melanogaster (Fruit fly)
mint_25264|Q9Y5Q3|MAFB|Q9VIW0|Q13467|FZD5|Q9VVX3|Drosophila melanogaster (Fruit fly)
mint_25269|Q14515|SPRL1|O97365|P20265|PO3F2|P16241|Drosophila melanogaster (Fruit fly)
mint_25272|Q14155|ARHG7|Q9VIN1|Q13153|PAK1|Q9VI13|Drosophila melanogaster (Fruit fly)
mint_25273|Q14155|ARHG7|Q9VIN1|P14652|HXB2|Q04787|Drosophila melanogaster (Fruit fly)
mint_25275|Q9P032|CF066|Q9VH39|Q14155|ARHG7|Q9VIN1|Drosophila melanogaster (Fruit fly)
mint_25276|Q9NRX1|Q9NRX1|Q9VR89|Q14155|ARHG7|Q9VIN1|Drosophila melanogaster (Fruit fly)
mint_25277|Q14155|ARHG7|Q9VIN1|P11177|ODPB|Q9VAP7|Drosophila melanogaster (Fruit fly)
mint_25283|Q9Y2X7|GIT1|Q95RG8|Q14155|ARHG7|Q9VIN1|Drosophila melanogaster (Fruit fly)
mint_25284|Q14155|ARHG7|Q9VIN1|Q9Y2X7|GIT1|Q95RG8|Drosophila melanogaster (Fruit fly)
mint_25286|Q14155|ARHG7|Q9VIN1|Q9H796|Q9H796|Q8MMF4|Drosophila melanogaster (Fruit fly)
mint_25290|Q14155|ARHG7|Q9VIN1|O60237|MYPT2|Q8IQN4|Drosophila melanogaster (Fruit fly)
mint_25291|Q14155|ARHG7|Q9VIN1|Q96CU9|Q96CU9|Q9V9B5|Drosophila melanogaster (Fruit fly)
mint_25294|Q14155|ARHG7|Q9VIN1|Q9BWF2|TRAIP|Q9V8D7|Drosophila melanogaster (Fruit fly)
mint_25295|Q9UP83|COG5|Q9VJD3|Q14155|ARHG7|Q9VIN1|Drosophila melanogaster (Fruit fly)
mint_25296|Q14155|ARHG7|Q9VIN1|Q8J029|Q8J029|Q9VC66|Drosophila melanogaster (Fruit fly)
mint_25297|Q14155|ARHG7|Q9VIN1|Q9UNA1|RHG26|Q9VXQ2|Drosophila melanogaster (Fruit fly)
mint_25298|Q9BPW8|NIPS1|Q9VXK0|Q14155|ARHG7|Q9VIN1|Drosophila melanogaster (Fruit fly)
mint_25312|Q8N954|Q8N954|Q9VI83|Q02575|HEN1|Q9W4I4|Drosophila melanogaster (Fruit fly)
mint_25313|Q8N954|Q8N954|Q9VI83|Q02818|NUCB1|Q9VVK7|Drosophila melanogaster (Fruit fly)
mint_25316|Q9NXX6|Q9NXX6|Q9VKV4|Q96MG7|MAGG1|Q9I7L4|Drosophila melanogaster (Fruit fly)
mint_25317|Q96MG7|MAGG1|Q9I7L4|Q9NXX6|Q9NXX6|Q9VKV4|Drosophila melanogaster (Fruit fly)
mint_25319|Q96MG7|MAGG1|Q9I7L4|Q9NS00|Q9NS00|Q9VLG7|Drosophila melanogaster (Fruit fly)
mint_25321|Q8IZD1|Q8IZD1|Q9VVL6|P63096|GNAI1|P20353|Drosophila melanogaster (Fruit fly)
mint_25324|P53677|AP3M2|O76928|Q9HC77|CENPJ|Q9VI72|Drosophila melanogaster (Fruit fly)
mint_25325|Q9HC77|CENPJ|Q9VI72|P56545|CTBP2|O46036|Drosophila melanogaster (Fruit fly)
mint_25337|Q9HC21|DNC|Q9VGU9|Q8IZ81|Q8IZ81|Q9VI65|Drosophila melanogaster (Fruit fly)
mint_25349|Q86YU4|Q86YU4|Q9VRZ7|Q9UDX0|Q9UDX0|Q9VVC5|Drosophila melanogaster (Fruit fly)
mint_25350|Q86YU4|Q86YU4|Q9VRZ7|O43711|TLX3|Q9VD99|Drosophila melanogaster (Fruit fly)
mint_25361|Q9BUB4|Q9BUB4|Q9V3R6|P17844|DDX5|Q8MZI3|Drosophila melanogaster (Fruit fly)
mint_25363|Q15036|SNX17|Q9VL28|Q06203|PUR1|Q967S0|Drosophila melanogaster (Fruit fly)
mint_25366|Q9UJU6|DBNL|Q9VU84|Q8N553|Q8N553|Q00168|Drosophila melanogaster (Fruit fly)
mint_25375|Q9Y262|IF3I|Q9VTU4|Q9Y3K2|Q9Y3K2|Q9VGA0|Drosophila melanogaster (Fruit fly)
mint_25376|Q16514|TAF12|P49905|Q96FU5|Q96FU5|Q8SXK2|Drosophila melanogaster (Fruit fly)
mint_25377|P63172|DYLX|Q94524|Q12765|SCRN1|Q9VI64|Drosophila melanogaster (Fruit fly)
mint_25378|Q12765|SCRN1|Q9VI64|Q13310|PABP4|P21187|Drosophila melanogaster (Fruit fly)
mint_25379|O75586|MED6|Q8MSX2|Q12765|SCRN1|Q9VI64|Drosophila melanogaster (Fruit fly)
mint_25380|P53990|K0174|Q9VRY6|Q8TC92|Q8TC92|Q9VU18|Drosophila melanogaster (Fruit fly)
mint_25382|P53990|K0174|Q9VRY6|P45974|UBP5|Q9VZU7|Drosophila melanogaster (Fruit fly)
mint_25385|P53990|K0174|Q9VRY6|P28331|NUAM|Q94511|Drosophila melanogaster (Fruit fly)
mint_25387|P53990|K0174|Q9VRY6|Q96GM5|SMRD1|Q9VYG2|Drosophila melanogaster (Fruit fly)
mint_25390|P53990|K0174|Q9VRY6|Q9UBP0|SPAST|Q8IMX5|Drosophila melanogaster (Fruit fly)
mint_25392|O75351|VPS4B|Q9Y162|P53990|K0174|Q9VRY6|Drosophila melanogaster (Fruit fly)
mint_25393|P53990|K0174|Q9VRY6|P62841|RS15|Q9V7R2|Drosophila melanogaster (Fruit fly)
mint_25394|P53990|K0174|Q9VRY6|P62158|CALM|P62152|Drosophila melanogaster (Fruit fly)
mint_25441|Q86X95|Q86X95|Q9VVU4|O95602|RPA1|P91875|Drosophila melanogaster (Fruit fly)
mint_25463|Q8N3P4|Q8N3P4|Q9VRX2|Q8IZD4|DCP1B|Q9W1H5|Drosophila melanogaster (Fruit fly)
mint_25464|Q9GZN1|ARP6|P45890|Q9BUD6|SPON2|Q9V746|Drosophila melanogaster (Fruit fly)
mint_25481|P14854|COX6B|Q9VWD1|O00231|PSD11|Q9V3V4|Drosophila melanogaster (Fruit fly)
mint_25484|Q9BT78|CSN4|Q9V345|O00231|PSD11|Q9V3V4|Drosophila melanogaster (Fruit fly)
mint_25486|Q8IUR0|Q8IUR0|Q9V754|O14582|SEDL|Q9VUZ1|Drosophila melanogaster (Fruit fly)
mint_25487|Q8IUR0|Q8IUR0|Q9V754|Q13011|ECH1|Q9W5W8|Drosophila melanogaster (Fruit fly)
mint_25511|Q9UNK9|K0759|Q24239|Q7Z699|SPRE1|Q9V756|Drosophila melanogaster (Fruit fly)
mint_25513|Q96FJ5|Q96FJ5|Q9W4V8|Q7Z699|SPRE1|Q9V756|Drosophila melanogaster (Fruit fly)
mint_25520|Q9NVK5|Q9NVK5|Q9VM65|Q13813|SPTA2|P13395|Drosophila melanogaster (Fruit fly)
mint_25521|Q9NVK5|Q9NVK5|Q9VM65|Q9BV94|CT031|Q9W544|Drosophila melanogaster (Fruit fly)
mint_25523|Q9NVK5|Q9NVK5|Q9VM65|Q9H6V6|Q9H6V6|Q9VG59|Drosophila melanogaster (Fruit fly)
mint_25524|Q9NVK5|Q9NVK5|Q9VM65|Q96FJ2|DYL2|Q24117|Drosophila melanogaster (Fruit fly)
mint_25543|Q8IYQ8|Q8IYQ8|Q8SY46|P07195|LDHB|Q95028|Drosophila melanogaster (Fruit fly)
mint_25564|P55081|MFAP1|Q9W062|Q12824|SNF5|Q24090|Drosophila melanogaster (Fruit fly)
mint_25565|P55081|MFAP1|Q9W062|Q96EZ8|MCRS1|Q9VZJ3|Drosophila melanogaster (Fruit fly)
mint_25566|P55081|MFAP1|Q9W062|Q92966|SNPC3|Q9V372|Drosophila melanogaster (Fruit fly)
mint_25570|P55081|MFAP1|Q9W062|Q8NAV1|Q8NAV1|Q9V544|Drosophila melanogaster (Fruit fly)
mint_25572|P55081|MFAP1|Q9W062|Q9BVL0|Q9BVL0|Q9VK57|Drosophila melanogaster (Fruit fly)
mint_25580|P61970|NTF2|Q9VJ85|Q9BQ90|Q9BQ90|Q9W3D5|Drosophila melanogaster (Fruit fly)
mint_25581|P61970|NTF2|Q9VJ85|Q9UQR0|SCML2|Q9VHA0|Drosophila melanogaster (Fruit fly)
mint_25594|Q86UD5|Q86UD5|Q9VM74|Q86SV4|Q86SV4|Q9VIV3|Drosophila melanogaster (Fruit fly)
mint_25596|P21291|CSRP1|Q24400|P61371|ISL1|Q9VJ37|Drosophila melanogaster (Fruit fly)
mint_25597|P21291|CSRP1|Q24400|Q8NEM2|Q8NEM2|Q9VIP0|Drosophila melanogaster (Fruit fly)
mint_25598|P21291|CSRP1|Q24400|P10606|COX5B|Q9VMB9|Drosophila melanogaster (Fruit fly)
mint_25599|P21291|CSRP1|Q24400|Q13888|TF2H2|Q9VNP8|Drosophila melanogaster (Fruit fly)
mint_25600|P21291|CSRP1|Q24400|Q9HAF7|Q9HAF7|Q9VYA4|Drosophila melanogaster (Fruit fly)
mint_25602|P21291|CSRP1|Q24400|Q9BQ16|TIC3|Q9VCR3|Drosophila melanogaster (Fruit fly)
mint_25603|P21291|CSRP1|Q24400|Q9P2R3|ANFY1|Q7PLP5|Drosophila melanogaster (Fruit fly)
mint_25605|P21291|CSRP1|Q24400|Q16816|PHKG1|Q961E7|Drosophila melanogaster (Fruit fly)
mint_25606|P21291|CSRP1|Q24400|Q9NZQ3|SPN90|Q9W3K6|Drosophila melanogaster (Fruit fly)
mint_25611|P50613|CDK7|Q24216|P21291|CSRP1|Q24400|Drosophila melanogaster (Fruit fly)
mint_25614|P21291|CSRP1|Q24400|Q00403|TF2B|P29052|Drosophila melanogaster (Fruit fly)
mint_25617|P21291|CSRP1|Q24400|Q99944|EGFL8|Q95RQ1|Drosophila melanogaster (Fruit fly)
mint_25620|P21291|CSRP1|Q24400|Q9UGI0|TRABD|Q9VH90|Drosophila melanogaster (Fruit fly)
mint_25654|Q96GM5|SMRD1|Q9VYG2|P52948|NUP98|Q9VCH5|Drosophila melanogaster (Fruit fly)
mint_25658|Q8NFU5|IMPK|Q9VPR6|Q9Y2X3|NOP5|Q9VM69|Drosophila melanogaster (Fruit fly)
mint_25659|Q8WUI8|Q8WUI8|Q9VTE0|Q9Y2X3|NOP5|Q9VM69|Drosophila melanogaster (Fruit fly)
mint_25661|Q9Y2X3|NOP5|Q9VM69|P49770|EI2BB|O76863|Drosophila melanogaster (Fruit fly)
mint_25686|Q8TBA6|GOGA5|Q9VC88|O95347|SMC2|Q9V450|Drosophila melanogaster (Fruit fly)
mint_25687|O43617|TPPC3|Q9VSY8|O95347|SMC2|Q9V450|Drosophila melanogaster (Fruit fly)
mint_25688|Q9BSY9|CG96|Q9V5P9|Q9Y3B8|ORN|Q9VCI0|Drosophila melanogaster (Fruit fly)
mint_25689|P07992|ERCC1|Q9Y0X3|Q9HAF7|Q9HAF7|Q9VYA4|Drosophila melanogaster (Fruit fly)
mint_25691|P47756|CAPZB|P48603|P07992|ERCC1|Q9Y0X3|Drosophila melanogaster (Fruit fly)
mint_25692|P07992|ERCC1|Q9Y0X3|Q02575|HEN1|Q9W4I4|Drosophila melanogaster (Fruit fly)
mint_25694|P07992|ERCC1|Q9Y0X3|Q92889|ERCC4|Q9W4L3|Drosophila melanogaster (Fruit fly)
mint_25696|P07992|ERCC1|Q9Y0X3|P06493|CDC2|P23572|Drosophila melanogaster (Fruit fly)
mint_25697|P23025|XPA|P28518|P07992|ERCC1|Q9Y0X3|Drosophila melanogaster (Fruit fly)
mint_25700|O14521|DHSD|Q9VCI5|O95433|AHSA1|Q9V9Q4|Drosophila melanogaster (Fruit fly)
mint_25701|O14521|DHSD|Q9VCI5|Q9Y5J7|TIM9A|Q9VYD7|Drosophila melanogaster (Fruit fly)
mint_25704|O14521|DHSD|Q9VCI5|Q99873|ANM1|Q9VGW7|Drosophila melanogaster (Fruit fly)
mint_25705|O14521|DHSD|Q9VCI5|P51571|SSRD|Q9V3W8|Drosophila melanogaster (Fruit fly)
mint_25707|Q9HCN4|XAB1|Q9V3R3|Q9H9Y4|Q9H9Y4|Q9VU67|Drosophila melanogaster (Fruit fly)
mint_25709|Q9H6Z4|RANB3|Q9VCI7|O43791|SPOP|Q8MRB4|Drosophila melanogaster (Fruit fly)
mint_25710|Q9BW62|KATL1|Q9VN89|Q9BW62|KATL1|Q9VN89|Drosophila melanogaster (Fruit fly)
mint_25713|Q9BUE0|Q9BUE0|Q9XZT1|Q9BW62|KATL1|Q9VN89|Drosophila melanogaster (Fruit fly)
mint_25714|Q9UPN3|MACF1|Q9V6V4|Q9BW62|KATL1|Q9VN89|Drosophila melanogaster (Fruit fly)
mint_25715|Q9BW62|KATL1|Q9VN89|Q96K76|Q96K76|Q9VRP1|Drosophila melanogaster (Fruit fly)
mint_25716|P24863|CCNC|P25008|Q9BW62|KATL1|Q9VN89|Drosophila melanogaster (Fruit fly)
mint_25718|Q9UNM6|PSD13|Q9V469|O00232|PSD12|Q9V3Z4|Drosophila melanogaster (Fruit fly)
mint_25726|Q8NDC4|Q8NDC4|Q9VN91|O60519|O60519|Q9VL14|Drosophila melanogaster (Fruit fly)
mint_25729|Q8NDC4|Q8NDC4|Q9VN91|Q12972|PP1R8|Q9V7W9|Drosophila melanogaster (Fruit fly)
mint_25730|Q8WUX2|Q8WUX2|Q9VYK7|O15230|LAMA5|Q00174|Drosophila melanogaster (Fruit fly)
mint_25732|Q9Y2L5|TR85|Q9VW22|O15230|LAMA5|Q00174|Drosophila melanogaster (Fruit fly)
mint_25733|Q9BTX7|CT121|Q9I7M3|Q92805|GOGA1|Q9V6P9|Drosophila melanogaster (Fruit fly)
mint_25735|O95396|MOCS3|Q9VLJ8|O96007|MOS2L|Q9VBX2|Drosophila melanogaster (Fruit fly)
mint_25736|O96007|MOS2L|Q9VBX2|O95396|MOCS3|Q9VLJ8|Drosophila melanogaster (Fruit fly)
mint_25752|Q96NW7|LRRC7|Q9V780|Q96BB2|Q96BB2|Q9VC65|Drosophila melanogaster (Fruit fly)
mint_25753|Q96NW7|LRRC7|Q9V780|Q9Y2L0|Q9Y2L0|Q9V591|Drosophila melanogaster (Fruit fly)
mint_25756|Q96NW7|LRRC7|Q9V780|P30050|RL12|Q9W1B9|Drosophila melanogaster (Fruit fly)
mint_25758|P49915|GUAA|Q9VIE7|Q9NVQ4|FAIM1|Q9V781|Drosophila melanogaster (Fruit fly)
mint_25760|P41743|KPCI|Q9V782|Q5VSL9|Q5VSL9|Q9VZQ9|Drosophila melanogaster (Fruit fly)
mint_25762|P41743|KPCI|Q9V782|P50542|PEX5|O46085|Drosophila melanogaster (Fruit fly)
mint_25763|P41743|KPCI|Q9V782|Q96GM5|SMRD1|Q9VYG2|Drosophila melanogaster (Fruit fly)
mint_25765|Q9BYG5|PAR6B|O97111|P41743|KPCI|Q9V782|Drosophila melanogaster (Fruit fly)
mint_25766|P41743|KPCI|Q9V782|Q9BYG5|PAR6B|O97111|Drosophila melanogaster (Fruit fly)
mint_25767|P41743|KPCI|Q9V782|Q96EV8|DTBP1|Q9VVT5|Drosophila melanogaster (Fruit fly)
mint_25768|P34949|MANA|Q9VH77|P41743|KPCI|Q9V782|Drosophila melanogaster (Fruit fly)
mint_25769|P41743|KPCI|Q9V782|O60684|IMA7|O76521|Drosophila melanogaster (Fruit fly)
mint_25896|Q9BT78|CSN4|Q9V345|Q8TEK3|DOT1L|Q8INR6|Drosophila melanogaster (Fruit fly)
mint_25909|Q9NX24|Q9NX24|Q9V3U2|P35269|T2FA|Q05913|Drosophila melanogaster (Fruit fly)
mint_25911|Q9UPP3|Q9UPP3|Q9VJF9|Q8IVM0|Q8IVM0|Q9VJ84|Drosophila melanogaster (Fruit fly)
mint_25912|Q16769|QPCT|Q9VPE4|Q8IVM0|Q8IVM0|Q9VJ84|Drosophila melanogaster (Fruit fly)
mint_25917|O75170|K0685|Q9VRV1|Q8TCT0|CERK1|Q9VNA6|Drosophila melanogaster (Fruit fly)
mint_25920|O75170|K0685|Q9VRV1|P17706|PTN2|Q9W0G1|Drosophila melanogaster (Fruit fly)
mint_25921|O75808|O75808|P27398|Q13153|PAK1|Q9VI13|Drosophila melanogaster (Fruit fly)
mint_25924|Q92609|TBCD5|Q9VFX6|Q13153|PAK1|Q9VI13|Drosophila melanogaster (Fruit fly)
mint_25931|P47756|CAPZB|P48603|Q7Z7A6|Q7Z7A6|Q9VJ86|Drosophila melanogaster (Fruit fly)
mint_25935|Q13043|STK4|Q8T0S6|P62854|RS26|P13008|Drosophila melanogaster (Fruit fly)
mint_25941|Q969E8|Q969E8|Q9VBI0|P62854|RS26|P13008|Drosophila melanogaster (Fruit fly)
mint_25942|P62854|RS26|P13008|Q969E8|Q969E8|Q9VBI0|Drosophila melanogaster (Fruit fly)
mint_25944|Q9UBF2|COPG2|Q9V9W9|P62854|RS26|P13008|Drosophila melanogaster (Fruit fly)
mint_25945|Q8IVE7|Q8IVE7|Q9W3M3|P62854|RS26|P13008|Drosophila melanogaster (Fruit fly)
mint_25950|Q86UD0|Q86UD0|Q9W115|P62854|RS26|P13008|Drosophila melanogaster (Fruit fly)
mint_25952|Q9NY12|NOLA1|Q9W2L8|P62854|RS26|P13008|Drosophila melanogaster (Fruit fly)
mint_25954|Q7Z3D7|Q7Z3D7|Q9VPY4|P62854|RS26|P13008|Drosophila melanogaster (Fruit fly)
mint_25957|Q06546|GABPA|Q04688|P62854|RS26|P13008|Drosophila melanogaster (Fruit fly)
mint_25960|Q8N2M0|Q8N2M0|Q9XYZ7|P62854|RS26|P13008|Drosophila melanogaster (Fruit fly)
mint_25961|Q92538|GBF1|Q9V696|P62854|RS26|P13008|Drosophila melanogaster (Fruit fly)
mint_25965|Q9NQ89|Q9NQ89|Q9VAU6|P62854|RS26|P13008|Drosophila melanogaster (Fruit fly)
mint_25969|Q9Y262|IF3I|Q9VTU4|Q9UBQ5|IF3C|Q9W2D9|Drosophila melanogaster (Fruit fly)
mint_25970|Q9UBQ5|IF3C|Q9W2D9|Q9Y262|IF3I|Q9VTU4|Drosophila melanogaster (Fruit fly)
mint_25976|P49770|EI2BB|O76863|Q9UI10|EI2BD|Q9W1Q8|Drosophila melanogaster (Fruit fly)
mint_26018|Q13148|TADBP|Q8SXP8|Q13148|TADBP|Q8SXP8|Drosophila melanogaster (Fruit fly)
mint_26020|Q13148|TADBP|Q8SXP8|Q9Y4K3|TRAF6|Q9W3I9|Drosophila melanogaster (Fruit fly)
mint_26021|Q13148|TADBP|Q8SXP8|Q8IU81|Q8IU81|Q9VYL7|Drosophila melanogaster (Fruit fly)
mint_26022|Q13148|TADBP|Q8SXP8|P06576|ATPB|Q05825|Drosophila melanogaster (Fruit fly)
mint_26023|Q13148|TADBP|Q8SXP8|Q9HAF7|Q9HAF7|Q9VYA4|Drosophila melanogaster (Fruit fly)
mint_2603|Q9BRG1|Q9BRG1|P47142|Q96H20|Q96H20|Q12483|Saccharomyces cerevisiae (Baker's yeast)
mint_26031|Q13148|TADBP|Q8SXP8|O75382|TRIM3|Q9V8Q2|Drosophila melanogaster (Fruit fly)
mint_26032|Q13148|TADBP|Q8SXP8|O15049|N4BP3|Q9W3A1|Drosophila melanogaster (Fruit fly)
mint_26036|Q13148|TADBP|Q8SXP8|Q9NRG9|AAAS|Q9W351|Drosophila melanogaster (Fruit fly)
mint_26038|Q13148|TADBP|Q8SXP8|Q9P2R3|ANFY1|Q7PLP5|Drosophila melanogaster (Fruit fly)
mint_26039|Q13148|TADBP|Q8SXP8|P54725|RD23A|Q9V3W9|Drosophila melanogaster (Fruit fly)
mint_26040|Q13148|TADBP|Q8SXP8|Q9UKN7|MYO15|Q9VZ45|Drosophila melanogaster (Fruit fly)
mint_26043|Q13148|TADBP|Q8SXP8|Q86X10|K1219|Q9W2X2|Drosophila melanogaster (Fruit fly)
mint_26045|Q13148|TADBP|Q8SXP8|Q02575|HEN1|Q9W4I4|Drosophila melanogaster (Fruit fly)
mint_26046|Q13148|TADBP|Q8SXP8|Q9GZM7|TINAL|Q9W276|Drosophila melanogaster (Fruit fly)
mint_26049|Q13148|TADBP|Q8SXP8|Q8WZ42|Q8WZ42|Q9V4F7|Drosophila melanogaster (Fruit fly)
mint_26052|Q13148|TADBP|Q8SXP8|Q96GM5|SMRD1|Q9VYG2|Drosophila melanogaster (Fruit fly)
mint_26053|Q13148|TADBP|Q8SXP8|O60663|LMX1B|Q9VTW3|Drosophila melanogaster (Fruit fly)
mint_26056|Q13148|TADBP|Q8SXP8|P36957|ODO2|Q9VGQ1|Drosophila melanogaster (Fruit fly)
mint_26058|Q13148|TADBP|Q8SXP8|Q9Y262|IF3I|Q9VTU4|Drosophila melanogaster (Fruit fly)
mint_26060|Q13148|TADBP|Q8SXP8|Q9NZI2|Q9NZI2|Q9VBL2|Drosophila melanogaster (Fruit fly)
mint_26061|Q13148|TADBP|Q8SXP8|O00471|SEC10|Q9XTM1|Drosophila melanogaster (Fruit fly)
mint_26063|Q13148|TADBP|Q8SXP8|Q9UGB7|MIOX|Q9VTU9|Drosophila melanogaster (Fruit fly)
mint_26065|Q13148|TADBP|Q8SXP8|P63244|GBLP|O18640|Drosophila melanogaster (Fruit fly)
mint_26066|Q13148|TADBP|Q8SXP8|P07942|LAMB1|P11046|Drosophila melanogaster (Fruit fly)
mint_26069|Q13148|TADBP|Q8SXP8|Q9BQB1|Q9BQB1|Q9VS59|Drosophila melanogaster (Fruit fly)
mint_26071|Q13148|TADBP|Q8SXP8|Q8TBG4|Q8TBG4|Q9VU95|Drosophila melanogaster (Fruit fly)
mint_26081|Q13148|TADBP|Q8SXP8|Q9UHV7|TR240|Q9VP88|Drosophila melanogaster (Fruit fly)
mint_26087|P13716|HEM2|Q9VTV9|P13716|HEM2|Q9VTV9|Drosophila melanogaster (Fruit fly)
mint_26089|Q9Y305|CG16|Q95TK5|P13716|HEM2|Q9VTV9|Drosophila melanogaster (Fruit fly)
mint_2609|Q14677|EPN4|P47160|O95671|ASML|Q99210|Saccharomyces cerevisiae (Baker's yeast)
mint_26093|P06576|ATPB|Q05825|Q9H6E3|Q9H6E3|Q9VES8|Drosophila melanogaster (Fruit fly)
mint_26094|Q9H6E3|Q9H6E3|Q9VES8|P06576|ATPB|Q05825|Drosophila melanogaster (Fruit fly)
mint_26096|P53667|LIMK1|Q9VYL6|Q9H6E3|Q9H6E3|Q9VES8|Drosophila melanogaster (Fruit fly)
mint_26097|Q96HR8|Q96HR8|Q9VJ62|Q9UMS4|PRP19|Q9V3B2|Drosophila melanogaster (Fruit fly)
mint_26098|Q96HR8|Q96HR8|Q9VJ62|Q9BVL2|NUPL1|Q9VDV3|Drosophila melanogaster (Fruit fly)
mint_26099|P55771|PAX9|P23757|Q96HR8|Q96HR8|Q9VJ62|Drosophila melanogaster (Fruit fly)
mint_26119|Q9UKN7|MYO15|Q9VZ45|Q9H0D6|XRN2|Q9VM71|Drosophila melanogaster (Fruit fly)
mint_2612|Q7Z6J8|Q7Z6J8|P47172|Q9BZK7|TBL1R|P38262|Saccharomyces cerevisiae (Baker's yeast)
mint_26124|P22307|NLTP|Q9VJ43|Q13502|Q13502|P14199|Drosophila melanogaster (Fruit fly)
mint_26127|Q13502|Q13502|P14199|O00429|O00429|Q9VQE0|Drosophila melanogaster (Fruit fly)
mint_26128|Q96FJ2|DYL2|Q24117|Q13502|Q13502|P14199|Drosophila melanogaster (Fruit fly)
mint_2613|Q7Z6J8|Q7Z6J8|P47172|Q7RTZ0|Q7RTZ0|P40087|Saccharomyces cerevisiae (Baker's yeast)
mint_26158|Q9BUX1|Q9BUX1|Q9VCI9|P63241|IF5A|Q9GU68|Drosophila melanogaster (Fruit fly)
mint_26160|Q9BUX1|Q9BUX1|Q9VCI9|O75439|MPPB|Q9VFF0|Drosophila melanogaster (Fruit fly)
mint_26168|O75915|PRAF3|Q9VJ59|O75808|O75808|P27398|Drosophila melanogaster (Fruit fly)
mint_26171|O75915|PRAF3|Q9VJ59|Q86T03|CN009|Q9VT69|Drosophila melanogaster (Fruit fly)
mint_26174|O75915|PRAF3|Q9VJ59|O14579|COPE|Q9Y0Y5|Drosophila melanogaster (Fruit fly)
mint_26177|Q9H4K1|Q9H4K1|Q9VTP5|O75937|DNJC8|Q9VCH9|Drosophila melanogaster (Fruit fly)
mint_26178|Q9NZC7|Q9NZC7|Q9VLU5|P49593|PPM1F|Q9VJ61|Drosophila melanogaster (Fruit fly)
mint_2618|O43633|O43633|P36108|Q9BTT2|Q9BTT2|P38331|Saccharomyces cerevisiae (Baker's yeast)
mint_26191|Q9BW30|CG38|Q9VV43|Q14185|DOCK1|Q9VCH4|Drosophila melanogaster (Fruit fly)
mint_26192|Q01415|GALK2|Q95U34|Q14185|DOCK1|Q9VCH4|Drosophila melanogaster (Fruit fly)
mint_26194|Q96IJ1|Q96IJ1|Q24558|P62888|RL30|Q9VJ19|Drosophila melanogaster (Fruit fly)
mint_26199|Q96IJ1|Q96IJ1|Q24558|O75808|O75808|P27398|Drosophila melanogaster (Fruit fly)
mint_26203|Q96IJ1|Q96IJ1|Q24558|P61764|STXB1|Q07327|Drosophila melanogaster (Fruit fly)
mint_26206|Q96IJ1|Q96IJ1|Q24558|Q15349|KS6A2|Q9VR61|Drosophila melanogaster (Fruit fly)
mint_26208|Q96IJ1|Q96IJ1|Q24558|Q96EP4|Q96EP4|P30432|Drosophila melanogaster (Fruit fly)
mint_26213|Q96IJ1|Q96IJ1|Q24558|Q9Y2E6|Q9Y2E6|Q23985|Drosophila melanogaster (Fruit fly)
mint_26215|Q96IJ1|Q96IJ1|Q24558|O60663|LMX1B|Q9VTW3|Drosophila melanogaster (Fruit fly)
mint_26221|Q96IJ1|Q96IJ1|Q24558|Q99738|Q99738|Q9VH84|Drosophila melanogaster (Fruit fly)
mint_26225|O60260|PRKN2|Q9VP72|O15294|OGT1|Q9V3X6|Drosophila melanogaster (Fruit fly)
mint_26226|Q96KJ9|COX42|Q9VIQ8|O15294|OGT1|Q9V3X6|Drosophila melanogaster (Fruit fly)
mint_26227|Q9Y2S0|RPA9|Q9VIZ0|O15294|OGT1|Q9V3X6|Drosophila melanogaster (Fruit fly)
mint_26228|O00291|HIP1|Q8MQJ8|O15294|OGT1|Q9V3X6|Drosophila melanogaster (Fruit fly)
mint_26229|O15294|OGT1|Q9V3X6|P26367|PAX6|Q9V490|Drosophila melanogaster (Fruit fly)
mint_26236|O15294|OGT1|Q9V3X6|P23284|PPIB|Q9W227|Drosophila melanogaster (Fruit fly)
mint_26237|P11532|DMD|Q9VDW6|O15294|OGT1|Q9V3X6|Drosophila melanogaster (Fruit fly)
mint_26238|O75864|O75864|Q9VMA9|O15294|OGT1|Q9V3X6|Drosophila melanogaster (Fruit fly)
mint_2624|O43633|O43633|P36108|Q9NZN8|CNOT2|P06100|Saccharomyces cerevisiae (Baker's yeast)
mint_26242|O95376|ARI2|O76924|O15294|OGT1|Q9V3X6|Drosophila melanogaster (Fruit fly)
mint_26244|O15294|OGT1|Q9V3X6|Q92783|Q92783|Q9XTL2|Drosophila melanogaster (Fruit fly)
mint_26245|Q86X95|Q86X95|Q9VVU4|O15294|OGT1|Q9V3X6|Drosophila melanogaster (Fruit fly)
mint_26247|Q9BT78|CSN4|Q9V345|O15294|OGT1|Q9V3X6|Drosophila melanogaster (Fruit fly)
mint_26250|Q8N765|Q8N765|Q9VI55|Q9C086|Q9C086|Q9I7G8|Drosophila melanogaster (Fruit fly)
mint_26252|Q13367|AP3B2|Q9W4K1|Q9C086|Q9C086|Q9I7G8|Drosophila melanogaster (Fruit fly)
mint_26254|Q8N4C6|NIN|P11929|Q9C086|Q9C086|Q9I7G8|Drosophila melanogaster (Fruit fly)
mint_26255|Q9BRT9|Q9BRT9|Q9VBI1|Q9C086|Q9C086|Q9I7G8|Drosophila melanogaster (Fruit fly)
mint_26257|O75229|O75229|Q9VR99|Q9C086|Q9C086|Q9I7G8|Drosophila melanogaster (Fruit fly)
mint_26260|Q9H5Z1|DHX35|Q9VR29|Q9C086|Q9C086|Q9I7G8|Drosophila melanogaster (Fruit fly)
mint_26264|Q9C086|Q9C086|Q9I7G8|Q99567|NUP88|Q9GYU8|Drosophila melanogaster (Fruit fly)
mint_26265|Q9C086|Q9C086|Q9I7G8|Q969Q0|RL36L|Q9VLT7|Drosophila melanogaster (Fruit fly)
mint_26273|Q9NQ89|Q9NQ89|Q9VAU6|Q9Y291|RT33|Q9VEV5|Drosophila melanogaster (Fruit fly)
mint_26287|P29084|T2EB|O96881|P29083|T2EA|O96880|Drosophila melanogaster (Fruit fly)
mint_26290|Q9Y333|LSM2|Q9VTW6|O95777|LSM8|Q9W087|Drosophila melanogaster (Fruit fly)
mint_26292|Q9Y333|LSM2|Q9VTW6|O43679|O43679|O18353|Drosophila melanogaster (Fruit fly)
mint_26293|O15116|LSM1|Q9W2K2|Q9Y333|LSM2|Q9VTW6|Drosophila melanogaster (Fruit fly)
mint_26294|Q9Y333|LSM2|Q9VTW6|O15116|LSM1|Q9W2K2|Drosophila melanogaster (Fruit fly)
mint_26295|Q16637|SMN|Q9VV74|O14893|GEMI2|Q9VVX0|Drosophila melanogaster (Fruit fly)
mint_26296|Q8NAX9|Q8NAX9|Q9VLU9|O14893|GEMI2|Q9VVX0|Drosophila melanogaster (Fruit fly)
mint_26299|P62942|FKB1A|Q9V8S8|P42677|RS27|Q9VBU9|Drosophila melanogaster (Fruit fly)
mint_26300|Q15475|SIX1|Q27350|P42677|RS27|Q9VBU9|Drosophila melanogaster (Fruit fly)
mint_26302|Q13367|AP3B2|Q9W4K1|P42677|RS27|Q9VBU9|Drosophila melanogaster (Fruit fly)
mint_26305|Q15257|PTPA|Q9VQQ0|P42677|RS27|Q9VBU9|Drosophila melanogaster (Fruit fly)
mint_26310|Q8N5C8|Q8N5C8|Q9V8T0|P42677|RS27|Q9VBU9|Drosophila melanogaster (Fruit fly)
mint_26311|P19387|RPB3|O97183|P42677|RS27|Q9VBU9|Drosophila melanogaster (Fruit fly)
mint_26312|Q8IZD4|DCP1B|Q9W1H5|Q8IW45|Q8IW45|Q9VVW8|Drosophila melanogaster (Fruit fly)
mint_26314|Q9NRR6|INP5E|Q9VTW2|Q8NEG7|Q8NEG7|Q9W4D1|Drosophila melanogaster (Fruit fly)
mint_26322|Q96SI1|Q96SI1|Q9W2F9|Q96SI1|Q96SI1|Q9W2F9|Drosophila melanogaster (Fruit fly)
mint_26323|Q96SI1|Q96SI1|Q9W2F9|P63279|UBE2I|O62622|Drosophila melanogaster (Fruit fly)
mint_26324|O00468|AGRN|Q9VSK1|Q96SI1|Q96SI1|Q9W2F9|Drosophila melanogaster (Fruit fly)
mint_26326|P25208|CBFA|Q8ST61|Q9NR33|DPOE4|Q9W256|Drosophila melanogaster (Fruit fly)
mint_26327|Q9NPJ3|THEM2|Q9VZZ6|Q92504|KE4|Q9V3A4|Drosophila melanogaster (Fruit fly)
mint_2634|O43633|O43633|P36108|Q15907|RB11B|P38555|Saccharomyces cerevisiae (Baker's yeast)
mint_26354|O00622|CYR61|Q9VVK0|Q96G46|Q96G46|Q9VIS4|Drosophila melanogaster (Fruit fly)
mint_26355|Q9H3F6|Q9H3F6|Q9V9F4|Q9H3F6|Q9H3F6|Q9V9F4|Drosophila melanogaster (Fruit fly)
mint_26356|Q12824|SNF5|Q24090|Q9H3F6|Q9H3F6|Q9V9F4|Drosophila melanogaster (Fruit fly)
mint_26357|Q9H3F6|Q9H3F6|Q9V9F4|Q12824|SNF5|Q24090|Drosophila melanogaster (Fruit fly)
mint_26359|Q9Y388|RBMX2|Q9VIS0|Q8WUI8|Q8WUI8|Q9VTE0|Drosophila melanogaster (Fruit fly)
mint_2636|O43633|O43633|P36108|Q9UKR5|ERG28|P40030|Saccharomyces cerevisiae (Baker's yeast)
mint_26360|Q9Y388|RBMX2|Q9VIS0|Q9BZE7|EVG1|Q9VSS7|Drosophila melanogaster (Fruit fly)
mint_26372|Q9Y617|SERC|Q9VAN0|P18754|RCC1|P25171|Drosophila melanogaster (Fruit fly)
mint_26377|Q9Y3V7|Q9Y3V7|Q9V4B8|P18754|RCC1|P25171|Drosophila melanogaster (Fruit fly)
mint_26381|O43242|PSD3|P25161|Q8WUI8|Q8WUI8|Q9VTE0|Drosophila melanogaster (Fruit fly)
mint_264|P28482|MK01|P16892|Q9H4K7|GTPB5|P38860|Saccharomyces cerevisiae (Baker's yeast)
mint_26409|P35240|MERL|Q24564|P56282|DPOE2|Q9VRQ7|Drosophila melanogaster (Fruit fly)
mint_26410|P05386|RLA1|P08570|P56282|DPOE2|Q9VRQ7|Drosophila melanogaster (Fruit fly)
mint_26411|Q96EQ0|SGTB|Q9VJD4|P56282|DPOE2|Q9VRQ7|Drosophila melanogaster (Fruit fly)
mint_2642|O43633|O43633|P36108|Q9UIJ7|KAD3|P26364|Saccharomyces cerevisiae (Baker's yeast)
mint_26427|Q02156|KPCE|P13678|P24941|CDK2|P23573|Drosophila melanogaster (Fruit fly)
mint_26428|O14964|O14964|Q960X8|P24941|CDK2|P23573|Drosophila melanogaster (Fruit fly)
mint_26429|P19623|SPEE|Q9VHA1|P47897|SYQ|Q9Y105|Drosophila melanogaster (Fruit fly)
mint_2646|O43633|O43633|P36108|Q16864|VATF|P39111|Saccharomyces cerevisiae (Baker's yeast)
mint_26473|O94854|O94854|Q9VGC9|O14578|CTRO|Q9VTY8|Drosophila melanogaster (Fruit fly)
mint_26476|O60260|PRKN2|Q9VP72|O14909|O14909|P31007|Drosophila melanogaster (Fruit fly)
mint_26479|Q8TF09|DLC2B|Q9V3S4|Q86XJ6|Q86XJ6|P83099|Drosophila melanogaster (Fruit fly)
mint_26480|P49767|VEGFC|Q9VWP6|Q86XJ6|Q86XJ6|P83099|Drosophila melanogaster (Fruit fly)
mint_26517|Q96JI8|Q96JI8|Q8MLU3|O95163|IKAP|Q9VGK7|Drosophila melanogaster (Fruit fly)
mint_26520|Q9NQ89|Q9NQ89|Q9VAU6|Q9H8T0|FTS1|Q9V5C8|Drosophila melanogaster (Fruit fly)
mint_26522|Q96KP1|SEC5|Q9VQQ9|P23443|KS6B1|Q94533|Drosophila melanogaster (Fruit fly)
mint_26526|P47756|CAPZB|P48603|P52907|CAZA1|Q9W2N0|Drosophila melanogaster (Fruit fly)
mint_26527|P52907|CAZA1|Q9W2N0|P47756|CAPZB|P48603|Drosophila melanogaster (Fruit fly)
mint_26528|Q9NVH6|TMLH|Q9VDM7|P52907|CAZA1|Q9W2N0|Drosophila melanogaster (Fruit fly)
mint_26529|Q96A54|ADR1|Q9VCY8|P52907|CAZA1|Q9W2N0|Drosophila melanogaster (Fruit fly)
mint_2654|Q14669|TRI12|P33202|P36957|ODO2|P19262|Saccharomyces cerevisiae (Baker's yeast)
mint_26550|O75150|O75150|Q9VRP9|Q86VS8|HOOK3|Q24185|Drosophila melanogaster (Fruit fly)
mint_26551|O75150|O75150|Q9VRP9|Q96EP4|Q96EP4|P30432|Drosophila melanogaster (Fruit fly)
mint_26553|Q9UIF3|TEKT2|Q9W1V2|P62873|GBB1|P26308|Drosophila melanogaster (Fruit fly)
mint_26554|Q12986|NFX1|P40798|P62873|GBB1|P26308|Drosophila melanogaster (Fruit fly)
mint_2656|Q8NCZ1|Q8NCZ1|P33203|O75478|ADA2|Q02336|Saccharomyces cerevisiae (Baker's yeast)
mint_2657|P59998|ARPC4|P33204|Q9BPX5|Q9BPX5|P40518|Saccharomyces cerevisiae (Baker's yeast)
mint_26577|Q05084|ICA69|Q9VP78|P08865|RSSA|P38979|Drosophila melanogaster (Fruit fly)
mint_26578|Q9Y3V7|Q9Y3V7|Q9V4B8|Q05084|ICA69|Q9VP78|Drosophila melanogaster (Fruit fly)
mint_26579|Q05084|ICA69|Q9VP78|Q9NRD5|PICK1|Q8SY07|Drosophila melanogaster (Fruit fly)
mint_26580|Q05084|ICA69|Q9VP78|Q96LR5|UB2E2|P52485|Drosophila melanogaster (Fruit fly)
mint_26595|Q96KR5|Q96KR5|Q9VH19|Q13057|COASY|Q9VRP4|Drosophila melanogaster (Fruit fly)
mint_26596|Q9NQ89|Q9NQ89|Q9VAU6|Q13057|COASY|Q9VRP4|Drosophila melanogaster (Fruit fly)
mint_26597|Q15475|SIX1|Q27350|Q9UQ80|PA2G4|Q9VRP2|Drosophila melanogaster (Fruit fly)
mint_26598|Q96DF8|DGC14|O44424|Q9UQ80|PA2G4|Q9VRP2|Drosophila melanogaster (Fruit fly)
mint_26601|Q9BSF8|Q9BSF8|Q9W0U1|Q9UDY4|DNJB4|Q24133|Drosophila melanogaster (Fruit fly)
mint_26608|O14662|STX16|Q9VR90|Q9UDY4|DNJB4|Q24133|Drosophila melanogaster (Fruit fly)
mint_26614|Q9NQW6|Q9NQW6|Q8MKN2|Q9UDY4|DNJB4|Q24133|Drosophila melanogaster (Fruit fly)
mint_26615|Q13952|CBFC|Q9W3V9|Q9UDY4|DNJB4|Q24133|Drosophila melanogaster (Fruit fly)
mint_26619|P04424|ARLY|Q9VLG9|Q9UDY4|DNJB4|Q24133|Drosophila melanogaster (Fruit fly)
mint_2662|Q16851|UGPA2|P32861|Q16851|UGPA2|P32861|Saccharomyces cerevisiae (Baker's yeast)
mint_26622|Q9BTT4|Q9BTT4|Q9VUZ9|Q9UDY4|DNJB4|Q24133|Drosophila melanogaster (Fruit fly)
mint_26623|P62495|ERF1|Q9VPH7|Q9UDY4|DNJB4|Q24133|Drosophila melanogaster (Fruit fly)
mint_26624|Q8IWT0|Q8IWT0|Q9VD92|Q9UDY4|DNJB4|Q24133|Drosophila melanogaster (Fruit fly)
mint_26628|P83916|CBX1|Q9W396|Q9UDY4|DNJB4|Q24133|Drosophila melanogaster (Fruit fly)
mint_26629|Q9UDY4|DNJB4|Q24133|Q8N1B4|Q8N1B4|Q9VMQ8|Drosophila melanogaster (Fruit fly)
mint_26630|Q9UDY4|DNJB4|Q24133|O95816|BAG2|Q9VUQ1|Drosophila melanogaster (Fruit fly)
mint_26635|Q9NVU0|RPC5|Q9VP85|P05423|RPC4|Q8SYM9|Drosophila melanogaster (Fruit fly)
mint_26636|Q15067|ACOX1|Q9Y130|Q86YH6|Q86YH6|Q9VP87|Drosophila melanogaster (Fruit fly)
mint_26640|P46976|GLYG|Q9W2J6|O00410|IMB3|Q9VN44|Drosophila melanogaster (Fruit fly)
mint_26641|Q8N2H4|SYS1|Q9VHP1|Q9HD45|TM9S3|Q9VRN1|Drosophila melanogaster (Fruit fly)
mint_26661|P14652|HXB2|Q04787|Q8IU81|Q8IU81|Q9VYL7|Drosophila melanogaster (Fruit fly)
mint_26662|P14652|HXB2|Q04787|P56470|LEG4|Q9VPI6|Drosophila melanogaster (Fruit fly)
mint_26663|P14652|HXB2|Q04787|O60524|SDCG1|Q9VBX1|Drosophila melanogaster (Fruit fly)
mint_26666|Q96DF8|DGC14|O44424|P14652|HXB2|Q04787|Drosophila melanogaster (Fruit fly)
mint_26668|O43597|SPY2|O44783|P14652|HXB2|Q04787|Drosophila melanogaster (Fruit fly)
mint_26670|P14652|HXB2|Q04787|P18621|RL17|Q9W3W8|Drosophila melanogaster (Fruit fly)
mint_26671|P14652|HXB2|Q04787|Q96SJ6|Q96SJ6|Q9V9D0|Drosophila melanogaster (Fruit fly)
mint_26672|Q15427|SF3B4|Q9W424|P14652|HXB2|Q04787|Drosophila melanogaster (Fruit fly)
mint_26673|P14652|HXB2|Q04787|O75352|MPU1|Q9VMW8|Drosophila melanogaster (Fruit fly)
mint_26674|P14652|HXB2|Q04787|Q9UHM6|OPN4|P06002|Drosophila melanogaster (Fruit fly)
mint_26676|Q9NP08|Q9NP08|Q9VEI8|P14652|HXB2|Q04787|Drosophila melanogaster (Fruit fly)
mint_26680|P14652|HXB2|Q04787|O43711|TLX3|Q9VD99|Drosophila melanogaster (Fruit fly)
mint_26681|P14652|HXB2|Q04787|P07902|GALT|Q9VMA2|Drosophila melanogaster (Fruit fly)
mint_26682|Q9NQ89|Q9NQ89|Q9VAU6|P14652|HXB2|Q04787|Drosophila melanogaster (Fruit fly)
mint_26683|Q13526|PIN1|P54353|P78413|IRX4|P54269|Drosophila melanogaster (Fruit fly)
mint_26685|Q9NUG6|PDRG1|Q9V5E0|Q9BQ95|Q9BQ95|Q9VNJ6|Drosophila melanogaster (Fruit fly)
mint_26692|Q96HS1|Q96HS1|O46084|P61371|ISL1|Q9VJ37|Drosophila melanogaster (Fruit fly)
mint_26694|O43679|O43679|O18353|P61371|ISL1|Q9VJ37|Drosophila melanogaster (Fruit fly)
mint_26696|Q96GM5|SMRD1|Q9VYG2|P61371|ISL1|Q9VJ37|Drosophila melanogaster (Fruit fly)
mint_26697|Q15067|ACOX1|Q9Y130|P61371|ISL1|Q9VJ37|Drosophila melanogaster (Fruit fly)
mint_26698|Q9BRP1|Q9BRP1|Q9VG62|P61371|ISL1|Q9VJ37|Drosophila melanogaster (Fruit fly)
mint_26700|P47224|MSS4|Q9VLP3|P61371|ISL1|Q9VJ37|Drosophila melanogaster (Fruit fly)
mint_26701|Q9UMX0|UBQL1|Q9VWD9|P08582|TRFM|Q9VTZ5|Drosophila melanogaster (Fruit fly)
mint_26713|Q15438|CYH1|Q9V9Q6|O95394|AGM1|Q9VTZ4|Drosophila melanogaster (Fruit fly)
mint_26714|P53611|PGTB|Q9XZ68|O95394|AGM1|Q9VTZ4|Drosophila melanogaster (Fruit fly)
mint_26715|O95394|AGM1|Q9VTZ4|Q01082|SPTB2|Q00963|Drosophila melanogaster (Fruit fly)
mint_26716|O95394|AGM1|Q9VTZ4|P60842|IF41|Q02748|Drosophila melanogaster (Fruit fly)
mint_26725|Q9NQP4|PFD4|Q9VRL3|Q8NC60|Q8NC60|Q8SZ15|Drosophila melanogaster (Fruit fly)
mint_26737|Q12824|SNF5|Q24090|O75808|O75808|P27398|Drosophila melanogaster (Fruit fly)
mint_26738|P17735|ATTY|Q9VY42|Q12824|SNF5|Q24090|Drosophila melanogaster (Fruit fly)
mint_26739|Q12824|SNF5|Q24090|Q8TEX3|Q8TEX3|Q9VKF0|Drosophila melanogaster (Fruit fly)
mint_26747|Q12824|SNF5|Q24090|P61247|RS3A|P55830|Drosophila melanogaster (Fruit fly)
mint_26748|Q12824|SNF5|Q24090|Q9UBR1|BUP1|Q9VI04|Drosophila melanogaster (Fruit fly)
mint_2675|P22392|NDKB|P36010|P22392|NDKB|P36010|Saccharomyces cerevisiae (Baker's yeast)
mint_26752|Q12824|SNF5|Q24090|Q9Y2E6|Q9Y2E6|Q23985|Drosophila melanogaster (Fruit fly)
mint_26753|Q96GM5|SMRD1|Q9VYG2|Q12824|SNF5|Q24090|Drosophila melanogaster (Fruit fly)
mint_26761|Q13952|CBFC|Q9W3V9|Q13404|UB2V1|Q9VRL1|Drosophila melanogaster (Fruit fly)
mint_26767|Q9NQ89|Q9NQ89|Q9VAU6|Q8NHP8|Q8NHP8|Q9VRK8|Drosophila melanogaster (Fruit fly)
mint_26769|Q8N6Z4|Q8N6Z4|Q9V8K6|P53597|SUCA|Q94522|Drosophila melanogaster (Fruit fly)
mint_26772|Q9NQ89|Q9NQ89|Q9VAU6|P53597|SUCA|Q94522|Drosophila melanogaster (Fruit fly)
mint_268|P49736|MCM2|P29469|O43766|LIAS|P32875|Saccharomyces cerevisiae (Baker's yeast)
mint_26804|Q9H245|Q9H245|Q9VHI1|Q86VS8|HOOK3|Q24185|Drosophila melanogaster (Fruit fly)
mint_26811|Q86VS8|HOOK3|Q24185|Q02575|HEN1|Q9W4I4|Drosophila melanogaster (Fruit fly)
mint_26818|Q9GZM8|Q9GZM8|Q9VT70|Q86VS8|HOOK3|Q24185|Drosophila melanogaster (Fruit fly)
mint_26819|Q99738|Q99738|Q9VH84|Q86VS8|HOOK3|Q24185|Drosophila melanogaster (Fruit fly)
mint_26853|O95409|ZIC2|P39768|Q96KJ9|COX42|Q9VIQ8|Drosophila melanogaster (Fruit fly)
mint_26860|Q96KJ9|COX42|Q9VIQ8|Q9Y262|IF3I|Q9VTU4|Drosophila melanogaster (Fruit fly)
mint_26865|Q96HY7|Q96HY7|Q9VA02|Q9Y284|CGE0|Q9VRJ8|Drosophila melanogaster (Fruit fly)
mint_26869|Q15843|NEDD8|Q9VJ33|Q96LD8|SENP8|Q9V698|Drosophila melanogaster (Fruit fly)
mint_26873|Q9BQD3|Q9BQD3|Q9VTY4|Q9H089|Q9H089|Q9W590|Drosophila melanogaster (Fruit fly)
mint_26874|Q9BQD3|Q9BQD3|Q9VTY4|P78537|BL1S1|Q9V733|Drosophila melanogaster (Fruit fly)
mint_26876|Q9BQD3|Q9BQD3|Q9VTY4|O60645|SEC6|Q9V8K2|Drosophila melanogaster (Fruit fly)
mint_26878|O95409|ZIC2|P39768|O00762|UBE2C|Q9VTY6|Drosophila melanogaster (Fruit fly)
mint_26880|O14519|CDK1|Q9VZ27|O00762|UBE2C|Q9VTY6|Drosophila melanogaster (Fruit fly)
mint_26882|Q9GZT9|EGLN1|Q8SX21|O00762|UBE2C|Q9VTY6|Drosophila melanogaster (Fruit fly)
mint_26901|Q9Y2S0|RPA9|Q9VIZ0|Q9UPW7|Q9UPW7|Q9VXH9|Drosophila melanogaster (Fruit fly)
mint_26903|Q9Y2S0|RPA9|Q9VIZ0|P62263|RS14|P14130|Drosophila melanogaster (Fruit fly)
mint_26904|Q9Y2S0|RPA9|Q9VIZ0|Q9NW84|Q9NW84|Q8MSB1|Drosophila melanogaster (Fruit fly)
mint_26906|O15160|RPA5|Q9VMX3|Q9Y2S0|RPA9|Q9VIZ0|Drosophila melanogaster (Fruit fly)
mint_26907|Q9Y2S0|RPA9|Q9VIZ0|O15160|RPA5|Q9VMX3|Drosophila melanogaster (Fruit fly)
mint_26908|Q9Y2S0|RPA9|Q9VIZ0|O15116|LSM1|Q9W2K2|Drosophila melanogaster (Fruit fly)
mint_26911|O60906|NSMA|Q9VZS6|Q96SN5|Q96SN5|Q9VTZ0|Drosophila melanogaster (Fruit fly)
mint_26915|Q86UD0|Q86UD0|Q9W115|Q96SN5|Q96SN5|Q9VTZ0|Drosophila melanogaster (Fruit fly)
mint_26918|Q9Y2A7|NCKP1|P55162|Q96SN5|Q96SN5|Q9VTZ0|Drosophila melanogaster (Fruit fly)
mint_26919|Q9H4B6|SAV1|Q9VCR6|O43776|SYNC|Q9V434|Drosophila melanogaster (Fruit fly)
mint_26958|Q92624|APBP2|Q9W3Y7|O60663|LMX1B|Q9VTW3|Drosophila melanogaster (Fruit fly)
mint_26960|Q92624|APBP2|Q9W3Y7|Q7Z3D7|Q7Z3D7|Q9VPY4|Drosophila melanogaster (Fruit fly)
mint_26961|Q92624|APBP2|Q9W3Y7|Q9BUR9|Q9BUR9|Q9VX56|Drosophila melanogaster (Fruit fly)
mint_26965|Q9Y3W4|Q9Y3W4|Q9VSP0|Q92624|APBP2|Q9W3Y7|Drosophila melanogaster (Fruit fly)
mint_26966|Q9C0E3|Q9C0E3|Q9V785|Q92624|APBP2|Q9W3Y7|Drosophila melanogaster (Fruit fly)
mint_26967|Q92624|APBP2|Q9W3Y7|Q969D8|Q969D8|Q9VUD7|Drosophila melanogaster (Fruit fly)
mint_26993|Q7Z3V3|Q7Z3V3|Q9VEA2|P55197|AF10|Q9VI63|Drosophila melanogaster (Fruit fly)
mint_26995|Q96CN9|GCC1|Q9VGR1|P50542|PEX5|O46085|Drosophila melanogaster (Fruit fly)
mint_27000|Q15427|SF3B4|Q9W424|Q96CN9|GCC1|Q9VGR1|Drosophila melanogaster (Fruit fly)
mint_27001|Q96CN9|GCC1|Q9VGR1|Q15427|SF3B4|Q9W424|Drosophila melanogaster (Fruit fly)
mint_27004|Q96CN9|GCC1|Q9VGR1|Q9BVL0|Q9BVL0|Q9VK57|Drosophila melanogaster (Fruit fly)
mint_27005|Q96CN9|GCC1|Q9VGR1|Q9BYG5|PAR6B|O97111|Drosophila melanogaster (Fruit fly)
mint_27006|Q96CN9|GCC1|Q9VGR1|O60684|IMA7|O76521|Drosophila melanogaster (Fruit fly)
mint_27039|Q9UBP5|Q9UBP5|Q9U9U4|Q9Y3E3|Q9Y3E3|Q9VU87|Drosophila melanogaster (Fruit fly)
mint_2704|O14561|ACPM|P32463|Q9NYZ1|FA18B|P38962|Saccharomyces cerevisiae (Baker's yeast)
mint_27041|O75822|IF31|Q9V5E4|Q9Y3E3|Q9Y3E3|Q9VU87|Drosophila melanogaster (Fruit fly)
mint_27042|Q9BRG1|Q9BRG1|Q9V4V9|Q9Y3E3|Q9Y3E3|Q9VU87|Drosophila melanogaster (Fruit fly)
mint_27043|Q15291|RBBP5|Q9VPH8|Q9Y3E3|Q9Y3E3|Q9VU87|Drosophila melanogaster (Fruit fly)
mint_27056|Q8WU10|Q8WU10|Q9VIP2|P60866|RS20|P55828|Drosophila melanogaster (Fruit fly)
mint_27057|Q8WU10|Q8WU10|Q9VIP2|P52209|6PGD|P41572|Drosophila melanogaster (Fruit fly)
mint_27058|Q8WU10|Q8WU10|Q9VIP2|Q9UBP6|TRMB|O77263|Drosophila melanogaster (Fruit fly)
mint_27059|Q8WU10|Q8WU10|Q9VIP2|Q9NZA3|Q9NZA3|O76896|Drosophila melanogaster (Fruit fly)
mint_2706|P22314|UBE1|P22515|Q92685|ALG3|P38179|Saccharomyces cerevisiae (Baker's yeast)
mint_27060|Q8WU10|Q8WU10|Q9VIP2|Q96RR1|Q96RR1|Q9VL76|Drosophila melanogaster (Fruit fly)
mint_27061|Q15649|TRIP3|Q9V7D9|O75083|WDR1|Q9VU68|Drosophila melanogaster (Fruit fly)
mint_27062|Q9NZI2|Q9NZI2|Q9VBL2|Q15003|CND2|Q9VIP9|Drosophila melanogaster (Fruit fly)
mint_27067|P55771|PAX9|P23757|Q8WW62|TMED6|Q9VRU2|Drosophila melanogaster (Fruit fly)
mint_27070|Q9Y4L9|Q9Y4L9|Q24118|P27635|RL10|O61231|Drosophila melanogaster (Fruit fly)
mint_27084|Q96M95|Q96M95|Q9VIY1|P37198|NUP62|Q9V7P0|Drosophila melanogaster (Fruit fly)
mint_27085|Q96M95|Q96M95|Q9VIY1|Q96EV8|DTBP1|Q9VVT5|Drosophila melanogaster (Fruit fly)
mint_27094|Q13887|KLF5|Q9VZN4|Q15428|SF3A2|Q9VU15|Drosophila melanogaster (Fruit fly)
mint_27096|Q15544|TAF11|P49906|Q15543|TAF13|Q9VIP1|Drosophila melanogaster (Fruit fly)
mint_27097|Q15543|TAF13|Q9VIP1|Q15544|TAF11|P49906|Drosophila melanogaster (Fruit fly)
mint_27099|Q9BQ90|Q9BQ90|Q9W3D5|Q9Y676|RT18B|Q9VIN9|Drosophila melanogaster (Fruit fly)
mint_27100|Q9BY42|CT043|Q9VKR2|Q9Y676|RT18B|Q9VIN9|Drosophila melanogaster (Fruit fly)
mint_27107|Q14498|RNPC2|Q9VM49|Q9H077|Q9H077|Q9VN31|Drosophila melanogaster (Fruit fly)
mint_27109|Q9UKN7|MYO15|Q9VZ45|Q9H077|Q9H077|Q9VN31|Drosophila melanogaster (Fruit fly)
mint_27110|Q8NC67|NETO2|Q9VYC7|Q9H077|Q9H077|Q9VN31|Drosophila melanogaster (Fruit fly)
mint_27111|O95639|CPSF4|Q9VPT8|Q9H077|Q9H077|Q9VN31|Drosophila melanogaster (Fruit fly)
mint_27121|P30711|GSTT1|Q8MRM0|P01106|MYC|Q9W4S7|Drosophila melanogaster (Fruit fly)
mint_27122|Q8WUF2|Q8WUF2|Q8IRJ8|P01106|MYC|Q9W4S7|Drosophila melanogaster (Fruit fly)
mint_27125|O00217|NUIM|Q9VF27|P01106|MYC|Q9W4S7|Drosophila melanogaster (Fruit fly)
mint_27127|Q06546|GABPA|Q04688|P01106|MYC|Q9W4S7|Drosophila melanogaster (Fruit fly)
mint_27128|Q9HCD5|NCOA5|Q9U9Q2|P01106|MYC|Q9W4S7|Drosophila melanogaster (Fruit fly)
mint_27130|P61244|MAX|P91664|P01106|MYC|Q9W4S7|Drosophila melanogaster (Fruit fly)
mint_27151|Q96EB6|SIRT1|Q9VK34|Q9H583|BAP28|Q9VM75|Drosophila melanogaster (Fruit fly)
mint_27153|Q86UD5|Q86UD5|Q9VM74|O75229|O75229|Q9VR99|Drosophila melanogaster (Fruit fly)
mint_27154|Q86UD5|Q86UD5|Q9VM74|Q8NEG7|Q8NEG7|Q9W4D1|Drosophila melanogaster (Fruit fly)
mint_27156|Q9BY42|CT043|Q9VKR2|Q86UD5|Q86UD5|Q9VM74|Drosophila melanogaster (Fruit fly)
mint_27157|Q9UGV1|Q9UGV1|Q9VT59|P35658|NU214|Q9W1X4|Drosophila melanogaster (Fruit fly)
mint_27158|Q9UGV1|Q9UGV1|Q9VT59|Q9BVL2|NUPL1|Q9VDV3|Drosophila melanogaster (Fruit fly)
mint_27162|Q86WV8|Q86WV8|Q9VCC9|Q04637|IF4G1|O61380|Drosophila melanogaster (Fruit fly)
mint_27163|P49458|SRP09|Q9VSC1|Q04637|IF4G1|O61380|Drosophila melanogaster (Fruit fly)
mint_27187|Q9Y3V7|Q9Y3V7|Q9V4B8|P23588|IF4B|Q8SYL3|Drosophila melanogaster (Fruit fly)
mint_2719|Q14232|EI2BA|P14741|O14734|PTE1|P41903|Saccharomyces cerevisiae (Baker's yeast)
mint_27194|Q14830|Q14830|Q9V7A9|Q9UQ52|CNTN6|Q9VN14|Drosophila melanogaster (Fruit fly)
mint_27202|O00399|DCTN6|Q9VIZ1|Q9BTE1|DCTN5|Q9VJQ6|Drosophila melanogaster (Fruit fly)
mint_27203|Q9BTE1|DCTN5|Q9VJQ6|O00399|DCTN6|Q9VIZ1|Drosophila melanogaster (Fruit fly)
mint_27204|Q9BRU9|Q9BRU9|Q9VQ40|Q9BTE1|DCTN5|Q9VJQ6|Drosophila melanogaster (Fruit fly)
mint_27206|P18621|RL17|Q9W3W8|Q9BTE1|DCTN5|Q9VJQ6|Drosophila melanogaster (Fruit fly)
mint_2721|Q14232|EI2BA|P14741|Q14232|EI2BA|P14741|Saccharomyces cerevisiae (Baker's yeast)
mint_27215|Q9UMX0|UBQL1|Q9VWD9|Q9NZ01|GPSN2|Q9VZL3|Drosophila melanogaster (Fruit fly)
mint_27216|Q9BRT9|Q9BRT9|Q9VBI1|Q9NZ01|GPSN2|Q9VZL3|Drosophila melanogaster (Fruit fly)
mint_27217|O95487|SC24B|Q9V5D2|Q9NZ01|GPSN2|Q9VZL3|Drosophila melanogaster (Fruit fly)
mint_27218|Q8N806|CN130|Q9VJE3|Q9NZ01|GPSN2|Q9VZL3|Drosophila melanogaster (Fruit fly)
mint_27224|P55061|BI1|Q9VSH3|Q9NZ01|GPSN2|Q9VZL3|Drosophila melanogaster (Fruit fly)
mint_27225|Q9UBB9|TFP11|Q9Y103|Q9NZ01|GPSN2|Q9VZL3|Drosophila melanogaster (Fruit fly)
mint_27227|Q9NP79|CF055|Q9W0B3|Q9NZ01|GPSN2|Q9VZL3|Drosophila melanogaster (Fruit fly)
mint_27247|P36543|VATE|P54611|Q8IW05|Q8IW05|Q9VYA8|Drosophila melanogaster (Fruit fly)
mint_27248|P36543|VATE|P54611|P62988|UBIQ|Q9W418|Drosophila melanogaster (Fruit fly)
mint_27251|P36543|VATE|P54611|Q9UH99|UN84B|Q9V996|Drosophila melanogaster (Fruit fly)
mint_27254|P36543|VATE|P54611|Q7Z3J1|Q7Z3J1|Q9W542|Drosophila melanogaster (Fruit fly)
mint_27255|P36543|VATE|P54611|O60216|RAD21|O96689|Drosophila melanogaster (Fruit fly)
mint_27256|P36543|VATE|P54611|P13693|TCTP|Q9VGS2|Drosophila melanogaster (Fruit fly)
mint_27257|O75348|VATG1|Q9XZH6|P36543|VATE|P54611|Drosophila melanogaster (Fruit fly)
mint_27258|P36543|VATE|P54611|O75348|VATG1|Q9XZH6|Drosophila melanogaster (Fruit fly)
mint_27260|P36543|VATE|P54611|Q8N924|Q8N924|P25867|Drosophila melanogaster (Fruit fly)
mint_27261|P36543|VATE|P54611|P68104|EF1A1|Q9V631|Drosophila melanogaster (Fruit fly)
mint_27263|P53992|SC24C|Q9VQ94|Q8IU81|Q8IU81|Q9VYL7|Drosophila melanogaster (Fruit fly)
mint_27264|P53992|SC24C|Q9VQ94|O96008|TOM40|Q9U4L6|Drosophila melanogaster (Fruit fly)
mint_27272|P53992|SC24C|Q9VQ94|Q8N6L1|Q8N6L1|Q8INQ7|Drosophila melanogaster (Fruit fly)
mint_27273|P53992|SC24C|Q9VQ94|O95428|O95428|Q9VAV4|Drosophila melanogaster (Fruit fly)
mint_27274|P53992|SC24C|Q9VQ94|P63261|ACTG|P10987|Drosophila melanogaster (Fruit fly)
mint_27275|P53992|SC24C|Q9VQ94|P40818|UBP8|Q9VDD8|Drosophila melanogaster (Fruit fly)
mint_27276|Q9BY42|CT043|Q9VKR2|P53992|SC24C|Q9VQ94|Drosophila melanogaster (Fruit fly)
mint_27277|P53992|SC24C|Q9VQ94|Q99714|HCD2|O18404|Drosophila melanogaster (Fruit fly)
mint_27278|P53992|SC24C|Q9VQ94|P12694|ODBA|Q9VHB8|Drosophila melanogaster (Fruit fly)
mint_27283|Q9H5P1|Q9H5P1|Q8T0D9|Q13526|PIN1|P54353|Drosophila melanogaster (Fruit fly)
mint_27284|P62140|PP1B|Q8T0U6|Q9H5P1|Q9H5P1|Q8T0D9|Drosophila melanogaster (Fruit fly)
mint_27310|P30740|ILEU|Q9V3L3|P63220|RS21|O76927|Drosophila melanogaster (Fruit fly)
mint_27325|P05455|LA|P40796|P40429|RL13A|Q9VNE9|Drosophila melanogaster (Fruit fly)
mint_27327|P47756|CAPZB|P48603|P05455|LA|P40796|Drosophila melanogaster (Fruit fly)
mint_27330|P30260|CDC27|Q9VS37|P05455|LA|P40796|Drosophila melanogaster (Fruit fly)
mint_27334|Q9H5Z1|DHX35|Q9VR29|Q96EY9|Q96EY9|Q9V8J4|Drosophila melanogaster (Fruit fly)
mint_27335|Q96EY9|Q96EY9|Q9V8J4|Q8NC45|Q8NC45|Q9VKM7|Drosophila melanogaster (Fruit fly)
mint_27336|Q96EY9|Q96EY9|Q9V8J4|Q16795|NUEM|Q9VPE2|Drosophila melanogaster (Fruit fly)
mint_27339|Q8TDD3|Q8TDD3|Q9VEA9|P28066|PSA5|Q95083|Drosophila melanogaster (Fruit fly)
mint_27358|O00468|AGRN|Q9VSK1|Q9H5G8|Q9H5G8|Q9VIM7|Drosophila melanogaster (Fruit fly)
mint_27359|O00291|HIP1|Q8MQJ8|Q8TC92|Q8TC92|Q9VU18|Drosophila melanogaster (Fruit fly)
mint_27360|Q8TC92|Q8TC92|Q9VU18|P05408|7B2|Q9VNB0|Drosophila melanogaster (Fruit fly)
mint_27368|P11532|DMD|Q9VDW6|Q8TC92|Q8TC92|Q9VU18|Drosophila melanogaster (Fruit fly)
mint_27371|O75431|MTX2|Q9VW58|Q8TC92|Q8TC92|Q9VU18|Drosophila melanogaster (Fruit fly)
mint_27382|P27797|CRTC|P29413|O15144|ARPC2|Q9VIM5|Drosophila melanogaster (Fruit fly)
mint_27384|P62304|RUXE|Q9VLV5|Q92541|Q92541|Q9W261|Drosophila melanogaster (Fruit fly)
mint_27385|Q8WW22|DNJA4|Q9VFV9|Q96MC2|Q96MC2|Q9W3J8|Drosophila melanogaster (Fruit fly)
mint_27393|Q9Y4K3|TRAF6|Q9W3I9|Q9Y4K3|TRAF6|Q9W3I9|Drosophila melanogaster (Fruit fly)
mint_27398|Q9Y4K3|TRAF6|Q9W3I9|Q02575|HEN1|Q9W4I4|Drosophila melanogaster (Fruit fly)
mint_27400|P62891|RL39|O16130|Q9Y4K3|TRAF6|Q9W3I9|Drosophila melanogaster (Fruit fly)
mint_27401|Q9BW30|CG38|Q9VV43|Q9Y4K3|TRAF6|Q9W3I9|Drosophila melanogaster (Fruit fly)
mint_27402|Q9Y4K3|TRAF6|Q9W3I9|Q8TDX1|Q8TDX1|Q24157|Drosophila melanogaster (Fruit fly)
mint_27406|O75616|ERAL|Q9VG07|Q9Y4K3|TRAF6|Q9W3I9|Drosophila melanogaster (Fruit fly)
mint_27407|Q9NZ63|Q9NZ63|Q9W0A9|Q9Y4K3|TRAF6|Q9W3I9|Drosophila melanogaster (Fruit fly)
mint_27408|Q13011|ECH1|Q9W5W8|Q9Y4K3|TRAF6|Q9W3I9|Drosophila melanogaster (Fruit fly)
mint_27412|Q9NPJ6|MED4|Q9VS38|O75119|O75119|Q9VU14|Drosophila melanogaster (Fruit fly)
mint_27418|O00291|HIP1|Q8MQJ8|O14519|CDK1|Q9VZ27|Drosophila melanogaster (Fruit fly)
mint_27419|P18206|VINC|O46037|O00291|HIP1|Q8MQJ8|Drosophila melanogaster (Fruit fly)
mint_27420|O00291|HIP1|Q8MQJ8|Q9Y2E6|Q9Y2E6|Q23985|Drosophila melanogaster (Fruit fly)
mint_27421|O00291|HIP1|Q8MQJ8|Q92783|Q92783|Q9XTL2|Drosophila melanogaster (Fruit fly)
mint_27423|O00291|HIP1|Q8MQJ8|Q9Y5P4|C43BP|Q9Y128|Drosophila melanogaster (Fruit fly)
mint_27424|O95900|O95900|Q9V9K5|O00291|HIP1|Q8MQJ8|Drosophila melanogaster (Fruit fly)
mint_27426|O00291|HIP1|Q8MQJ8|O00303|IF35|Q9VN50|Drosophila melanogaster (Fruit fly)
mint_2743|O43617|TPPC3|P36149|O14582|SEDL|P38334|Saccharomyces cerevisiae (Baker's yeast)
mint_2744|O43617|TPPC3|P36149|Q8IUR0|Q8IUR0|Q03337|Saccharomyces cerevisiae (Baker's yeast)
mint_27463|Q9NXR4|Q9NXR4|Q9VF05|P78317|RNF4|Q9VNJ0|Drosophila melanogaster (Fruit fly)
mint_27464|P78317|RNF4|Q9VNJ0|Q96LR5|UB2E2|P52485|Drosophila melanogaster (Fruit fly)
mint_27465|P78317|RNF4|Q9VNJ0|Q8N924|Q8N924|P25867|Drosophila melanogaster (Fruit fly)
mint_27467|Q96CW5|GCP3|Q9XYP8|P25398|RS12|P80455|Drosophila melanogaster (Fruit fly)
mint_27485|P63172|DYLX|Q94524|Q99834|Q99834|Q9VY91|Drosophila melanogaster (Fruit fly)
mint_27489|Q99834|Q99834|Q9VY91|Q96GM5|SMRD1|Q9VYG2|Drosophila melanogaster (Fruit fly)
mint_27492|P53582|AMPM1|Q9VC48|P07858|CATB|Q9VY87|Drosophila melanogaster (Fruit fly)
mint_27494|O95487|SC24B|Q9V5D2|P07858|CATB|Q9VY87|Drosophila melanogaster (Fruit fly)
mint_27500|O15550|UTX|Q9VL07|O00232|PSD12|Q9V3Z4|Drosophila melanogaster (Fruit fly)
mint_27503|P62942|FKB1A|Q9V8S8|P50552|VASP|Q9V8R3|Drosophila melanogaster (Fruit fly)
mint_27506|P18206|VINC|O46037|P62942|FKB1A|Q9V8S8|Drosophila melanogaster (Fruit fly)
mint_27509|P62942|FKB1A|Q9V8S8|P35268|RL22|P50887|Drosophila melanogaster (Fruit fly)
mint_27510|P62942|FKB1A|Q9V8S8|P25789|PSA4|P18053|Drosophila melanogaster (Fruit fly)
mint_27511|Q9NQ89|Q9NQ89|Q9VAU6|P62942|FKB1A|Q9V8S8|Drosophila melanogaster (Fruit fly)
mint_27521|Q9BQ90|Q9BQ90|Q9W3D5|Q9Y320|Q9Y320|Q9V8W7|Drosophila melanogaster (Fruit fly)
mint_27522|Q9NVS2|RT18A|Q9VHQ0|Q9Y320|Q9Y320|Q9V8W7|Drosophila melanogaster (Fruit fly)
mint_27523|Q9HC21|DNC|Q9VGU9|Q9Y320|Q9Y320|Q9V8W7|Drosophila melanogaster (Fruit fly)
mint_27528|Q969T9|WBP2|Q9VU19|P62988|UBIQ|Q9W418|Drosophila melanogaster (Fruit fly)
mint_27529|Q969T9|WBP2|Q9VU19|O60784|TOM1|Q9VSZ1|Drosophila melanogaster (Fruit fly)
mint_2753|Q14978|NOLC1|P32583|Q9NX58|Q9NX58|P37263|Saccharomyces cerevisiae (Baker's yeast)
mint_27538|Q9H4G4|GAPR1|Q9VI35|P84085|ARF5|P40945|Drosophila melanogaster (Fruit fly)
mint_27544|Q9UPP3|Q9UPP3|Q9VJF9|P27487|DPP4|Q9VMM2|Drosophila melanogaster (Fruit fly)
mint_2755|Q14978|NOLC1|P32583|Q96BK5|PINX1|P53335|Saccharomyces cerevisiae (Baker's yeast)
mint_27550|Q8N765|Q8N765|Q9VI55|Q9NZI8|Q9NZI8|Q8IR99|Drosophila melanogaster (Fruit fly)
mint_27551|Q8N765|Q8N765|Q9VI55|Q06055|AT5G2|Q9V9Z7|Drosophila melanogaster (Fruit fly)
mint_27552|Q8N765|Q8N765|Q9VI55|P62081|RS7|Q9VA91|Drosophila melanogaster (Fruit fly)
mint_27553|Q8N765|Q8N765|Q9VI55|Q13748|TBA2|P06603|Drosophila melanogaster (Fruit fly)
mint_27554|Q8N765|Q8N765|Q9VI55|P62244|RS15A|P48149|Drosophila melanogaster (Fruit fly)
mint_27555|Q96FJ5|Q96FJ5|Q9W4V8|Q8N765|Q8N765|Q9VI55|Drosophila melanogaster (Fruit fly)
mint_27556|Q8N765|Q8N765|Q9VI55|Q96L92|SNX27|Q9W486|Drosophila melanogaster (Fruit fly)
mint_27559|Q8N765|Q8N765|Q9VI55|P05386|RLA1|P08570|Drosophila melanogaster (Fruit fly)
mint_27560|Q8N765|Q8N765|Q9VI55|P11142|HSP7C|P11147|Drosophila melanogaster (Fruit fly)
mint_27563|Q96HY6|CT116|Q9VDD1|Q8N765|Q8N765|Q9VI55|Drosophila melanogaster (Fruit fly)
mint_27564|Q8N765|Q8N765|Q9VI55|Q96HY6|CT116|Q9VDD1|Drosophila melanogaster (Fruit fly)
mint_27565|Q8N765|Q8N765|Q9VI55|O00422|SP18|Q9VEX9|Drosophila melanogaster (Fruit fly)
mint_27566|Q8N765|Q8N765|Q9VI55|Q86T03|CN009|Q9VT69|Drosophila melanogaster (Fruit fly)
mint_27567|Q8N765|Q8N765|Q9VI55|P61254|RL26|Q9VVU2|Drosophila melanogaster (Fruit fly)
mint_27568|Q8N765|Q8N765|Q9VI55|P62241|RS8|Q8MLY8|Drosophila melanogaster (Fruit fly)
mint_27569|Q8N765|Q8N765|Q9VI55|Q9Y6I3|EPN1|Q9VS85|Drosophila melanogaster (Fruit fly)
mint_27571|P28070|PSB4|Q9VNA5|Q8NEI0|Q8NEI0|Q9V902|Drosophila melanogaster (Fruit fly)
mint_27572|Q8NEI0|Q8NEI0|Q9V902|O60663|LMX1B|Q9VTW3|Drosophila melanogaster (Fruit fly)
mint_2758|Q14025|Q14025|P22035|P34896|GLYC|P37291|Saccharomyces cerevisiae (Baker's yeast)
mint_27583|Q05469|LIPS|Q9V908|Q96DZ1|Q96DZ1|Q9VKC7|Drosophila melanogaster (Fruit fly)
mint_27585|Q05469|LIPS|Q9V908|P26439|3BHS2|Q9VVE3|Drosophila melanogaster (Fruit fly)
mint_27647|Q15475|SIX1|Q27350|O95257|GA45G|Q9V4J2|Drosophila melanogaster (Fruit fly)
mint_27648|Q8NCC9|Q8NCC9|Q9V4N0|O95257|GA45G|Q9V4J2|Drosophila melanogaster (Fruit fly)
mint_27649|Q9NRF9|DPOE3|Q9V444|O95257|GA45G|Q9V4J2|Drosophila melanogaster (Fruit fly)
mint_27676|P08684|CP3A4|Q9VG82|Q8TEA1|Q8TEA1|Q8IPS4|Drosophila melanogaster (Fruit fly)
mint_27680|Q15475|SIX1|Q27350|Q96EZ8|MCRS1|Q9VZJ3|Drosophila melanogaster (Fruit fly)
mint_27681|Q15475|SIX1|Q27350|Q9NWY4|Q9NWY4|Q9VNI3|Drosophila melanogaster (Fruit fly)
mint_27682|Q15475|SIX1|Q27350|P67870|CSK2B|P08182|Drosophila melanogaster (Fruit fly)
mint_27684|Q15475|SIX1|Q27350|Q9UDM4|Q9UDM4|Q9VQK1|Drosophila melanogaster (Fruit fly)
mint_27685|Q15475|SIX1|Q27350|P61421|VA0D|Q9W4P5|Drosophila melanogaster (Fruit fly)
mint_27687|Q15475|SIX1|Q27350|Q96A51|Q96A51|Q9V3S8|Drosophila melanogaster (Fruit fly)
mint_27689|Q15475|SIX1|Q27350|Q14137|BOP1|O96841|Drosophila melanogaster (Fruit fly)
mint_27692|Q15475|SIX1|Q27350|Q9NXZ2|Q9NXZ2|Q9VHV7|Drosophila melanogaster (Fruit fly)
mint_27693|Q15475|SIX1|Q27350|O43711|TLX3|Q9VD99|Drosophila melanogaster (Fruit fly)
mint_27694|Q15475|SIX1|Q27350|Q04727|TLE4|P16371|Drosophila melanogaster (Fruit fly)
mint_27696|Q15475|SIX1|Q27350|Q00610|CLH1|P29742|Drosophila melanogaster (Fruit fly)
mint_27711|Q9H4B6|SAV1|Q9VCR6|Q8WY07|CTR3|Q9VNP7|Drosophila melanogaster (Fruit fly)
mint_27721|Q8N7D0|Q8N7D0|Q9VCD3|Q9NPF5|DMAP1|Q9V961|Drosophila melanogaster (Fruit fly)
mint_27722|O95619|YETS4|Q9VM63|Q9NPF5|DMAP1|Q9V961|Drosophila melanogaster (Fruit fly)
mint_27725|Q8WVU2|Q8WVU2|Q9VY93|Q8IUY9|Q8IUY9|Q95TU5|Drosophila melanogaster (Fruit fly)
mint_27727|Q9UBP5|Q9UBP5|Q9U9U4|Q8IU81|Q8IU81|Q9VYL7|Drosophila melanogaster (Fruit fly)
mint_27728|O95409|ZIC2|P39768|Q8IU81|Q8IU81|Q9VYL7|Drosophila melanogaster (Fruit fly)
mint_27732|Q13099|TTC10|Q9V9R6|Q8IU81|Q8IU81|Q9VYL7|Drosophila melanogaster (Fruit fly)
mint_27735|Q969E8|Q969E8|Q9VBI0|Q8IU81|Q8IU81|Q9VYL7|Drosophila melanogaster (Fruit fly)
mint_27737|O95487|SC24B|Q9V5D2|Q8IU81|Q8IU81|Q9VYL7|Drosophila melanogaster (Fruit fly)
mint_27745|O43597|SPY2|O44783|Q8IU81|Q8IU81|Q9VYL7|Drosophila melanogaster (Fruit fly)
mint_27746|Q8WUX2|Q8WUX2|Q9VYK7|Q8IU81|Q8IU81|Q9VYL7|Drosophila melanogaster (Fruit fly)
mint_27749|Q8TF01|Q8TF01|Q9VGG3|Q8IU81|Q8IU81|Q9VYL7|Drosophila melanogaster (Fruit fly)
mint_27751|Q9H5Z1|DHX35|Q9VR29|Q8IU81|Q8IU81|Q9VYL7|Drosophila melanogaster (Fruit fly)
mint_27757|Q15427|SF3B4|Q9W424|Q8IU81|Q8IU81|Q9VYL7|Drosophila melanogaster (Fruit fly)
mint_27758|P23511|CBFB|Q9VSY9|Q8IU81|Q8IU81|Q9VYL7|Drosophila melanogaster (Fruit fly)
mint_2776|Q9H444|CT178|P39929|Q9H444|CT178|P39929|Saccharomyces cerevisiae (Baker's yeast)
mint_27760|Q9H7S9|Q9H7S9|Q24423|Q8IU81|Q8IU81|Q9VYL7|Drosophila melanogaster (Fruit fly)
mint_27761|Q9H1D9|RPC6|Q9VD25|Q8IU81|Q8IU81|Q9VYL7|Drosophila melanogaster (Fruit fly)
mint_27763|Q96PZ0|Y1897|Q9VSK9|Q8IU81|Q8IU81|Q9VYL7|Drosophila melanogaster (Fruit fly)
mint_27764|Q03014|HHEX|Q9VDF0|Q8IU81|Q8IU81|Q9VYL7|Drosophila melanogaster (Fruit fly)
mint_27768|Q9NP79|CF055|Q9W0B3|Q8IU81|Q8IU81|Q9VYL7|Drosophila melanogaster (Fruit fly)
mint_2777|Q13190|STX5|Q01590|Q8WVM8|SCFD1|P22213|Saccharomyces cerevisiae (Baker's yeast)
mint_27771|Q96ST3|SIN3A|Q8ML45|Q8IU81|Q8IU81|Q9VYL7|Drosophila melanogaster (Fruit fly)
mint_27772|Q7Z3B4|NUP54|Q9V6B9|Q8IU81|Q8IU81|Q9VYL7|Drosophila melanogaster (Fruit fly)
mint_27773|Q9NQ89|Q9NQ89|Q9VAU6|Q8IU81|Q8IU81|Q9VYL7|Drosophila melanogaster (Fruit fly)
mint_27774|O43679|O43679|O18353|Q9UNZ2|NSF1C|Q9V4M0|Drosophila melanogaster (Fruit fly)
mint_27775|Q14830|Q14830|Q9V7A9|Q9UNZ2|NSF1C|Q9V4M0|Drosophila melanogaster (Fruit fly)
mint_27791|Q16773|KAT1|Q8SXC2|Q7Z2Z8|Q7Z2Z8|Q9V482|Drosophila melanogaster (Fruit fly)
mint_27794|Q9H9H4|Q9H9H4|Q9VN88|P18077|RL35A|Q9VNB9|Drosophila melanogaster (Fruit fly)
mint_27795|Q9H9H4|Q9H9H4|Q9VN88|Q96GM5|SMRD1|Q9VYG2|Drosophila melanogaster (Fruit fly)
mint_27796|Q9H9H4|Q9H9H4|Q9VN88|P60604|UB2G2|Q9VXE8|Drosophila melanogaster (Fruit fly)
mint_27797|Q9H9H4|Q9H9H4|Q9VN88|Q99816|TS101|Q9VVA7|Drosophila melanogaster (Fruit fly)
mint_27800|Q9BQ90|Q9BQ90|Q9W3D5|P06576|ATPB|Q05825|Drosophila melanogaster (Fruit fly)
mint_27809|Q86WQ3|Q86WQ3|Q9VFK2|P06576|ATPB|Q05825|Drosophila melanogaster (Fruit fly)
mint_27811|Q9H7S9|Q9H7S9|Q24423|P06576|ATPB|Q05825|Drosophila melanogaster (Fruit fly)
mint_27815|P40818|UBP8|Q9VDD8|P06576|ATPB|Q05825|Drosophila melanogaster (Fruit fly)
mint_27817|Q9NQZ6|HC127|Q9VX94|Q92547|TOPB1|Q9VY97|Drosophila melanogaster (Fruit fly)
mint_27838|O95721|SNP29|Q9W1I8|Q9HAF7|Q9HAF7|Q9VYA4|Drosophila melanogaster (Fruit fly)
mint_27844|Q15631|TSN|Q9V5M0|Q9HAF7|Q9HAF7|Q9VYA4|Drosophila melanogaster (Fruit fly)
mint_27849|Q15797|SMAD1|P42003|Q9HAF7|Q9HAF7|Q9VYA4|Drosophila melanogaster (Fruit fly)
mint_27856|Q9NP73|Q9NP73|Q9VAP1|Q9HAF7|Q9HAF7|Q9VYA4|Drosophila melanogaster (Fruit fly)
mint_27858|O14662|STX16|Q9VR90|Q9HAF7|Q9HAF7|Q9VYA4|Drosophila melanogaster (Fruit fly)
mint_27860|Q96DF8|DGC14|O44424|Q9HAF7|Q9HAF7|Q9VYA4|Drosophila melanogaster (Fruit fly)
mint_27861|Q96IL0|Q96IL0|Q9W549|Q9HAF7|Q9HAF7|Q9VYA4|Drosophila melanogaster (Fruit fly)
mint_27866|O95147|DUS14|Q9VAB0|Q9HAF7|Q9HAF7|Q9VYA4|Drosophila melanogaster (Fruit fly)
mint_27870|Q9BQ65|Q9BQ65|Q9VHB3|Q9HAF7|Q9HAF7|Q9VYA4|Drosophila melanogaster (Fruit fly)
mint_27873|O14757|CHK1|O61661|Q9HAF7|Q9HAF7|Q9VYA4|Drosophila melanogaster (Fruit fly)
mint_27876|P54725|RD23A|Q9V3W9|Q9HAF7|Q9HAF7|Q9VYA4|Drosophila melanogaster (Fruit fly)
mint_27878|Q9Y450|Q9Y450|Q9W074|Q9HAF7|Q9HAF7|Q9VYA4|Drosophila melanogaster (Fruit fly)
mint_27879|O60496|DOK2|Q9W3R6|Q9HAF7|Q9HAF7|Q9VYA4|Drosophila melanogaster (Fruit fly)
mint_27880|Q12882|DPYD|Q9W374|Q9HAF7|Q9HAF7|Q9VYA4|Drosophila melanogaster (Fruit fly)
mint_27884|Q8N8R5|Q8N8R5|Q9VE69|Q9HAF7|Q9HAF7|Q9VYA4|Drosophila melanogaster (Fruit fly)
mint_27885|Q8TF01|Q8TF01|Q9VGG3|Q9HAF7|Q9HAF7|Q9VYA4|Drosophila melanogaster (Fruit fly)
mint_27895|Q12986|NFX1|P40798|Q9HAF7|Q9HAF7|Q9VYA4|Drosophila melanogaster (Fruit fly)
mint_27896|Q8N9Q2|Q8N9Q2|Q9W3Z5|Q9HAF7|Q9HAF7|Q9VYA4|Drosophila melanogaster (Fruit fly)
mint_27898|Q96FZ7|Q96FZ7|Q9W236|Q9HAF7|Q9HAF7|Q9VYA4|Drosophila melanogaster (Fruit fly)
mint_27899|Q9H2U2|IPYR2|O77460|Q9HAF7|Q9HAF7|Q9VYA4|Drosophila melanogaster (Fruit fly)
mint_27900|Q96SS8|Q96SS8|Q9VDS5|Q9HAF7|Q9HAF7|Q9VYA4|Drosophila melanogaster (Fruit fly)
mint_27901|Q96FW1|OTUB1|Q9VL00|Q9HAF7|Q9HAF7|Q9VYA4|Drosophila melanogaster (Fruit fly)
mint_27902|Q96EQ0|SGTB|Q9VJD4|Q9HAF7|Q9HAF7|Q9VYA4|Drosophila melanogaster (Fruit fly)
mint_27905|Q9Y4E2|Q9Y4E2|Q9VD28|Q9HAF7|Q9HAF7|Q9VYA4|Drosophila melanogaster (Fruit fly)
mint_27907|O75506|HSBP1|Q9VK90|Q9HAF7|Q9HAF7|Q9VYA4|Drosophila melanogaster (Fruit fly)
mint_27908|Q9NP08|Q9NP08|Q9VEI8|Q9HAF7|Q9HAF7|Q9VYA4|Drosophila melanogaster (Fruit fly)
mint_27910|Q06546|GABPA|Q04688|Q9HAF7|Q9HAF7|Q9VYA4|Drosophila melanogaster (Fruit fly)
mint_27911|Q8IWT0|Q8IWT0|Q9VD92|Q9HAF7|Q9HAF7|Q9VYA4|Drosophila melanogaster (Fruit fly)
mint_27912|Q14515|SPRL1|O97365|Q9HAF7|Q9HAF7|Q9VYA4|Drosophila melanogaster (Fruit fly)
mint_27918|Q16204|CCDC6|Q9VVC8|Q9HAF7|Q9HAF7|Q9VYA4|Drosophila melanogaster (Fruit fly)
mint_27920|Q86X95|Q86X95|Q9VVU4|Q9HAF7|Q9HAF7|Q9VYA4|Drosophila melanogaster (Fruit fly)
mint_27922|Q03014|HHEX|Q9VDF0|Q9HAF7|Q9HAF7|Q9VYA4|Drosophila melanogaster (Fruit fly)
mint_27928|Q9NZ63|Q9NZ63|Q9W0A9|Q9HAF7|Q9HAF7|Q9VYA4|Drosophila melanogaster (Fruit fly)
mint_27930|Q9Y3C8|UFC1|Q9V7H5|Q9HAF7|Q9HAF7|Q9VYA4|Drosophila melanogaster (Fruit fly)
mint_27931|O75175|CNOT3|Q9V9G5|Q9HAF7|Q9HAF7|Q9VYA4|Drosophila melanogaster (Fruit fly)
mint_27932|Q9NTX7|RN146|Q9VW25|Q9HAF7|Q9HAF7|Q9VYA4|Drosophila melanogaster (Fruit fly)
mint_27933|Q8TE83|Q8TE83|Q9V695|Q9HAF7|Q9HAF7|Q9VYA4|Drosophila melanogaster (Fruit fly)
mint_27934|P62280|RS11|Q9V679|Q9HAF7|Q9HAF7|Q9VYA4|Drosophila melanogaster (Fruit fly)
mint_27937|Q9BPW8|NIPS1|Q9VXK0|Q9HAF7|Q9HAF7|Q9VYA4|Drosophila melanogaster (Fruit fly)
mint_27939|O75586|MED6|Q8MSX2|Q9HAF7|Q9HAF7|Q9VYA4|Drosophila melanogaster (Fruit fly)
mint_27950|O95721|SNP29|Q9W1I8|Q8WUI8|Q8WUI8|Q9VTE0|Drosophila melanogaster (Fruit fly)
mint_27951|O95721|SNP29|Q9W1I8|P46776|RL27A|P41092|Drosophila melanogaster (Fruit fly)
mint_27952|O95721|SNP29|Q9W1I8|P60866|RS20|P55828|Drosophila melanogaster (Fruit fly)
mint_27953|O95721|SNP29|Q9W1I8|P31040|DHSA|Q94523|Drosophila melanogaster (Fruit fly)
mint_27956|O95721|SNP29|Q9W1I8|Q96JB5|CK5P3|Q95SK3|Drosophila melanogaster (Fruit fly)
mint_27957|O95721|SNP29|Q9W1I8|Q16623|STX1A|Q24547|Drosophila melanogaster (Fruit fly)
mint_27958|O95721|SNP29|Q9W1I8|P27449|VATL|P23380|Drosophila melanogaster (Fruit fly)
mint_27963|P54920|SNAA|Q23983|O95721|SNP29|Q9W1I8|Drosophila melanogaster (Fruit fly)
mint_27964|O95721|SNP29|Q9W1I8|P54920|SNAA|Q23983|Drosophila melanogaster (Fruit fly)
mint_27965|O95721|SNP29|Q9W1I8|Q15625|Q15625|Q24142|Drosophila melanogaster (Fruit fly)
mint_27966|O95721|SNP29|Q9W1I8|P23434|GCSH|Q9U616|Drosophila melanogaster (Fruit fly)
mint_27969|Q8IW05|Q8IW05|Q9VYA8|P32929|CGL|Q9V8K3|Drosophila melanogaster (Fruit fly)
mint_27971|Q9UK17|KCND3|P17971|Q8IW05|Q8IW05|Q9VYA8|Drosophila melanogaster (Fruit fly)
mint_27972|P55771|PAX9|P23757|Q8IW05|Q8IW05|Q9VYA8|Drosophila melanogaster (Fruit fly)
mint_27973|Q86X95|Q86X95|Q9VVU4|Q8IZQ5|SELH|Q9VYB0|Drosophila melanogaster (Fruit fly)
mint_27977|Q13043|STK4|Q8T0S6|Q96BK5|PINX1|Q9V952|Drosophila melanogaster (Fruit fly)
mint_27979|Q8N8R5|Q8N8R5|Q9VE69|Q96BK5|PINX1|Q9V952|Drosophila melanogaster (Fruit fly)
mint_2799|Q00796|DHSO|Q07993|Q00796|DHSO|Q07993|Saccharomyces cerevisiae (Baker's yeast)
mint_28019|Q8IZD4|DCP1B|Q9W1H5|P26641|EF1G|Q9NJH0|Drosophila melanogaster (Fruit fly)
mint_28020|Q8IZD4|DCP1B|Q9W1H5|P32929|CGL|Q9V8K3|Drosophila melanogaster (Fruit fly)
mint_28021|Q8IZD4|DCP1B|Q9W1H5|Q9BVL2|NUPL1|Q9VDV3|Drosophila melanogaster (Fruit fly)
mint_28022|O00499|BIN1|Q9Y092|Q8IZD4|DCP1B|Q9W1H5|Drosophila melanogaster (Fruit fly)
mint_28026|Q8N927|Q8N927|Q9VYS4|P26367|PAX6|Q9V490|Drosophila melanogaster (Fruit fly)
mint_28027|Q96BD6|Q96BD6|Q8MLL7|P26367|PAX6|Q9V490|Drosophila melanogaster (Fruit fly)
mint_28028|O00622|CYR61|Q9VVK0|P26367|PAX6|Q9V490|Drosophila melanogaster (Fruit fly)
mint_28029|O00468|AGRN|Q9VSK1|P26367|PAX6|Q9V490|Drosophila melanogaster (Fruit fly)
mint_28030|Q12986|NFX1|P40798|P26367|PAX6|Q9V490|Drosophila melanogaster (Fruit fly)
mint_28035|Q9NY61|Q9NY61|Q9VM95|P26373|RL13|P41126|Drosophila melanogaster (Fruit fly)
mint_28037|Q9NY61|Q9NY61|Q9VM95|Q9BSC4|Q9BSC4|Q9V3P2|Drosophila melanogaster (Fruit fly)
mint_28051|Q9UBP5|Q9UBP5|Q9U9U4|Q96EP4|Q96EP4|P30432|Drosophila melanogaster (Fruit fly)
mint_28054|Q9UBP5|Q9UBP5|Q9U9U4|P18621|RL17|Q9W3W8|Drosophila melanogaster (Fruit fly)
mint_28055|Q9UBP5|Q9UBP5|Q9U9U4|Q96LQ5|Q96LQ5|Q8T476|Drosophila melanogaster (Fruit fly)
mint_28057|Q9UBP5|Q9UBP5|Q9U9U4|Q9Y2E6|Q9Y2E6|Q23985|Drosophila melanogaster (Fruit fly)
mint_28059|Q9UBP5|Q9UBP5|Q9U9U4|Q12834|CDC20|Q24044|Drosophila melanogaster (Fruit fly)
mint_28060|Q9UBP5|Q9UBP5|Q9U9U4|Q86T63|Q86T63|Q9VRJ9|Drosophila melanogaster (Fruit fly)
mint_28063|Q9UBP5|Q9UBP5|Q9U9U4|P24821|TENA|Q9V7U5|Drosophila melanogaster (Fruit fly)
mint_28065|Q9UBP5|Q9UBP5|Q9U9U4|Q9BWW4|SSBP3|Q9VEB9|Drosophila melanogaster (Fruit fly)
mint_28066|Q9UBP5|Q9UBP5|Q9U9U4|Q96C24|SYTL4|Q9VFF9|Drosophila melanogaster (Fruit fly)
mint_28069|Q14469|HES1|Q26263|Q9UBP5|Q9UBP5|Q9U9U4|Drosophila melanogaster (Fruit fly)
mint_28074|Q8IZD1|Q8IZD1|Q9VVL6|Q13136|LIPA1|Q9VM93|Drosophila melanogaster (Fruit fly)
mint_28076|Q9NVR2|Q9NVR2|Q9VZM7|P51955|NEK2|Q9W3N8|Drosophila melanogaster (Fruit fly)
mint_28077|Q9NVR2|Q9NVR2|Q9VZM7|Q96HX5|Q96HX5|Q9VPY0|Drosophila melanogaster (Fruit fly)
mint_28079|Q9NVR2|Q9NVR2|Q9VZM7|Q96N11|CG026|Q9VPF9|Drosophila melanogaster (Fruit fly)
mint_28080|Q9NVR2|Q9NVR2|Q9VZM7|O43395|PRPF3|Q9VW52|Drosophila melanogaster (Fruit fly)
mint_28081|Q9NVR2|Q9NVR2|Q9VZM7|Q9Y3B1|CT045|Q9V3U9|Drosophila melanogaster (Fruit fly)
mint_28089|P13807|GYS1|Q9VFC8|O43435|TBX1|Q9W3F4|Drosophila melanogaster (Fruit fly)
mint_28090|Q16763|UBE2S|Q9VX25|O43435|TBX1|Q9W3F4|Drosophila melanogaster (Fruit fly)
mint_28096|Q9HCJ2|NGL1|Q9V430|O43663|O43663|Q9VZ62|Drosophila melanogaster (Fruit fly)
mint_28097|Q9NUP9|LIN7C|Q9VBY7|Q9UJ83|HPCL|Q9V903|Drosophila melanogaster (Fruit fly)
mint_28137|Q13043|STK4|Q8T0S6|Q8N8N3|Q8N8N3|Q9VTT9|Drosophila melanogaster (Fruit fly)
mint_28139|Q13043|STK4|Q8T0S6|Q969H0|FBXW7|Q9VZF4|Drosophila melanogaster (Fruit fly)
mint_28141|Q13043|STK4|Q8T0S6|P60866|RS20|P55828|Drosophila melanogaster (Fruit fly)
mint_28146|Q13043|STK4|Q8T0S6|Q9UPZ4|Q9UPZ4|Q9VBX5|Drosophila melanogaster (Fruit fly)
mint_28147|Q13043|STK4|Q8T0S6|P62805|H4|P84040|Drosophila melanogaster (Fruit fly)
mint_28149|Q9H4B6|SAV1|Q9VCR6|Q13043|STK4|Q8T0S6|Drosophila melanogaster (Fruit fly)
mint_28150|Q13043|STK4|Q8T0S6|Q99747|SNAG|Q9U6R9|Drosophila melanogaster (Fruit fly)
mint_28151|Q13043|STK4|Q8T0S6|Q8N1L8|Q8N1L8|Q8SX89|Drosophila melanogaster (Fruit fly)
mint_28152|Q13043|STK4|Q8T0S6|Q8NDI4|Q8NDI4|Q9V8D2|Drosophila melanogaster (Fruit fly)
mint_28153|Q13043|STK4|Q8T0S6|Q8WVY7|Q8WVY7|Q9XZ16|Drosophila melanogaster (Fruit fly)
mint_28154|Q13043|STK4|Q8T0S6|Q86T03|CN009|Q9VT69|Drosophila melanogaster (Fruit fly)
mint_28155|Q13043|STK4|Q8T0S6|P63244|GBLP|O18640|Drosophila melanogaster (Fruit fly)
mint_28156|Q13043|STK4|Q8T0S6|Q9BUT9|Q9BUT9|Q9VUP0|Drosophila melanogaster (Fruit fly)
mint_28159|Q13043|STK4|Q8T0S6|P30279|CCND2|Q9VXM1|Drosophila melanogaster (Fruit fly)
mint_2817|Q15637|SF01|Q12186|O75137|O75137|Q02875|Saccharomyces cerevisiae (Baker's yeast)
mint_28171|P35998|PRS7|Q9V478|Q99426|TBCB|Q9V8W1|Drosophila melanogaster (Fruit fly)
mint_282|Q96NS1|YPEL4|P38191|Q969M3|Q969M3|P53039|Saccharomyces cerevisiae (Baker's yeast)
mint_28211|Q96IE0|Q96IE0|Q9VKU5|Q8N961|ABTB2|Q9VP01|Drosophila melanogaster (Fruit fly)
mint_28213|O75800|ZMY10|Q9VU41|Q13648|Q13648|Q9VR52|Drosophila melanogaster (Fruit fly)
mint_28221|Q13367|AP3B2|Q9W4K1|Q8IY33|MILK2|Q9VU34|Drosophila melanogaster (Fruit fly)
mint_28222|O60237|MYPT2|Q8IQN4|Q8IY33|MILK2|Q9VU34|Drosophila melanogaster (Fruit fly)
mint_28228|Q5XG87|POLS|Q9W3D9|O75489|NUGM|Q9VZU4|Drosophila melanogaster (Fruit fly)
mint_28232|P61599|NAT5|Q9VWF5|Q5XG87|POLS|Q9W3D9|Drosophila melanogaster (Fruit fly)
mint_28233|Q5XG87|POLS|Q9W3D9|P40429|RL13A|Q9VNE9|Drosophila melanogaster (Fruit fly)
mint_28235|O15442|239A|Q9VT29|Q5XG87|POLS|Q9W3D9|Drosophila melanogaster (Fruit fly)
mint_28237|Q5XG87|POLS|Q9W3D9|P63208|SKP1|O77430|Drosophila melanogaster (Fruit fly)
mint_28239|Q5XG87|POLS|Q9W3D9|P18077|RL35A|Q9VNB9|Drosophila melanogaster (Fruit fly)
mint_28244|Q5XG87|POLS|Q9W3D9|P60228|IF36|O77410|Drosophila melanogaster (Fruit fly)
mint_28245|Q14498|RNPC2|Q9VM49|Q14498|RNPC2|Q9VM49|Drosophila melanogaster (Fruit fly)
mint_28246|Q14498|RNPC2|Q9VM49|O43181|NUYM|Q9VWI0|Drosophila melanogaster (Fruit fly)
mint_28248|O95391|O95391|Q9VAQ7|Q14498|RNPC2|Q9VM49|Drosophila melanogaster (Fruit fly)
mint_28250|Q14498|RNPC2|Q9VM49|P46776|RL27A|P41092|Drosophila melanogaster (Fruit fly)
mint_28253|Q9NXE8|Q9NXE8|Q9VQF5|Q14498|RNPC2|Q9VM49|Drosophila melanogaster (Fruit fly)
mint_28254|Q8TF01|Q8TF01|Q9VGG3|Q14498|RNPC2|Q9VM49|Drosophila melanogaster (Fruit fly)
mint_28255|Q14498|RNPC2|Q9VM49|Q8TF01|Q8TF01|Q9VGG3|Drosophila melanogaster (Fruit fly)
mint_28258|Q15427|SF3B4|Q9W424|Q14498|RNPC2|Q9VM49|Drosophila melanogaster (Fruit fly)
mint_28259|Q14498|RNPC2|Q9VM49|Q05519|SFR11|Q9VL71|Drosophila melanogaster (Fruit fly)
mint_28260|O00422|SP18|Q9VEX9|Q14498|RNPC2|Q9VM49|Drosophila melanogaster (Fruit fly)
mint_28263|Q86X95|Q86X95|Q9VVU4|Q14498|RNPC2|Q9VM49|Drosophila melanogaster (Fruit fly)
mint_28277|Q9H8X1|Q9H8X1|Q9V3G6|P25398|RS12|P80455|Drosophila melanogaster (Fruit fly)
mint_28287|Q8IZD1|Q8IZD1|Q9VVL6|P25398|RS12|P80455|Drosophila melanogaster (Fruit fly)
mint_28293|P55771|PAX9|P23757|P25398|RS12|P80455|Drosophila melanogaster (Fruit fly)
mint_28294|Q8TF01|Q8TF01|Q9VGG3|Q8IYB3|Q8IYB3|Q9VU43|Drosophila melanogaster (Fruit fly)
mint_28295|Q8N9Q2|Q8N9Q2|Q9W3Z5|Q8IYB3|Q8IYB3|Q9VU43|Drosophila melanogaster (Fruit fly)
mint_28296|Q86X95|Q86X95|Q9VVU4|Q8IYB3|Q8IYB3|Q9VU43|Drosophila melanogaster (Fruit fly)
mint_28297|Q9BPW8|NIPS1|Q9VXK0|Q8IYB3|Q8IYB3|Q9VU43|Drosophila melanogaster (Fruit fly)
mint_283|Q96NS1|YPEL4|P38191|P47756|CAPZB|P13517|Saccharomyces cerevisiae (Baker's yeast)
mint_28332|Q86SZ2|TPC6B|Q9VF82|P62701|RS4X|P41042|Drosophila melanogaster (Fruit fly)
mint_28333|Q16773|KAT1|Q8SXC2|P62701|RS4X|P41042|Drosophila melanogaster (Fruit fly)
mint_28334|Q7Z3V3|Q7Z3V3|Q9VEA2|P62701|RS4X|P41042|Drosophila melanogaster (Fruit fly)
mint_28347|Q96IJ6|Q96IJ6|Q8SXU3|Q9Y5P6|Q9Y5P6|Q9VN61|Drosophila melanogaster (Fruit fly)
mint_28348|Q9Y5P6|Q9Y5P6|Q9VN61|Q96IJ6|Q96IJ6|Q8SXU3|Drosophila melanogaster (Fruit fly)
mint_28352|Q96KR5|Q96KR5|Q9VH19|Q96SN0|Q96SN0|Q24371|Drosophila melanogaster (Fruit fly)
mint_28360|Q01658|TBAP|Q9VJQ5|Q9NR33|DPOE4|Q9W256|Drosophila melanogaster (Fruit fly)
mint_28361|Q96A54|ADR1|Q9VCY8|Q9NR33|DPOE4|Q9W256|Drosophila melanogaster (Fruit fly)
mint_28362|Q9NRC8|SIRT7|Q9VAQ1|P53350|PLK1|P52304|Drosophila melanogaster (Fruit fly)
mint_28364|P67870|CSK2B|P08182|Q9NRC8|SIRT7|Q9VAQ1|Drosophila melanogaster (Fruit fly)
mint_28365|Q9NRC8|SIRT7|Q9VAQ1|P49257|LMAN1|Q9V3A8|Drosophila melanogaster (Fruit fly)
mint_284|P54920|SNAA|P32602|Q86Y82|STX12|P32854|Saccharomyces cerevisiae (Baker's yeast)
mint_28403|Q9NSB8|HOME2|O96607|Q9NQ40|CT054|Q9V9S9|Drosophila melanogaster (Fruit fly)
mint_28404|Q9NSB8|HOME2|O96607|Q8WZ81|Q8WZ81|Q8SWW2|Drosophila melanogaster (Fruit fly)
mint_28408|Q9NSB8|HOME2|O96607|Q99807|COQ7|Q9W3W4|Drosophila melanogaster (Fruit fly)
mint_2841|O00471|SEC10|Q06245|Q8TAG9|SC15A|P22224|Saccharomyces cerevisiae (Baker's yeast)
mint_28415|Q96C86|DCPS|Q9VNH5|Q9NSB8|HOME2|O96607|Drosophila melanogaster (Fruit fly)
mint_28416|Q9NSB8|HOME2|O96607|P18077|RL35A|Q9VNB9|Drosophila melanogaster (Fruit fly)
mint_2842|O00471|SEC10|Q06245|Q9Y6H1|CHCH2|Q03667|Saccharomyces cerevisiae (Baker's yeast)
mint_28420|P51970|NUPM|Q9W125|Q9NSB8|HOME2|O96607|Drosophila melanogaster (Fruit fly)
mint_28422|Q15370|ELOB|O44226|Q9NSB8|HOME2|O96607|Drosophila melanogaster (Fruit fly)
mint_28424|Q9NSB8|HOME2|O96607|O75691|DRIM|Q9W246|Drosophila melanogaster (Fruit fly)
mint_28426|Q9NSB8|HOME2|O96607|Q92554|Q92554|Q8IMD9|Drosophila melanogaster (Fruit fly)
mint_28429|Q8NA01|Q8NA01|Q9V850|Q9NSB8|HOME2|O96607|Drosophila melanogaster (Fruit fly)
mint_2843|O00471|SEC10|Q06245|Q96A65|SEC8|P32855|Saccharomyces cerevisiae (Baker's yeast)
mint_28430|P30084|ECHM|Q9V6U5|Q9NSB8|HOME2|O96607|Drosophila melanogaster (Fruit fly)
mint_28431|Q8TAE8|Q8TAE8|Q9VP13|Q9NSB8|HOME2|O96607|Drosophila melanogaster (Fruit fly)
mint_28433|Q12904|MCA1|Q9V504|Q9NSB8|HOME2|O96607|Drosophila melanogaster (Fruit fly)
mint_28435|Q9NSB8|HOME2|O96607|Q9UBF6|RBX2|Q9V607|Drosophila melanogaster (Fruit fly)
mint_2844|P56377|AP1S2|P35181|O43747|AP1G1|Q12028|Saccharomyces cerevisiae (Baker's yeast)
mint_2845|Q9H2P9|DPH5|P32469|P62304|RUXE|Q12330|Saccharomyces cerevisiae (Baker's yeast)
mint_2847|O60832|DKC1|P33322|Q96HR8|Q96HR8|P53919|Saccharomyces cerevisiae (Baker's yeast)
mint_28533|O95409|ZIC2|P39768|O75808|O75808|P27398|Drosophila melanogaster (Fruit fly)
mint_28541|O95409|ZIC2|P39768|Q70CQ3|UBP30|Q9W462|Drosophila melanogaster (Fruit fly)
mint_28542|O95409|ZIC2|P39768|P15336|ATF2|Q9W0Z5|Drosophila melanogaster (Fruit fly)
mint_28545|O95409|ZIC2|P39768|Q96BW1|Q96BW1|Q9VRQ1|Drosophila melanogaster (Fruit fly)
mint_28546|O95409|ZIC2|P39768|P32322|P5CR1|Q9VEJ3|Drosophila melanogaster (Fruit fly)
mint_28547|O95409|ZIC2|P39768|Q9NRL3|STRN4|Q9VLT9|Drosophila melanogaster (Fruit fly)
mint_28548|O95409|ZIC2|P39768|P62241|RS8|Q8MLY8|Drosophila melanogaster (Fruit fly)
mint_2855|Q13610|PWP1|P21304|O15374|MOT5|P53918|Saccharomyces cerevisiae (Baker's yeast)
mint_28552|Q9BV20|Q9BV20|Q9V9X4|P62277|RS13|Q03334|Drosophila melanogaster (Fruit fly)
mint_28553|Q9BV20|Q9BV20|Q9V9X4|P84090|ERH|Q24337|Drosophila melanogaster (Fruit fly)
mint_28555|Q9BV20|Q9BV20|Q9V9X4|P62750|RL23A|Q9W0A8|Drosophila melanogaster (Fruit fly)
mint_28556|Q8IWX1|Q8IWX1|Q9V9X7|O75808|O75808|P27398|Drosophila melanogaster (Fruit fly)
mint_28560|Q969V5|Q969V5|Q9VZJ9|Q8NHH9|Q8NHH9|Q9VC57|Drosophila melanogaster (Fruit fly)
mint_28580|Q9UL16|NESG1|Q9VNU3|Q96EZ8|MCRS1|Q9VZJ3|Drosophila melanogaster (Fruit fly)
mint_28589|Q86YQ9|Q86YQ9|Q9V893|Q96EZ8|MCRS1|Q9VZJ3|Drosophila melanogaster (Fruit fly)
mint_28591|Q96EZ8|MCRS1|Q9VZJ3|O14662|STX16|Q9VR90|Drosophila melanogaster (Fruit fly)
mint_28592|Q8WUD4|Q8WUD4|Q9VAC7|Q96EZ8|MCRS1|Q9VZJ3|Drosophila melanogaster (Fruit fly)
mint_28599|Q96EZ8|MCRS1|Q9VZJ3|Q9H9L4|Q9H9L4|Q9VAF4|Drosophila melanogaster (Fruit fly)
mint_28600|Q96EZ8|MCRS1|Q9VZJ3|Q12981|BNIP1|Q9VNI9|Drosophila melanogaster (Fruit fly)
mint_28603|Q96EZ8|MCRS1|Q9VZJ3|Q8TF01|Q8TF01|Q9VGG3|Drosophila melanogaster (Fruit fly)
mint_28604|Q9H5Z1|DHX35|Q9VR29|Q96EZ8|MCRS1|Q9VZJ3|Drosophila melanogaster (Fruit fly)
mint_28605|O00468|AGRN|Q9VSK1|Q96EZ8|MCRS1|Q9VZJ3|Drosophila melanogaster (Fruit fly)
mint_28607|Q96EZ8|MCRS1|Q9VZJ3|Q9UJF2|NGAP|Q8T498|Drosophila melanogaster (Fruit fly)
mint_28612|Q96EZ8|MCRS1|Q9VZJ3|O60663|LMX1B|Q9VTW3|Drosophila melanogaster (Fruit fly)
mint_28614|Q96EZ8|MCRS1|Q9VZJ3|P26373|RL13|P41126|Drosophila melanogaster (Fruit fly)
mint_28618|Q96EZ8|MCRS1|Q9VZJ3|Q86T03|CN009|Q9VT69|Drosophila melanogaster (Fruit fly)
mint_28619|Q96EZ8|MCRS1|Q9VZJ3|Q9NUP9|LIN7C|Q9VBY7|Drosophila melanogaster (Fruit fly)
mint_28623|Q96EZ8|MCRS1|Q9VZJ3|Q9Y6M9|NI2M|Q9VJZ4|Drosophila melanogaster (Fruit fly)
mint_2864|P55735|SEC13|Q04491|Q8WY21|SORC1|P25657|Saccharomyces cerevisiae (Baker's yeast)
mint_2865|P55735|SEC13|Q04491|Q9Y3D8|CGD7|Q12055|Saccharomyces cerevisiae (Baker's yeast)
mint_2866|P55735|SEC13|Q04491|Q9UM06|Q9UM06|P38968|Saccharomyces cerevisiae (Baker's yeast)
mint_28663|Q9H095|Q9H095|Q9VI32|Q96S59|RANB9|Q8MKX9|Drosophila melanogaster (Fruit fly)
mint_28664|Q9Y2X7|GIT1|Q95RG8|Q9H095|Q9H095|Q9VI32|Drosophila melanogaster (Fruit fly)
mint_28668|Q9NW24|Q9NW24|Q9VS95|P56470|LEG4|Q9VPI6|Drosophila melanogaster (Fruit fly)
mint_28677|O43617|TPPC3|Q9VSY8|Q8NFT4|Q8NFT4|Q9VPJ0|Drosophila melanogaster (Fruit fly)
mint_28679|Q8NFT4|Q8NFT4|Q9VPJ0|P26373|RL13|P41126|Drosophila melanogaster (Fruit fly)
mint_28681|P40855|PEX19|Q9VKB5|Q8NFT4|Q8NFT4|Q9VPJ0|Drosophila melanogaster (Fruit fly)
mint_28684|Q96GG9|Q96GG9|Q9VUQ8|Q8NFT4|Q8NFT4|Q9VPJ0|Drosophila melanogaster (Fruit fly)
mint_2870|Q8IVB7|Q8IVB7|Q05946|Q13867|BLMH|Q01532|Saccharomyces cerevisiae (Baker's yeast)
mint_2871|Q8IVB7|Q8IVB7|Q05946|Q96H96|Q96H96|P32378|Saccharomyces cerevisiae (Baker's yeast)
mint_28740|Q8NC67|NETO2|Q9VYC7|Q9NTJ3|SMC4|Q9V3A7|Drosophila melanogaster (Fruit fly)
mint_28744|P17535|JUND|P18289|Q9UIE4|Q9UIE4|Q9XZS8|Drosophila melanogaster (Fruit fly)
mint_28750|Q15067|ACOX1|Q9Y130|O95425|SVIL|Q9W008|Drosophila melanogaster (Fruit fly)
mint_28757|Q9H501|CT006|O46307|P62280|RS11|Q9V679|Drosophila melanogaster (Fruit fly)
mint_28758|O95396|MOCS3|Q9VLJ8|Q9UM13|APC10|Q9V831|Drosophila melanogaster (Fruit fly)
mint_28767|Q13367|AP3B2|Q9W4K1|Q9UPM9|Q9UPM9|Q9VF59|Drosophila melanogaster (Fruit fly)
mint_28768|Q13367|AP3B2|Q9W4K1|O15524|SOCS1|Q9VJA1|Drosophila melanogaster (Fruit fly)
mint_28770|Q13367|AP3B2|Q9W4K1|O75229|O75229|Q9VR99|Drosophila melanogaster (Fruit fly)
mint_28771|Q13367|AP3B2|Q9W4K1|Q9H3F4|Q9H3F4|Q9W5R8|Drosophila melanogaster (Fruit fly)
mint_28773|Q13367|AP3B2|Q9W4K1|Q15696|U2AFM|Q9VR26|Drosophila melanogaster (Fruit fly)
mint_28774|Q13367|AP3B2|Q9W4K1|O94992|O94992|Q9VFH2|Drosophila melanogaster (Fruit fly)
mint_28780|Q13367|AP3B2|Q9W4K1|O95816|BAG2|Q9VUQ1|Drosophila melanogaster (Fruit fly)
mint_28781|Q13367|AP3B2|Q9W4K1|Q9NR55|Q9NR55|Q9VID3|Drosophila melanogaster (Fruit fly)
mint_28783|Q13367|AP3B2|Q9W4K1|Q16222|UAP1|Q9Y0Z0|Drosophila melanogaster (Fruit fly)
mint_28795|Q8N1M0|Q8N1M0|O76878|Q99738|Q99738|Q9VH84|Drosophila melanogaster (Fruit fly)
mint_28796|Q9UL16|NESG1|Q9VNU3|Q8N4C6|NIN|P11929|Drosophila melanogaster (Fruit fly)
mint_28797|Q9UL16|NESG1|Q9VNU3|Q8TDN5|Q8TDN5|Q9VLT5|Drosophila melanogaster (Fruit fly)
mint_28798|Q9UL16|NESG1|Q9VNU3|P49407|ARRB1|Q9V393|Drosophila melanogaster (Fruit fly)
mint_288|O15355|PP2CG|P34221|P61604|CH10|P38910|Saccharomyces cerevisiae (Baker's yeast)
mint_28800|Q9UL16|NESG1|Q9VNU3|Q13813|SPTA2|P13395|Drosophila melanogaster (Fruit fly)
mint_28804|Q9UL16|NESG1|Q9VNU3|Q9BTX1|Q9BTX1|Q9VCG4|Drosophila melanogaster (Fruit fly)
mint_28805|Q9UL16|NESG1|Q9VNU3|Q969D8|Q969D8|Q9VUD7|Drosophila melanogaster (Fruit fly)
mint_28806|Q9UL16|NESG1|Q9VNU3|P08621|RU17|P17133|Drosophila melanogaster (Fruit fly)
mint_28822|P08684|CP3A4|Q9VG82|Q9UBP9|Q9UBP9|Q9V3H3|Drosophila melanogaster (Fruit fly)
mint_28823|P08684|CP3A4|Q9VG82|Q9GZZ1|Q9GZZ1|Q9NHD5|Drosophila melanogaster (Fruit fly)
mint_28826|P08684|CP3A4|Q9VG82|Q86W44|Q86W44|P51406|Drosophila melanogaster (Fruit fly)
mint_28827|P08684|CP3A4|Q9VG82|Q8IYS6|Q8IYS6|Q9VEH4|Drosophila melanogaster (Fruit fly)
mint_2883|P32320|CDD|Q06549|P32320|CDD|Q06549|Saccharomyces cerevisiae (Baker's yeast)
mint_28830|P08684|CP3A4|Q9VG82|Q9NVF7|FBX28|Q9VT01|Drosophila melanogaster (Fruit fly)
mint_28831|P08684|CP3A4|Q9VG82|P05387|RLA2|P05389|Drosophila melanogaster (Fruit fly)
mint_28833|P08684|CP3A4|Q9VG82|Q9NQZ5|STAR7|Q9VJZ2|Drosophila melanogaster (Fruit fly)
mint_28835|P08684|CP3A4|Q9VG82|P61254|RL26|Q9VVU2|Drosophila melanogaster (Fruit fly)
mint_28837|P08684|CP3A4|Q9VG82|P63244|GBLP|O18640|Drosophila melanogaster (Fruit fly)
mint_28838|P08684|CP3A4|Q9VG82|P61927|RL37|Q9VXX8|Drosophila melanogaster (Fruit fly)
mint_28839|P08684|CP3A4|Q9VG82|P17706|PTN2|Q9W0G1|Drosophila melanogaster (Fruit fly)
mint_28840|P08684|CP3A4|Q9VG82|Q8N2B1|Q8N2B1|Q9W2I2|Drosophila melanogaster (Fruit fly)
mint_28842|Q8IY68|Q8IY68|Q9VVR6|P40692|MLH1|Q9V380|Drosophila melanogaster (Fruit fly)
mint_28843|Q16825|PTN21|Q9V3V3|P40692|MLH1|Q9V380|Drosophila melanogaster (Fruit fly)
mint_28925|Q8IUY5|Q8IUY5|Q9VEC3|Q9NVH9|Q9NVH9|Q9VZU2|Drosophila melanogaster (Fruit fly)
mint_28966|Q8N6Z4|Q8N6Z4|Q9V8K6|Q9P0R6|CN129|Q9VNV2|Drosophila melanogaster (Fruit fly)
mint_28968|Q9P0R6|CN129|Q9VNV2|P11142|HSP7C|P11147|Drosophila melanogaster (Fruit fly)
mint_28969|Q9P0R6|CN129|Q9VNV2|P06493|CDC2|P23572|Drosophila melanogaster (Fruit fly)
mint_28970|Q9P0R6|CN129|Q9VNV2|Q8IV80|Q8IV80|Q9W4N6|Drosophila melanogaster (Fruit fly)
mint_28971|Q9P0R6|CN129|Q9VNV2|O43630|O43630|Q9VN03|Drosophila melanogaster (Fruit fly)
mint_2899|O75396|SC221|P22214|O43542|XRCC3|P25301|Saccharomyces cerevisiae (Baker's yeast)
mint_28997|Q9Y2X7|GIT1|Q95RG8|Q5VSL9|Q5VSL9|Q9VZQ9|Drosophila melanogaster (Fruit fly)
mint_28999|Q96SU8|Q96SU8|Q9VF81|Q5VSL9|Q5VSL9|Q9VZQ9|Drosophila melanogaster (Fruit fly)
mint_29007|Q9BTE0|Q9BTE0|Q9V9V9|Q9UK45|LSM7|Q9VJI7|Drosophila melanogaster (Fruit fly)
mint_29008|Q9BTE0|Q9BTE0|Q9V9V9|P30305|MPIP2|P20483|Drosophila melanogaster (Fruit fly)
mint_29009|Q9BTE0|Q9BTE0|Q9V9V9|Q8N108|Q8N108|Q9V4M4|Drosophila melanogaster (Fruit fly)
mint_2901|P62316|SMD2|Q06217|P62306|RUXF|P54999|Saccharomyces cerevisiae (Baker's yeast)
mint_29012|Q9BTE0|Q9BTE0|Q9V9V9|P27449|VATL|P23380|Drosophila melanogaster (Fruit fly)
mint_29013|Q9BTE0|Q9BTE0|Q9V9V9|Q92896|GSLG1|Q9VP27|Drosophila melanogaster (Fruit fly)
mint_29015|Q9BTE0|Q9BTE0|Q9V9V9|O76031|CLPX|Q9VDS7|Drosophila melanogaster (Fruit fly)
mint_29016|Q9BTE0|Q9BTE0|Q9V9V9|Q96QG1|Q96QG1|Q9VDG5|Drosophila melanogaster (Fruit fly)
mint_29018|Q9BTE0|Q9BTE0|Q9V9V9|Q07955|SFRS1|Q9V3W7|Drosophila melanogaster (Fruit fly)
mint_29019|P16389|KCNA2|P08510|O14908|GIPC|Q9V375|Drosophila melanogaster (Fruit fly)
mint_29021|O14908|GIPC|Q9V375|P28288|ABCD3|Q9VWC8|Drosophila melanogaster (Fruit fly)
mint_29025|O14908|GIPC|Q9V375|P61764|STXB1|Q07327|Drosophila melanogaster (Fruit fly)
mint_29026|O14908|GIPC|Q9V375|Q9H3F4|Q9H3F4|Q9W5R8|Drosophila melanogaster (Fruit fly)
mint_29030|O14908|GIPC|Q9V375|Q9Y4D2|Q9Y4D2|Q86B55|Drosophila melanogaster (Fruit fly)
mint_29033|Q9Y3A3|MOB3|Q9V9B4|O14908|GIPC|Q9V375|Drosophila melanogaster (Fruit fly)
mint_29034|O14908|GIPC|Q9V375|Q9Y3A3|MOB3|Q9V9B4|Drosophila melanogaster (Fruit fly)
mint_29036|O14908|GIPC|Q9V375|O14924|RGS12|Q9VCX1|Drosophila melanogaster (Fruit fly)
mint_29038|O14908|GIPC|Q9V375|P67809|YBOX1|Q95RE4|Drosophila melanogaster (Fruit fly)
mint_29039|O14908|GIPC|Q9V375|Q9BYG5|PAR6B|O97111|Drosophila melanogaster (Fruit fly)
mint_2904|Q9UKF6|CPSF3|Q06224|Q9Y2Y1|RPC11|Q04307|Saccharomyces cerevisiae (Baker's yeast)
mint_29040|O14908|GIPC|Q9V375|Q96BS1|Q96BS1|Q9VW85|Drosophila melanogaster (Fruit fly)
mint_29046|O14908|GIPC|Q9V375|Q12893|PL6|Q9VMD2|Drosophila melanogaster (Fruit fly)
mint_29047|O14908|GIPC|Q9V375|Q9H3S5|Q9H3S5|Q9W2E4|Drosophila melanogaster (Fruit fly)
mint_29052|Q99835|SMO|P91682|P63220|RS21|O76927|Drosophila melanogaster (Fruit fly)
mint_29053|Q99835|SMO|P91682|P41208|CETN2|Q8SXJ8|Drosophila melanogaster (Fruit fly)
mint_29054|Q96FJ2|DYL2|Q24117|Q99835|SMO|P91682|Drosophila melanogaster (Fruit fly)
mint_2906|Q9Y232|CDYL1|Q05871|O75381|PEX14|P53112|Saccharomyces cerevisiae (Baker's yeast)
mint_29097|Q96NC0|ZMAT2|Q9VZF0|Q9H3F4|Q9H3F4|Q9W5R8|Drosophila melanogaster (Fruit fly)
mint_29098|Q96NC0|ZMAT2|Q9VZF0|Q9UBV8|Q9UBV8|Q9V5M1|Drosophila melanogaster (Fruit fly)
mint_29100|Q96NC0|ZMAT2|Q9VZF0|P84098|RL19|P36241|Drosophila melanogaster (Fruit fly)
mint_29101|Q96NC0|ZMAT2|Q9VZF0|P10114|RAP2A|O96692|Drosophila melanogaster (Fruit fly)
mint_29102|Q96NC0|ZMAT2|Q9VZF0|Q8N6T7|SIRT6|Q9VH08|Drosophila melanogaster (Fruit fly)
mint_29103|Q96NC0|ZMAT2|Q9VZF0|O00505|IMA3|Q9V455|Drosophila melanogaster (Fruit fly)
mint_29107|Q9C005|DPY30|Q9VZJ1|P46778|RL21|Q9V9M7|Drosophila melanogaster (Fruit fly)
mint_29108|Q9C005|DPY30|Q9VZJ1|Q8TDN5|Q8TDN5|Q9VLT5|Drosophila melanogaster (Fruit fly)
mint_29109|Q9NS86|LANC2|Q9Y0Y7|Q9C005|DPY30|Q9VZJ1|Drosophila melanogaster (Fruit fly)
mint_29113|Q9C005|DPY30|Q9VZJ1|P62820|RAB1A|O18332|Drosophila melanogaster (Fruit fly)
mint_29117|Q9C005|DPY30|Q9VZJ1|Q01082|SPTB2|Q00963|Drosophila melanogaster (Fruit fly)
mint_29118|Q9C005|DPY30|Q9VZJ1|Q9H642|Q9H642|Q9VWS3|Drosophila melanogaster (Fruit fly)
mint_29119|Q9Y287|ITM2B|Q9VPT9|Q96C11|Q96C11|Q9VZJ8|Drosophila melanogaster (Fruit fly)
mint_29165|P51970|NUPM|Q9W125|Q15311|RBP1|Q9VDG2|Drosophila melanogaster (Fruit fly)
mint_29167|Q8TAE8|Q8TAE8|Q9VP13|Q15311|RBP1|Q9VDG2|Drosophila melanogaster (Fruit fly)
mint_29169|P62988|UBIQ|Q9W418|O75921|O75921|P34739|Drosophila melanogaster (Fruit fly)
mint_29170|Q9P2P5|Q9P2P5|Q9W325|P62988|UBIQ|Q9W418|Drosophila melanogaster (Fruit fly)
mint_29171|O00311|CDC7|Q9W3Y1|P62988|UBIQ|Q9W418|Drosophila melanogaster (Fruit fly)
mint_29172|Q8WZA2|RPGF4|Q9V9A3|P62988|UBIQ|Q9W418|Drosophila melanogaster (Fruit fly)
mint_29173|Q9Y5A7|NUB1|Q9VBQ3|P62988|UBIQ|Q9W418|Drosophila melanogaster (Fruit fly)
mint_29175|Q9NQ89|Q9NQ89|Q9VAU6|P62988|UBIQ|Q9W418|Drosophila melanogaster (Fruit fly)
mint_29176|Q15438|CYH1|Q9V9Q6|P11177|ODPB|Q9VAP7|Drosophila melanogaster (Fruit fly)
mint_29178|Q15438|CYH1|Q9V9Q6|P50552|VASP|Q9V8R3|Drosophila melanogaster (Fruit fly)
mint_29179|Q15438|CYH1|Q9V9Q6|Q16514|TAF12|P49905|Drosophila melanogaster (Fruit fly)
mint_29180|Q15438|CYH1|Q9V9Q6|Q02575|HEN1|Q9W4I4|Drosophila melanogaster (Fruit fly)
mint_29181|O60476|MA1A2|P53624|Q15438|CYH1|Q9V9Q6|Drosophila melanogaster (Fruit fly)
mint_29183|Q15438|CYH1|Q9V9Q6|Q96IJ6|Q96IJ6|Q8SXU3|Drosophila melanogaster (Fruit fly)
mint_29184|Q8IVE1|Q8IVE1|Q9V505|Q15438|CYH1|Q9V9Q6|Drosophila melanogaster (Fruit fly)
mint_29185|Q15438|CYH1|Q9V9Q6|Q9UHV7|TR240|Q9VP88|Drosophila melanogaster (Fruit fly)
mint_29186|Q96C86|DCPS|Q9VNH5|P61218|RPB6|Q24320|Drosophila melanogaster (Fruit fly)
mint_29187|P61218|RPB6|Q24320|Q96C86|DCPS|Q9VNH5|Drosophila melanogaster (Fruit fly)
mint_29188|P61218|RPB6|Q24320|Q12962|TAF10|Q9XZT7|Drosophila melanogaster (Fruit fly)
mint_29212|Q15629|TRAM1|Q9W5C2|P27635|RL10|O61231|Drosophila melanogaster (Fruit fly)
mint_29214|Q15629|TRAM1|Q9W5C2|Q00613|HSF1|P22813|Drosophila melanogaster (Fruit fly)
mint_29215|Q15629|TRAM1|Q9W5C2|P32969|RL9|P50882|Drosophila melanogaster (Fruit fly)
mint_29216|Q15629|TRAM1|Q9W5C2|Q9Y2M5|KLH20|Q9VUU5|Drosophila melanogaster (Fruit fly)
mint_29223|O15442|239A|Q9VT29|Q9UCY0|Q9UCY0|Q9VTM2|Drosophila melanogaster (Fruit fly)
mint_29224|Q9BQC3|Q9BQC3|Q9VFE9|Q9UCY0|Q9UCY0|Q9VTM2|Drosophila melanogaster (Fruit fly)
mint_29225|Q9UCY0|Q9UCY0|Q9VTM2|Q9BQC3|Q9BQC3|Q9VFE9|Drosophila melanogaster (Fruit fly)
mint_29226|P23526|SAHH|Q9VXV5|Q96EV9|Q96EV9|Q9VWD6|Drosophila melanogaster (Fruit fly)
mint_29228|Q15067|ACOX1|Q9Y130|P23526|SAHH|Q9VXV5|Drosophila melanogaster (Fruit fly)
mint_29266|O60663|LMX1B|Q9VTW3|Q9UDX0|Q9UDX0|Q9VVC5|Drosophila melanogaster (Fruit fly)
mint_29292|Q13099|TTC10|Q9V9R6|Q9GZN1|ARP6|P45890|Drosophila melanogaster (Fruit fly)
mint_29294|Q9GZN1|ARP6|P45890|Q9BUL0|Q9BUL0|Q9W5E0|Drosophila melanogaster (Fruit fly)
mint_29297|P62195|PRS8|O18413|Q9GZN1|ARP6|P45890|Drosophila melanogaster (Fruit fly)
mint_29299|Q9GZN1|ARP6|P45890|P61247|RS3A|P55830|Drosophila melanogaster (Fruit fly)
mint_29301|Q9GZN1|ARP6|P45890|P52594|NUPL|Q9VPU3|Drosophila melanogaster (Fruit fly)
mint_29302|Q9GZN1|ARP6|P45890|Q96AI3|Q96AI3|Q9VPM1|Drosophila melanogaster (Fruit fly)
mint_29304|Q9GZN1|ARP6|P45890|P26196|DDX6|P23128|Drosophila melanogaster (Fruit fly)
mint_29307|Q9GZN1|ARP6|P45890|Q8NFI3|Q8NFI3|Q9VX51|Drosophila melanogaster (Fruit fly)
mint_29308|Q9GZN1|ARP6|P45890|O75964|ATP5L|Q9VKM3|Drosophila melanogaster (Fruit fly)
mint_29312|Q9GZN1|ARP6|P45890|P05026|AT1B1|Q24046|Drosophila melanogaster (Fruit fly)
mint_29313|O43395|PRPF3|Q9VW52|Q9NWS8|Q9NWS8|Q9VXQ8|Drosophila melanogaster (Fruit fly)
mint_29314|Q8IY68|Q8IY68|Q9VVR6|P05408|7B2|Q9VNB0|Drosophila melanogaster (Fruit fly)
mint_29317|Q96GM5|SMRD1|Q9VYG2|P05408|7B2|Q9VNB0|Drosophila melanogaster (Fruit fly)
mint_29318|Q96SS8|Q96SS8|Q9VDS5|P05408|7B2|Q9VNB0|Drosophila melanogaster (Fruit fly)
mint_29320|Q86WV8|Q86WV8|Q9VCC9|P05408|7B2|Q9VNB0|Drosophila melanogaster (Fruit fly)
mint_29322|Q9BT78|CSN4|Q9V345|P05408|7B2|Q9VNB0|Drosophila melanogaster (Fruit fly)
mint_29330|O60826|O60826|Q9VVB4|Q08211|DHX9|Q9V9J1|Drosophila melanogaster (Fruit fly)
mint_29347|Q9P094|Q9P094|Q9VYX5|Q06055|AT5G2|Q9V9Z7|Drosophila melanogaster (Fruit fly)
mint_29348|Q9P094|Q9P094|Q9VYX5|Q16769|QPCT|Q9VPE4|Drosophila melanogaster (Fruit fly)
mint_29413|P53611|PGTB|Q9XZ68|Q9P032|CF066|Q9VH39|Drosophila melanogaster (Fruit fly)
mint_29414|Q9P032|CF066|Q9VH39|P32929|CGL|Q9V8K3|Drosophila melanogaster (Fruit fly)
mint_29415|Q9P032|CF066|Q9VH39|Q9UBU8|MO4L1|Q9Y0I1|Drosophila melanogaster (Fruit fly)
mint_29423|Q9NRX1|Q9NRX1|Q9VR89|Q96RU3|Q96RU3|Q9VZD7|Drosophila melanogaster (Fruit fly)
mint_29424|Q9NRX1|Q9NRX1|Q9VR89|Q9ULX3|Q9ULX3|Q9W2Y4|Drosophila melanogaster (Fruit fly)
mint_29425|Q9NRX1|Q9NRX1|Q9VR89|Q02575|HEN1|Q9W4I4|Drosophila melanogaster (Fruit fly)
mint_29426|Q9NRX1|Q9NRX1|Q9VR89|Q9BW18|Q9BW18|Q9VSH4|Drosophila melanogaster (Fruit fly)
mint_29427|Q9NRX1|Q9NRX1|Q9VR89|Q08209|P2BA|Q9VXF2|Drosophila melanogaster (Fruit fly)
mint_29430|Q8N2H4|SYS1|Q9VHP1|P62263|RS14|P14130|Drosophila melanogaster (Fruit fly)
mint_29433|Q8N2H4|SYS1|Q9VHP1|P62241|RS8|Q8MLY8|Drosophila melanogaster (Fruit fly)
mint_29434|Q00325|MPCP|Q9V916|Q8N2H4|SYS1|Q9VHP1|Drosophila melanogaster (Fruit fly)
mint_29442|Q15631|TSN|Q9V5M0|Q15631|TSN|Q9V5M0|Drosophila melanogaster (Fruit fly)
mint_29443|Q15631|TSN|Q9V5M0|Q9GZZ4|Q9GZZ4|Q9VBY6|Drosophila melanogaster (Fruit fly)
mint_29446|Q15631|TSN|Q9V5M0|O75138|O75138|Q9VR64|Drosophila melanogaster (Fruit fly)
mint_29448|Q15631|TSN|Q9V5M0|O60749|SNX2|Q9VQQ6|Drosophila melanogaster (Fruit fly)
mint_29450|Q15631|TSN|Q9V5M0|P23528|COF1|P45594|Drosophila melanogaster (Fruit fly)
mint_29451|P52815|RM12|Q9VSR5|Q15631|TSN|Q9V5M0|Drosophila melanogaster (Fruit fly)
mint_29454|Q15631|TSN|Q9V5M0|O00422|SP18|Q9VEX9|Drosophila melanogaster (Fruit fly)
mint_29455|Q15631|TSN|Q9V5M0|Q96EV8|DTBP1|Q9VVT5|Drosophila melanogaster (Fruit fly)
mint_29456|O95816|BAG2|Q9VUQ1|Q15631|TSN|Q9V5M0|Drosophila melanogaster (Fruit fly)
mint_29459|Q9NZA0|Q9NZA0|Q8T6B9|Q96S59|RANB9|Q8MKX9|Drosophila melanogaster (Fruit fly)
mint_29515|P00441|SODC|P61851|Q07021|MA32|Q9V860|Drosophila melanogaster (Fruit fly)
mint_29537|Q969J3|Q969J3|Q9VYT1|O00488|ZN593|Q9W3Y0|Drosophila melanogaster (Fruit fly)
mint_29538|Q969J3|Q969J3|Q9VYT1|P37198|NUP62|Q9V7P0|Drosophila melanogaster (Fruit fly)
mint_29539|Q969J3|Q969J3|Q9VYT1|O75534|UNR|Q9VSK3|Drosophila melanogaster (Fruit fly)
mint_29540|Q12904|MCA1|Q9V504|Q969J3|Q969J3|Q9VYT1|Drosophila melanogaster (Fruit fly)
mint_29542|Q9HCD5|NCOA5|Q9U9Q2|Q9Y2I1|Q9Y2I1|Q9V793|Drosophila melanogaster (Fruit fly)
mint_29543|O43766|LIAS|Q9VPF7|Q96IZ7|RSRC1|Q9V797|Drosophila melanogaster (Fruit fly)
mint_29563|Q15067|ACOX1|Q9Y130|O60524|SDCG1|Q9VBX1|Drosophila melanogaster (Fruit fly)
mint_29585|P11177|ODPB|Q9VAP7|P11177|ODPB|Q9VAP7|Drosophila melanogaster (Fruit fly)
mint_29588|Q9Y305|CG16|Q95TK5|P11177|ODPB|Q9VAP7|Drosophila melanogaster (Fruit fly)
mint_29591|P49770|EI2BB|O76863|P11177|ODPB|Q9VAP7|Drosophila melanogaster (Fruit fly)
mint_29593|P81274|GPSM2|Q9VB22|P11177|ODPB|Q9VAP7|Drosophila melanogaster (Fruit fly)
mint_29595|Q15007|WTAP|Q9V6T8|P11177|ODPB|Q9VAP7|Drosophila melanogaster (Fruit fly)
mint_29597|P37235|HPCL1|P42325|P11177|ODPB|Q9VAP7|Drosophila melanogaster (Fruit fly)
mint_29598|Q9Y478|AAKB1|Q9V541|P11177|ODPB|Q9VAP7|Drosophila melanogaster (Fruit fly)
mint_29599|P52272|HNRPM|Q9VHC7|P11177|ODPB|Q9VAP7|Drosophila melanogaster (Fruit fly)
mint_29643|Q9BV79|MECR|Q9V6U9|Q99460|PSD1|Q9V3P6|Drosophila melanogaster (Fruit fly)
mint_29666|Q16825|PTN21|Q9V3V3|Q9Y617|SERC|Q9VAN0|Drosophila melanogaster (Fruit fly)
mint_29669|Q8WUC5|Q8WUC5|Q9V5P5|P26641|EF1G|Q9NJH0|Drosophila melanogaster (Fruit fly)
mint_29674|Q96C86|DCPS|Q9VNH5|P26641|EF1G|Q9NJH0|Drosophila melanogaster (Fruit fly)
mint_29677|Q8N6Z4|Q8N6Z4|Q9V8K6|P26641|EF1G|Q9NJH0|Drosophila melanogaster (Fruit fly)
mint_29678|Q9BZJ0|CRNL1|P17886|P26641|EF1G|Q9NJH0|Drosophila melanogaster (Fruit fly)
mint_29681|P24534|EF1B|O96827|P26641|EF1G|Q9NJH0|Drosophila melanogaster (Fruit fly)
mint_29682|Q8IWT0|Q8IWT0|Q9VD92|P26641|EF1G|Q9NJH0|Drosophila melanogaster (Fruit fly)
mint_29683|Q7Z3V3|Q7Z3V3|Q9VEA2|P26641|EF1G|Q9NJH0|Drosophila melanogaster (Fruit fly)
mint_29685|Q9BPW8|NIPS1|Q9VXK0|P26641|EF1G|Q9NJH0|Drosophila melanogaster (Fruit fly)
mint_29686|Q9NQ89|Q9NQ89|Q9VAU6|P26641|EF1G|Q9NJH0|Drosophila melanogaster (Fruit fly)
mint_29702|Q96FJ5|Q96FJ5|Q9W4V8|Q9ULQ9|Q9ULQ9|Q9VBR6|Drosophila melanogaster (Fruit fly)
mint_29703|O60526|O60526|Q9XYW6|Q9ULQ9|Q9ULQ9|Q9VBR6|Drosophila melanogaster (Fruit fly)
mint_29706|Q96G21|Q96G21|Q9VBY2|O00566|MPP10|Q9VLK1|Drosophila melanogaster (Fruit fly)
mint_29718|Q8WYA6|CTBL1|Q9VHJ7|Q9P013|Q9P013|Q9V3B6|Drosophila melanogaster (Fruit fly)
mint_29719|Q8WYA6|CTBL1|Q9VHJ7|O75808|O75808|P27398|Drosophila melanogaster (Fruit fly)
mint_29720|Q8WYA6|CTBL1|Q9VHJ7|Q96GM5|SMRD1|Q9VYG2|Drosophila melanogaster (Fruit fly)
mint_29723|Q8N3T0|Q8N3T0|Q9VHJ4|Q9NQW6|Q9NQW6|Q8MKN2|Drosophila melanogaster (Fruit fly)
mint_29724|Q9HB90|Q9HB90|Q9V377|Q8N3T0|Q8N3T0|Q9VHJ4|Drosophila melanogaster (Fruit fly)
mint_29725|Q8N3T0|Q8N3T0|Q9VHJ4|Q9HB90|Q9HB90|Q9V377|Drosophila melanogaster (Fruit fly)
mint_29726|Q96A46|Q96A46|Q9VAY3|Q15312|Q15312|Q9Y0Z1|Drosophila melanogaster (Fruit fly)
mint_29731|P49720|PSB3|Q9XYN7|Q8IUH3|DRBP1|Q9VZE4|Drosophila melanogaster (Fruit fly)
mint_29733|P49720|PSB3|Q9XYN7|O00139|KIF2|Q960Z0|Drosophila melanogaster (Fruit fly)
mint_29735|P49720|PSB3|Q9XYN7|P13639|EF2|P13060|Drosophila melanogaster (Fruit fly)
mint_29736|P49720|PSB3|Q9XYN7|Q9Y613|FHOD1|Q9VSQ1|Drosophila melanogaster (Fruit fly)
mint_29737|P49720|PSB3|Q9XYN7|O95149|O95149|Q9VZY7|Drosophila melanogaster (Fruit fly)
mint_29740|Q96NS5|ASB16|Q9VMV0|P49720|PSB3|Q9XYN7|Drosophila melanogaster (Fruit fly)
mint_29744|Q96DF8|DGC14|O44424|Q9BWK2|Q9BWK2|Q9VHI5|Drosophila melanogaster (Fruit fly)
mint_29747|Q96QU8|Q96QU8|Q9W5G1|Q9BWK2|Q9BWK2|Q9VHI5|Drosophila melanogaster (Fruit fly)
mint_29748|Q96EB6|SIRT1|Q9VK34|Q9BWK2|Q9BWK2|Q9VHI5|Drosophila melanogaster (Fruit fly)
mint_29752|Q9BWJ5|SF3B5|Q9VHI4|Q02575|HEN1|Q9W4I4|Drosophila melanogaster (Fruit fly)
mint_29754|Q9BWJ5|SF3B5|Q9VHI4|O43711|TLX3|Q9VD99|Drosophila melanogaster (Fruit fly)
mint_29755|Q8IXM3|Q8IXM3|Q9V798|Q8NDC7|Q8NDC7|O15945|Drosophila melanogaster (Fruit fly)
mint_29761|P00374|DYR|P17719|Q99470|SDF2|Q9VNA3|Drosophila melanogaster (Fruit fly)
mint_29765|Q15067|ACOX1|Q9Y130|P28070|PSB4|Q9VNA5|Drosophila melanogaster (Fruit fly)
mint_29773|Q92696|PGTA|Q9VN77|P53611|PGTB|Q9XZ68|Drosophila melanogaster (Fruit fly)
mint_29774|Q9NQ89|Q9NQ89|Q9VAU6|Q92696|PGTA|Q9VN77|Drosophila melanogaster (Fruit fly)
mint_29793|Q7Z481|Q7Z481|Q9VC93|Q9NWW6|NRK1|Q9VZR0|Drosophila melanogaster (Fruit fly)
mint_29810|O43583|DENR|Q9VX98|O75970|O75970|Q9NB04|Drosophila melanogaster (Fruit fly)
mint_29814|Q8NC67|NETO2|Q9VYC7|Q9H6X4|Q9H6X4|Q9W073|Drosophila melanogaster (Fruit fly)
mint_29815|Q14376|GALE|Q9W0P5|Q14376|GALE|Q9W0P5|Drosophila melanogaster (Fruit fly)
mint_29816|Q9H3K6|MY016|Q8ML41|Q14376|GALE|Q9W0P5|Drosophila melanogaster (Fruit fly)
mint_29817|Q14376|GALE|Q9W0P5|Q9H3K6|MY016|Q8ML41|Drosophila melanogaster (Fruit fly)
mint_29819|Q9HDC5|JPH1|Q9VLA8|O60906|NSMA|Q9VZS6|Drosophila melanogaster (Fruit fly)
mint_29820|P57088|TMM33|Q9V447|O60906|NSMA|Q9VZS6|Drosophila melanogaster (Fruit fly)
mint_29866|Q969M3|Q969M3|Q9VK46|Q86VZ6|JAZF1|Q9V9Z6|Drosophila melanogaster (Fruit fly)
mint_29869|Q96QU8|Q96QU8|Q9W5G1|P04406|G3P2|P07486|Drosophila melanogaster (Fruit fly)
mint_29870|O95428|O95428|Q9VAV4|Q8WUJ1|Q8WUJ1|Q9W376|Drosophila melanogaster (Fruit fly)
mint_29876|Q14830|Q14830|Q9V7A9|P07602|SAP|Q9Y125|Drosophila melanogaster (Fruit fly)
mint_29884|Q16718|NUFM|Q9VTB4|O75489|NUGM|Q9VZU4|Drosophila melanogaster (Fruit fly)
mint_29885|O75489|NUGM|Q9VZU4|Q16718|NUFM|Q9VTB4|Drosophila melanogaster (Fruit fly)
mint_29887|Q9BQ90|Q9BQ90|Q9W3D5|Q8TEF7|Q8TEF7|Q9V4R0|Drosophila melanogaster (Fruit fly)
mint_29889|Q9BQ90|Q9BQ90|Q9W3D5|P60866|RS20|P55828|Drosophila melanogaster (Fruit fly)
mint_29891|Q9BQ90|Q9BQ90|Q9W3D5|Q8N3K3|Q8N3K3|Q95SP2|Drosophila melanogaster (Fruit fly)
mint_29893|Q9BQ90|Q9BQ90|Q9W3D5|Q96BY8|Q96BY8|Q9VC35|Drosophila melanogaster (Fruit fly)
mint_29894|Q96FI6|Q96FI6|P42124|Q9BQ90|Q9BQ90|Q9W3D5|Drosophila melanogaster (Fruit fly)
mint_29896|Q9Y5A7|NUB1|Q9VBQ3|Q7Z7L7|Q7Z7L7|Q9W0E8|Drosophila melanogaster (Fruit fly)
mint_29897|Q13155|MCA2|Q9VUR3|Q9NZA0|Q9NZA0|Q8T6B9|Drosophila melanogaster (Fruit fly)
mint_2990|P49770|EI2BB|P32502|Q9HCS7|XAB2|Q04048|Saccharomyces cerevisiae (Baker's yeast)
mint_29900|Q9NZA0|Q9NZA0|Q8T6B9|Q9UKZ1|Q9UKZ1|Q9W1C6|Drosophila melanogaster (Fruit fly)
mint_29903|Q9NZA0|Q9NZA0|Q8T6B9|P30711|GSTT1|Q8MRM0|Drosophila melanogaster (Fruit fly)
mint_29904|Q9NZA0|Q9NZA0|Q8T6B9|Q9NYK5|RM39|Q9VUJ0|Drosophila melanogaster (Fruit fly)
mint_29906|Q9NZA0|Q9NZA0|Q8T6B9|P53611|PGTB|Q9XZ68|Drosophila melanogaster (Fruit fly)
mint_29907|Q9NZA0|Q9NZA0|Q8T6B9|Q9NUG5|Q9NUG5|Q9V884|Drosophila melanogaster (Fruit fly)
mint_29908|Q9NZA0|Q9NZA0|Q8T6B9|Q12894|IFRD2|Q9VQI5|Drosophila melanogaster (Fruit fly)
mint_29911|Q9NZA0|Q9NZA0|Q8T6B9|O75439|MPPB|Q9VFF0|Drosophila melanogaster (Fruit fly)
mint_29913|Q9NZA0|Q9NZA0|Q8T6B9|P63261|ACTG|P10987|Drosophila melanogaster (Fruit fly)
mint_29915|Q9NZA0|Q9NZA0|Q8T6B9|P26196|DDX6|P23128|Drosophila melanogaster (Fruit fly)
mint_29917|Q8NCA5|Q8NCA5|Q9VBK9|Q9NZA0|Q9NZA0|Q8T6B9|Drosophila melanogaster (Fruit fly)
mint_29919|Q9NZA0|Q9NZA0|Q8T6B9|P53680|AP2S1|Q9VDC3|Drosophila melanogaster (Fruit fly)
mint_2992|P49770|EI2BB|P32502|O75478|ADA2|Q02336|Saccharomyces cerevisiae (Baker's yeast)
mint_29920|Q9NZA0|Q9NZA0|Q8T6B9|P83916|CBX1|Q9W396|Drosophila melanogaster (Fruit fly)
mint_29922|Q9NZA0|Q9NZA0|Q8T6B9|O43395|PRPF3|Q9VW52|Drosophila melanogaster (Fruit fly)
mint_29924|Q9NZA0|Q9NZA0|Q8T6B9|Q00610|CLH1|P29742|Drosophila melanogaster (Fruit fly)
mint_29925|Q9NZA0|Q9NZA0|Q8T6B9|P13284|GILT|Q9VHA5|Drosophila melanogaster (Fruit fly)
mint_29926|Q9NQ89|Q9NQ89|Q9VAU6|Q9NZA0|Q9NZA0|Q8T6B9|Drosophila melanogaster (Fruit fly)
mint_2993|P49770|EI2BB|P32502|Q8N1B4|Q8N1B4|P39904|Saccharomyces cerevisiae (Baker's yeast)
mint_29932|Q16401|PSD5|Q9VYG1|P35998|PRS7|Q9V478|Drosophila melanogaster (Fruit fly)
mint_29934|P14678|RSMB|Q05856|P10809|CH60|O02649|Drosophila melanogaster (Fruit fly)
mint_29942|Q9BUV8|CT024|Q9V4Q7|Q99738|Q99738|Q9VH84|Drosophila melanogaster (Fruit fly)
mint_29943|Q9H9E1|ANRA2|Q9VL58|P50897|PPT1|Q9W3C7|Drosophila melanogaster (Fruit fly)
mint_2996|P49770|EI2BB|P32502|Q9NWX6|Q9NWX6|P53215|Saccharomyces cerevisiae (Baker's yeast)
mint_2997|P49770|EI2BB|P32502|Q9UI10|EI2BD|P12754|Saccharomyces cerevisiae (Baker's yeast)
mint_29995|O95630|O95630|Q9VA71|Q8NAN2|Q8NAN2|Q9W3F7|Drosophila melanogaster (Fruit fly)
mint_3000|P49770|EI2BB|P32502|Q14232|EI2BA|P14741|Saccharomyces cerevisiae (Baker's yeast)
mint_30002|Q8NBN3|Q8NBN3|Q9VQ34|Q8N9N2|ASCC1|Q9V5F1|Drosophila melanogaster (Fruit fly)
mint_30006|O75822|IF31|Q9V5E4|Q96H20|Q96H20|Q9VD72|Drosophila melanogaster (Fruit fly)
mint_30009|Q9H1K0|Q9H1K0|Q9VLS5|Q96FK6|Q96FK6|Q9V5E5|Drosophila melanogaster (Fruit fly)
mint_3001|P49770|EI2BB|P32502|P32320|CDD|Q06549|Saccharomyces cerevisiae (Baker's yeast)
mint_30010|Q96SS8|Q96SS8|Q9VDS5|Q9P013|Q9P013|Q9V3B6|Drosophila melanogaster (Fruit fly)
mint_30012|P47756|CAPZB|P48603|Q15046|SYK|Q8SXM8|Drosophila melanogaster (Fruit fly)
mint_30013|Q14830|Q14830|Q9V7A9|Q15046|SYK|Q8SXM8|Drosophila melanogaster (Fruit fly)
mint_3002|P49770|EI2BB|P32502|Q9H6V6|Q9H6V6|Q06708|Saccharomyces cerevisiae (Baker's yeast)
mint_30030|O15027|Y0310|Q9VYL3|O96008|TOM40|Q9U4L6|Drosophila melanogaster (Fruit fly)
mint_30032|Q9BSF8|Q9BSF8|Q9W0U1|Q9BSF8|Q9BSF8|Q9W0U1|Drosophila melanogaster (Fruit fly)
mint_30039|Q9BSF8|Q9BSF8|Q9W0U1|Q8TEX3|Q8TEX3|Q9VKF0|Drosophila melanogaster (Fruit fly)
mint_30040|Q9BSF8|Q9BSF8|Q9W0U1|P60866|RS20|P55828|Drosophila melanogaster (Fruit fly)
mint_30041|Q9BSF8|Q9BSF8|Q9W0U1|Q9NRG0|CHRC1|Q9V452|Drosophila melanogaster (Fruit fly)
mint_30049|Q9BSF8|Q9BSF8|Q9W0U1|P57737|CORO7|Q9W3W1|Drosophila melanogaster (Fruit fly)
mint_30053|Q9BSF8|Q9BSF8|Q9W0U1|O95376|ARI2|O76924|Drosophila melanogaster (Fruit fly)
mint_30056|Q9BSF8|Q9BSF8|Q9W0U1|P36873|PP1G|P48461|Drosophila melanogaster (Fruit fly)
mint_30057|Q9BSF8|Q9BSF8|Q9W0U1|Q96H20|Q96H20|Q9VD72|Drosophila melanogaster (Fruit fly)
mint_30058|Q9BSF8|Q9BSF8|Q9W0U1|P09497|CLCB|Q9VWA1|Drosophila melanogaster (Fruit fly)
mint_30061|Q9BSF8|Q9BSF8|Q9W0U1|P49915|GUAA|Q9VIE7|Drosophila melanogaster (Fruit fly)
mint_30062|Q9BSF8|Q9BSF8|Q9W0U1|P25789|PSA4|P18053|Drosophila melanogaster (Fruit fly)
mint_30086|Q13099|TTC10|Q9V9R6|Q9Y2E8|SL9A8|Q9VPJ1|Drosophila melanogaster (Fruit fly)
mint_30092|Q9NWY4|Q9NWY4|Q9VNI3|Q9Y392|Q9Y392|Q9VLS9|Drosophila melanogaster (Fruit fly)
mint_30110|Q9NX55|Q9NX55|Q9VFN9|Q9BXJ9|NARG1|Q9VWI2|Drosophila melanogaster (Fruit fly)
mint_30122|Q8NC67|NETO2|Q9VYC7|Q9BYC8|RM32|Q9V9Z1|Drosophila melanogaster (Fruit fly)
mint_30131|Q96PM5|ZN363|Q9VMD4|P50213|IDH3A|Q9VWH4|Drosophila melanogaster (Fruit fly)
mint_30134|Q9ULC9|Q9ULC9|Q9VWE7|Q9Y262|IF3I|Q9VTU4|Drosophila melanogaster (Fruit fly)
mint_30135|Q9NZ32|ARP10|Q9VWE8|P49773|HINT1|Q8STA5|Drosophila melanogaster (Fruit fly)
mint_30138|Q9NZ32|ARP10|Q9VWE8|Q99741|CDC6|Q9VSM9|Drosophila melanogaster (Fruit fly)
mint_30140|Q9NZ32|ARP10|Q9VWE8|P20226|TBP|P20227|Drosophila melanogaster (Fruit fly)
mint_30145|Q9BT78|CSN4|Q9V345|P46734|MP2K3|O62602|Drosophila melanogaster (Fruit fly)
mint_30167|P82650|RT22|Q9VAY9|Q9GZU8|NIP30|Q9V843|Drosophila melanogaster (Fruit fly)
mint_30169|P11310|ACADM|Q9VSA3|Q9P286|PAK7|Q9VXE5|Drosophila melanogaster (Fruit fly)
mint_30202|Q9BVJ6|Q9BVJ6|Q9VUR2|P61927|RL37|Q9VXX8|Drosophila melanogaster (Fruit fly)
mint_30204|P14868|SYD|Q9V6H8|Q13155|MCA2|Q9VUR3|Drosophila melanogaster (Fruit fly)
mint_30206|Q96MI1|Q96MI1|Q9VXT5|Q13155|MCA2|Q9VUR3|Drosophila melanogaster (Fruit fly)
mint_30207|P17535|JUND|P18289|P53350|PLK1|P52304|Drosophila melanogaster (Fruit fly)
mint_30211|Q9BW30|CG38|Q9VV43|P53350|PLK1|P52304|Drosophila melanogaster (Fruit fly)
mint_30212|P25787|PSA2|P40301|P53350|PLK1|P52304|Drosophila melanogaster (Fruit fly)
mint_30213|Q96PE0|Q96PE0|Q9VHC3|P53350|PLK1|P52304|Drosophila melanogaster (Fruit fly)
mint_30215|O15379|HDAC3|Q9VNC2|Q9H898|Q9H898|Q9W0R2|Drosophila melanogaster (Fruit fly)
mint_30218|Q9Y3V7|Q9Y3V7|Q9V4B8|Q969U7|Q969U7|Q9VEC2|Drosophila melanogaster (Fruit fly)
mint_30226|Q9Y2I8|WDR37|Q9VE73|O60342|O60342|Q9VCE7|Drosophila melanogaster (Fruit fly)
mint_30228|Q8WW35|Q8WW35|Q9VH45|Q8WTT2|Q8WTT2|Q9VI82|Drosophila melanogaster (Fruit fly)
mint_30232|Q96MQ4|Q96MQ4|Q9V5R7|Q96MQ4|Q96MQ4|Q9V5R7|Drosophila melanogaster (Fruit fly)
mint_30233|P16389|KCNA2|P08510|P98155|VLDLR|Q9VBN2|Drosophila melanogaster (Fruit fly)
mint_30234|P16389|KCNA2|P08510|P12004|PCNA|P17917|Drosophila melanogaster (Fruit fly)
mint_30236|P52298|NCBP2|Q9V3L6|Q9BW18|Q9BW18|Q9VSH4|Drosophila melanogaster (Fruit fly)
mint_30254|P63172|DYLX|Q94524|Q8N4C6|NIN|P11929|Drosophila melanogaster (Fruit fly)
mint_30255|P63172|DYLX|Q94524|P50552|VASP|Q9V8R3|Drosophila melanogaster (Fruit fly)
mint_30257|P63172|DYLX|Q94524|Q96EP4|Q96EP4|P30432|Drosophila melanogaster (Fruit fly)
mint_30258|P63172|DYLX|Q94524|P22392|NDKB|P08879|Drosophila melanogaster (Fruit fly)
mint_30260|P63172|DYLX|Q94524|Q9UM11|FZR|Q9W4H9|Drosophila melanogaster (Fruit fly)
mint_30262|Q8N8R5|Q8N8R5|Q9VE69|P63172|DYLX|Q94524|Drosophila melanogaster (Fruit fly)
mint_30263|Q8IXL6|FM20C|Q9VCK5|P63172|DYLX|Q94524|Drosophila melanogaster (Fruit fly)
mint_30264|P63172|DYLX|Q94524|O15540|FABPB|Q9VGM2|Drosophila melanogaster (Fruit fly)
mint_30270|Q8WW35|Q8WW35|Q9VH45|P63172|DYLX|Q94524|Drosophila melanogaster (Fruit fly)
mint_30271|P63172|DYLX|Q94524|Q8WW35|Q8WW35|Q9VH45|Drosophila melanogaster (Fruit fly)
mint_30272|Q8NFJ8|Q8NFJ8|Q9VJC1|P63172|DYLX|Q94524|Drosophila melanogaster (Fruit fly)
mint_30276|Q96LR5|UB2E2|P52485|P63172|DYLX|Q94524|Drosophila melanogaster (Fruit fly)
mint_30279|Q9H488|OFUT1|Q9V6X7|Q9UNF0|PACN2|Q9VDI1|Drosophila melanogaster (Fruit fly)
mint_30281|Q9NQ89|Q9NQ89|Q9VAU6|Q9H488|OFUT1|Q9V6X7|Drosophila melanogaster (Fruit fly)
mint_30286|P55771|PAX9|P23757|Q9H0U6|RM18|Q9V6G6|Drosophila melanogaster (Fruit fly)
mint_30309|P14324|FPPS|Q9V3F5|Q9NQI0|DDX4|P09052|Drosophila melanogaster (Fruit fly)
mint_30311|Q9HCD5|NCOA5|Q9U9Q2|P14324|FPPS|Q9V3F5|Drosophila melanogaster (Fruit fly)
mint_30315|Q8N4B1|Q8N4B1|Q9VMI6|P32019|I5P2|O46094|Drosophila melanogaster (Fruit fly)
mint_30316|Q8N4B1|Q8N4B1|Q9VMI6|Q9Y5X1|SNX9|Q9NCC3|Drosophila melanogaster (Fruit fly)
mint_30317|Q8N4B1|Q8N4B1|Q9VMI6|Q9NYB9|ABI2|Q9Y0S9|Drosophila melanogaster (Fruit fly)
mint_30318|Q8N4B1|Q8N4B1|Q9VMI6|O43264|ZW10|Q9W4X9|Drosophila melanogaster (Fruit fly)
mint_30322|O95487|SC24B|Q9V5D2|Q15797|SMAD1|P42003|Drosophila melanogaster (Fruit fly)
mint_30324|Q15797|SMAD1|P42003|P49757|NUMB|P16554|Drosophila melanogaster (Fruit fly)
mint_30325|O94854|O94854|Q9VGC9|Q15797|SMAD1|P42003|Drosophila melanogaster (Fruit fly)
mint_30328|Q96LR5|UB2E2|P52485|Q15797|SMAD1|P42003|Drosophila melanogaster (Fruit fly)
mint_30329|Q14019|COTL1|Q9VWQ7|Q15797|SMAD1|P42003|Drosophila melanogaster (Fruit fly)
mint_30332|Q9UKN7|MYO15|Q9VZ45|O95298|N4BM|Q9VQM2|Drosophila melanogaster (Fruit fly)
mint_30338|Q969M3|Q969M3|Q9VK46|Q9BWF2|TRAIP|Q9V8D7|Drosophila melanogaster (Fruit fly)
mint_30343|Q969M3|Q969M3|Q9VK46|P63244|GBLP|O18640|Drosophila melanogaster (Fruit fly)
mint_30357|Q9H6T3|Q9H6T3|Q9V3E9|P07900|HS90A|P02828|Drosophila melanogaster (Fruit fly)
mint_30359|P14854|COX6B|Q9VWD1|P07900|HS90A|P02828|Drosophila melanogaster (Fruit fly)
mint_30363|P47756|CAPZB|P48603|P07900|HS90A|P02828|Drosophila melanogaster (Fruit fly)
mint_30365|P31948|STIP1|Q9VPN5|P07900|HS90A|P02828|Drosophila melanogaster (Fruit fly)
mint_30366|O95801|TTC4|Q9V9C5|P07900|HS90A|P02828|Drosophila melanogaster (Fruit fly)
mint_30367|Q9Y3V7|Q9Y3V7|Q9V4B8|P07900|HS90A|P02828|Drosophila melanogaster (Fruit fly)
mint_30368|Q9H5Z1|DHX35|Q9VR29|P07900|HS90A|P02828|Drosophila melanogaster (Fruit fly)
mint_30369|Q8NC67|NETO2|Q9VYC7|P07900|HS90A|P02828|Drosophila melanogaster (Fruit fly)
mint_30370|Q9BPY6|Q9BPY6|Q9VT19|P07900|HS90A|P02828|Drosophila melanogaster (Fruit fly)
mint_30579|P62306|RUXF|Q24297|P62316|SMD2|Q9VI10|Drosophila melanogaster (Fruit fly)
mint_30580|P62316|SMD2|Q9VI10|P62306|RUXF|Q24297|Drosophila melanogaster (Fruit fly)
mint_30581|Q9Y4Y9|LSM5|Q9VRT7|P62316|SMD2|Q9VI10|Drosophila melanogaster (Fruit fly)
mint_30582|P62316|SMD2|Q9VI10|Q9Y4Y9|LSM5|Q9VRT7|Drosophila melanogaster (Fruit fly)
mint_30583|P62316|SMD2|Q9VI10|Q9UNH7|SNX6|Q9VLQ9|Drosophila melanogaster (Fruit fly)
mint_306|Q9NTK5|PTD4|P38219|Q9BVS4|RIOK2|P40160|Saccharomyces cerevisiae (Baker's yeast)
mint_30626|Q9H6H4|Q9H6H4|Q8MLS9|Q15436|SC23A|Q9VNF8|Drosophila melanogaster (Fruit fly)
mint_30627|Q12986|NFX1|P40798|Q15436|SC23A|Q9VNF8|Drosophila melanogaster (Fruit fly)
mint_30664|Q10567|AP1B1|Q24253|Q9NZI8|Q9NZI8|Q8IR99|Drosophila melanogaster (Fruit fly)
mint_30669|Q10567|AP1B1|Q24253|O94906|PRPU|Q9VVU6|Drosophila melanogaster (Fruit fly)
mint_30671|Q10567|AP1B1|Q24253|Q13467|FZD5|Q9VVX3|Drosophila melanogaster (Fruit fly)
mint_30706|Q13099|TTC10|Q9V9R6|Q02575|HEN1|Q9W4I4|Drosophila melanogaster (Fruit fly)
mint_30707|Q13099|TTC10|Q9V9R6|O60663|LMX1B|Q9VTW3|Drosophila melanogaster (Fruit fly)
mint_30709|Q13099|TTC10|Q9V9R6|Q9HAM2|Q9HAM2|Q9V845|Drosophila melanogaster (Fruit fly)
mint_30731|O60306|O60306|Q9VGG9|Q8WVP0|Q8WVP0|Q9VZF5|Drosophila melanogaster (Fruit fly)
mint_30803|Q8TE83|Q8TE83|Q9V695|Q96QJ8|Q96QJ8|Q9VXW3|Drosophila melanogaster (Fruit fly)
mint_30826|Q8WXQ8|CBPA5|Q9VRZ3|P62917|RL8|Q9V3G1|Drosophila melanogaster (Fruit fly)
mint_30829|Q8NC67|NETO2|Q9VYC7|P62917|RL8|Q9V3G1|Drosophila melanogaster (Fruit fly)
mint_30854|Q9HCS7|XAB2|Q9V6S4|Q86WR1|Q86WR1|Q9W3D4|Drosophila melanogaster (Fruit fly)
mint_30889|Q9UBB9|TFP11|Q9Y103|Q8N7I8|Q8N7I8|Q9VZE9|Drosophila melanogaster (Fruit fly)
mint_30890|Q9HCD5|NCOA5|Q9U9Q2|Q8N7I8|Q8N7I8|Q9VZE9|Drosophila melanogaster (Fruit fly)
mint_30906|Q8N806|CN130|Q9VJE3|P28288|ABCD3|Q9VWC8|Drosophila melanogaster (Fruit fly)
mint_30907|Q9NRU4|Q9NRU4|Q960F7|P28288|ABCD3|Q9VWC8|Drosophila melanogaster (Fruit fly)
mint_30909|Q06609|RAD51|Q27297|P28288|ABCD3|Q9VWC8|Drosophila melanogaster (Fruit fly)
mint_30910|P61086|UBC1|P52486|P28288|ABCD3|Q9VWC8|Drosophila melanogaster (Fruit fly)
mint_30911|Q9H1K0|Q9H1K0|Q9VLS5|P28288|ABCD3|Q9VWC8|Drosophila melanogaster (Fruit fly)
mint_30912|Q9NS00|Q9NS00|Q9VLG7|P28288|ABCD3|Q9VWC8|Drosophila melanogaster (Fruit fly)
mint_30913|Q92947|GCDH|Q9VMC6|P28288|ABCD3|Q9VWC8|Drosophila melanogaster (Fruit fly)
mint_30927|Q8N2A7|Q8N2A7|Q9VZV9|P38919|DDX48|Q9VHS8|Drosophila melanogaster (Fruit fly)
mint_30982|Q9UID3|Q9UID3|Q8MSY4|Q13162|PRDX4|Q9V3Q4|Drosophila melanogaster (Fruit fly)
mint_30983|Q13162|PRDX4|Q9V3Q4|Q9Y6M9|NI2M|Q9VJZ4|Drosophila melanogaster (Fruit fly)
mint_30984|Q9BPY6|Q9BPY6|Q9VT19|P46779|RL28|Q9VZS5|Drosophila melanogaster (Fruit fly)
mint_30985|Q01518|CAP1|Q9VPX7|P46779|RL28|Q9VZS5|Drosophila melanogaster (Fruit fly)
mint_30986|P55771|PAX9|P23757|P46779|RL28|Q9VZS5|Drosophila melanogaster (Fruit fly)
mint_30991|P09651|ROA1|Q9VFT2|Q8NBX0|Q8NBX0|Q9VN86|Drosophila melanogaster (Fruit fly)
mint_30992|Q96JJ7|Q96JJ7|Q961B9|P09651|ROA1|Q9VFT2|Drosophila melanogaster (Fruit fly)
mint_30995|Q7Z6G8|Q7Z6G8|Q9VCM6|Q9HCG8|Q9HCG8|Q9VJ87|Drosophila melanogaster (Fruit fly)
mint_31032|P82932|RT06|Q9VZD5|Q9UK41|VPS28|Q9V359|Drosophila melanogaster (Fruit fly)
mint_31035|Q969R5|LMBL2|Q9VK33|P46778|RL21|Q9V9M7|Drosophila melanogaster (Fruit fly)
mint_31038|Q9BXS9|S26A6|Q9VVM6|P46778|RL21|Q9V9M7|Drosophila melanogaster (Fruit fly)
mint_31040|Q86X95|Q86X95|Q9VVU4|P46778|RL21|Q9V9M7|Drosophila melanogaster (Fruit fly)
mint_31041|Q96ST3|SIN3A|Q8ML45|P46778|RL21|Q9V9M7|Drosophila melanogaster (Fruit fly)
mint_31052|Q04671|P|Q9VR47|Q08209|P2BA|Q9VXF2|Drosophila melanogaster (Fruit fly)
mint_31059|Q9Y3D0|CGC8|Q9VTC4|O76071|WDR39|Q9V765|Drosophila melanogaster (Fruit fly)
mint_31158|Q9P2R3|ANFY1|Q7PLP5|Q9H5U6|ZCHC4|Q9V737|Drosophila melanogaster (Fruit fly)
mint_31160|Q8IWA7|Q8IWA7|Q9VP48|Q9H5U6|ZCHC4|Q9V737|Drosophila melanogaster (Fruit fly)
mint_31161|Q9H5U6|ZCHC4|Q9V737|P19387|RPB3|O97183|Drosophila melanogaster (Fruit fly)
mint_31171|Q8WUM4|PDC6I|Q9VB05|Q9Y2R9|Q9Y2R9|Q9VKX4|Drosophila melanogaster (Fruit fly)
mint_31186|Q9H2Y8|Q9H2Y8|Q9V3Z1|Q92523|CPT1B|Q9V5L9|Drosophila melanogaster (Fruit fly)
mint_31194|P47756|CAPZB|P48603|Q14112|NID2|Q9V5J7|Drosophila melanogaster (Fruit fly)
mint_31195|Q9UKN7|MYO15|Q9VZ45|Q14112|NID2|Q9V5J7|Drosophila melanogaster (Fruit fly)
mint_31198|Q9Y2B0|MSAP|Q9V5F4|Q8IUE6|Q8IUE6|P84051|Drosophila melanogaster (Fruit fly)
mint_31201|Q9Y6G3|RT32|Q9V5F8|Q99567|NUP88|Q9GYU8|Drosophila melanogaster (Fruit fly)
mint_31235|Q8IXM3|Q8IXM3|Q9V798|Q9BVL0|Q9BVL0|Q9VK57|Drosophila melanogaster (Fruit fly)
mint_31253|Q9UI30|U315|Q9VP65|Q96G25|MED8|Q8MLK2|Drosophila melanogaster (Fruit fly)
mint_31254|Q9UI30|U315|Q9VP65|Q02575|HEN1|Q9W4I4|Drosophila melanogaster (Fruit fly)
mint_31255|Q9UI30|U315|Q9VP65|O75528|TAD3L|Q9VWZ1|Drosophila melanogaster (Fruit fly)
mint_31320|Q9NQZ6|HC127|Q9VX94|Q02575|HEN1|Q9W4I4|Drosophila melanogaster (Fruit fly)
mint_31322|Q9NQZ6|HC127|Q9VX94|Q9NVP6|Q9NVP6|Q9VCV3|Drosophila melanogaster (Fruit fly)
mint_31324|Q9NQZ6|HC127|Q9VX94|Q8TAE8|Q8TAE8|Q9VP13|Drosophila melanogaster (Fruit fly)
mint_3137|P61081|UBE2M|P52491|Q15843|NEDD8|Q03919|Saccharomyces cerevisiae (Baker's yeast)
mint_3144|P63173|RL38|P49167|O75379|VAM4|P33328|Saccharomyces cerevisiae (Baker's yeast)
mint_315|P45974|UBP5|P38237|Q8WVC0|Q8WVC0|P38439|Saccharomyces cerevisiae (Baker's yeast)
mint_31517|O14737|PDCD5|Q9VUZ8|Q9BVL0|Q9BVL0|Q9VK57|Drosophila melanogaster (Fruit fly)
mint_3155|P05388|RLA0|P05317|P05386|RLA1|P05318|Saccharomyces cerevisiae (Baker's yeast)
mint_3157|P05388|RLA0|P05317|P05387|RLA2|P02400|Saccharomyces cerevisiae (Baker's yeast)
mint_31578|O95870|BAT5|Q9VZF1|Q06055|AT5G2|Q9V9Z7|Drosophila melanogaster (Fruit fly)
mint_31579|O95396|MOCS3|Q9VLJ8|O75808|O75808|P27398|Drosophila melanogaster (Fruit fly)
mint_31581|Q96IL0|Q96IL0|Q9W549|O95396|MOCS3|Q9VLJ8|Drosophila melanogaster (Fruit fly)
mint_31583|O95396|MOCS3|Q9VLJ8|Q8N5Y4|Q8N5Y4|Q9VEE9|Drosophila melanogaster (Fruit fly)
mint_31584|Q9UKN7|MYO15|Q9VZ45|O95396|MOCS3|Q9VLJ8|Drosophila melanogaster (Fruit fly)
mint_31587|O95396|MOCS3|Q9VLJ8|Q8TEN3|Q8TEN3|Q8INT9|Drosophila melanogaster (Fruit fly)
mint_31588|O95396|MOCS3|Q9VLJ8|P21912|DHSB|P21914|Drosophila melanogaster (Fruit fly)
mint_31589|Q15427|SF3B4|Q9W424|O95396|MOCS3|Q9VLJ8|Drosophila melanogaster (Fruit fly)
mint_31594|O95396|MOCS3|Q9VLJ8|Q01094|E2F1|Q27368|Drosophila melanogaster (Fruit fly)
mint_31596|O95396|MOCS3|Q9VLJ8|Q9Y2Z9|COQ6|Q9VMQ5|Drosophila melanogaster (Fruit fly)
mint_31597|O95396|MOCS3|Q9VLJ8|O43711|TLX3|Q9VD99|Drosophila melanogaster (Fruit fly)
mint_31598|O95396|MOCS3|Q9VLJ8|P15927|RFA2|Q9VIH1|Drosophila melanogaster (Fruit fly)
mint_316|Q9NSY1|BMP2K|P38080|Q9NSY1|BMP2K|P38080|Saccharomyces cerevisiae (Baker's yeast)
mint_31601|O43597|SPY2|O44783|P00790|PEPA|Q9VLK3|Drosophila melanogaster (Fruit fly)
mint_31603|O15442|239A|Q9VT29|O00566|MPP10|Q9VLK1|Drosophila melanogaster (Fruit fly)
mint_31605|Q9NV31|IM3H|Q9V832|O00566|MPP10|Q9VLK1|Drosophila melanogaster (Fruit fly)
mint_31606|O95376|ARI2|O76924|O00566|MPP10|Q9VLK1|Drosophila melanogaster (Fruit fly)
mint_3162|Q14974|IMB1|Q06142|Q9Y5P6|Q9Y5P6|P41940|Saccharomyces cerevisiae (Baker's yeast)
mint_3163|Q14974|IMB1|Q06142|P04040|CATA|P15202|Saccharomyces cerevisiae (Baker's yeast)
mint_3165|Q14974|IMB1|Q06142|Q8N5E0|Q8N5E0|P29509|Saccharomyces cerevisiae (Baker's yeast)
mint_31650|Q8N4Q5|Q8N4Q5|Q9VL73|Q9BVL2|NUPL1|Q9VDV3|Drosophila melanogaster (Fruit fly)
mint_31651|Q8N4Q5|Q8N4Q5|Q9VL73|Q9BV82|Q9BV82|Q9VW57|Drosophila melanogaster (Fruit fly)
mint_31654|Q9H069|Q9H069|Q9VL65|Q9BWF2|TRAIP|Q9V8D7|Drosophila melanogaster (Fruit fly)
mint_31656|Q9H069|Q9H069|Q9VL65|Q99738|Q99738|Q9VH84|Drosophila melanogaster (Fruit fly)
mint_3166|Q14974|IMB1|Q06142|P30050|RL12|P17079|Saccharomyces cerevisiae (Baker's yeast)
mint_3168|Q14974|IMB1|Q06142|Q96HX4|Q96HX4|P32263|Saccharomyces cerevisiae (Baker's yeast)
mint_3169|Q14974|IMB1|Q06142|Q15274|NADC|P43619|Saccharomyces cerevisiae (Baker's yeast)
mint_31690|Q8IVB5|Q8IVB5|Q9VKY1|O60763|VDP|Q9W3N6|Drosophila melanogaster (Fruit fly)
mint_31691|Q8IVB5|Q8IVB5|Q9VKY1|Q96JQ0|PCD16|Q24292|Drosophila melanogaster (Fruit fly)
mint_31694|Q8IVB5|Q8IVB5|Q9VKY1|P20042|IF2B|P41375|Drosophila melanogaster (Fruit fly)
mint_31695|Q8IVB5|Q8IVB5|Q9VKY1|Q9UGB7|MIOX|Q9VTU9|Drosophila melanogaster (Fruit fly)
mint_31697|Q8WW22|DNJA4|Q9VFV9|Q8IVB5|Q8IVB5|Q9VKY1|Drosophila melanogaster (Fruit fly)
mint_3171|Q14974|IMB1|Q06142|P13716|HEM2|P05373|Saccharomyces cerevisiae (Baker's yeast)
mint_31713|Q9Y2X7|GIT1|Q95RG8|P00966|ASSY|O97069|Drosophila melanogaster (Fruit fly)
mint_3174|Q14974|IMB1|Q06142|P30793|GCH1|P51601|Saccharomyces cerevisiae (Baker's yeast)
mint_3176|Q14974|IMB1|Q06142|P13861|KAP2|P07278|Saccharomyces cerevisiae (Baker's yeast)
mint_3177|Q14974|IMB1|Q06142|P22392|NDKB|P36010|Saccharomyces cerevisiae (Baker's yeast)
mint_3178|Q14974|IMB1|Q06142|P55209|NP1L1|P25293|Saccharomyces cerevisiae (Baker's yeast)
mint_31792|P53779|MK10|P92208|Q86TK9|Q86TK9|Q9V669|Drosophila melanogaster (Fruit fly)
mint_31793|Q9NU22|MDN1|Q9V628|Q9UBU8|MO4L1|Q9Y0I1|Drosophila melanogaster (Fruit fly)
mint_31798|Q9Y2R5|RT17|Q9W199|P10109|ADX|Q9VZE1|Drosophila melanogaster (Fruit fly)
mint_3180|Q14974|IMB1|Q06142|P09467|F16P|P09201|Saccharomyces cerevisiae (Baker's yeast)
mint_31828|Q8TB36|GDAP1|Q9VRJ3|Q9NX70|Q9NX70|Q9V5Y8|Drosophila melanogaster (Fruit fly)
mint_31829|Q9BTT4|Q9BTT4|Q9VUZ9|Q9NX70|Q9NX70|Q9V5Y8|Drosophila melanogaster (Fruit fly)
mint_3183|Q14974|IMB1|Q06142|Q9UI14|PRA1|P53633|Saccharomyces cerevisiae (Baker's yeast)
mint_3184|Q14974|IMB1|Q06142|O95154|ARK73|P42884|Saccharomyces cerevisiae (Baker's yeast)
mint_3186|Q14974|IMB1|Q06142|P05089|ARGI1|P00812|Saccharomyces cerevisiae (Baker's yeast)
mint_3189|Q8WUF0|Q8WUF0|P49954|O75379|VAM4|P33328|Saccharomyces cerevisiae (Baker's yeast)
mint_31902|P62306|RUXF|Q24297|Q9UK45|LSM7|Q9VJI7|Drosophila melanogaster (Fruit fly)
mint_31903|Q9UK45|LSM7|Q9VJI7|P62306|RUXF|Q24297|Drosophila melanogaster (Fruit fly)
mint_31904|Q9UK45|LSM7|Q9VJI7|P62304|RUXE|Q9VLV5|Drosophila melanogaster (Fruit fly)
mint_31905|Q9Y4Z0|LSM4|Q9VKW8|Q9UK45|LSM7|Q9VJI7|Drosophila melanogaster (Fruit fly)
mint_31907|Q9Y4Y9|LSM5|Q9VRT7|Q9UK45|LSM7|Q9VJI7|Drosophila melanogaster (Fruit fly)
mint_31908|Q9UK45|LSM7|Q9VJI7|Q9Y4Y9|LSM5|Q9VRT7|Drosophila melanogaster (Fruit fly)
mint_31909|Q15649|TRIP3|Q9V7D9|Q9UK45|LSM7|Q9VJI7|Drosophila melanogaster (Fruit fly)
mint_31910|P62318|SMD3|O44437|Q9UK45|LSM7|Q9VJI7|Drosophila melanogaster (Fruit fly)
mint_31914|P55060|CSE1|Q9XZU1|Q9P2K8|E2AK4|Q9V9X8|Drosophila melanogaster (Fruit fly)
mint_31917|P55060|CSE1|Q9XZU1|O94987|O94987|Q9VWN8|Drosophila melanogaster (Fruit fly)
mint_31918|O94854|O94854|Q9VGC9|P55060|CSE1|Q9XZU1|Drosophila melanogaster (Fruit fly)
mint_31920|P55060|CSE1|Q9XZU1|Q86T03|CN009|Q9VT69|Drosophila melanogaster (Fruit fly)
mint_31921|P55060|CSE1|Q9XZU1|O60684|IMA7|O76521|Drosophila melanogaster (Fruit fly)
mint_31953|Q8N1I4|Q8N1I4|Q9VRT9|P62241|RS8|Q8MLY8|Drosophila melanogaster (Fruit fly)
mint_31954|Q8N1I4|Q8N1I4|Q9VRT9|Q86TJ2|Q86TJ2|Q9VHV0|Drosophila melanogaster (Fruit fly)
mint_31955|Q8N3R3|Q8N3R3|Q9VRT6|Q96ST3|SIN3A|Q8ML45|Drosophila melanogaster (Fruit fly)
mint_31979|Q8IYQ8|Q8IYQ8|Q8SY46|Q9UHI5|LAT2|Q9V9Y0|Drosophila melanogaster (Fruit fly)
mint_31981|Q8IYQ8|Q8IYQ8|Q8SY46|Q9Y2L0|Q9Y2L0|Q9V591|Drosophila melanogaster (Fruit fly)
[truncated: 542,168 more chars]
