# Supplementary material for: HomoMINT: an inferred human network based on orthology mapping of protein interactions discovered in model organisms
Source: BMC Bioinformatics. 2005 Dec 1;6(Suppl 4):S21. doi: 10.1186/1471-2105-6-S4-S21 (PMC1866386; doi:10.1186/1471-2105-6-S4-S21)
Supplement: Additional File 2 — In the XML file (homomint-2005-04-30.xml) : • each ProteinParticipant has for first xref the uniprot reference of the human protein and as a secondary xref the ortholog in the model organism (secondary="inferred from") • the xref at the interaction level contains the mint id for the interaction from which ithas been infered • the attribute list on the interaction level contains an attribute "model organism" that contains the organism from which this interaction has been inferred. [file 1471-2105-6-S4-S21-S2.zip]

Archive with 1 entries (1 files):
- homomint-2005-04-30.xml
