# Supplementary material for: HomoMINT: an inferred human network based on orthology mapping of protein interactions discovered in model organisms
Source: BMC Bioinformatics. 2005 Dec 1;6(Suppl 4):S21. doi: 10.1186/1471-2105-6-S4-S21 (PMC1866386; doi:10.1186/1471-2105-6-S4-S21)
Supplement: Additional File 2 — In the XML file (homomint-2005-04-30.xml) : • each ProteinParticipant has for first xref the uniprot reference of the human protein and as a secondary xref the ortholog in the model organism (secondary="inferred from") • the xref at the interaction level contains the mint id for the interaction from which ithas been infered • the attribute list on the interaction level contains an attribute "model organism" that contains the organism from which this interaction has been inferred. [file 1471-2105-6-S4-S21-S2.zip › homomint-2005-04-30.xml]

<?xml version="1.0" encoding="UTF-8"?>
<!-- created using XmlMakerFlattener v1.0 (http://cvs.sourceforge.net/viewcvs.py/psidev/psi/mi/tools/psimakers0908src.zip) -->
<entrySet level="1" version="1">
	<entry>
		<source release="3.6" releaseDate="2005-05-20">
			<names>
				<shortLabel>HomoMINT</shortLabel>
				<fullName>HomoMint: an inferred human network based on orthology mapping of protein interactions discovered in model organisms.</fullName>
			</names>
		</source>
		<availabilityList>
			<availability id="1">Academic and commercial users can freely use the data only for research purpose. Please, in any articles making use of the data extracted from MINT, refer to Zanzoni, A et al (2002) MINT: a Molecular INTeraction database. FEBS Letters, 513, 135-140. This data is distributed in the hope that it will be useful, but WITHOUT ANY WARRANTY.</availability>
		</availabilityList>
		<experimentList>
			<experimentDescription id="1">
				<names>
					<shortLabel>HomoMINT</shortLabel>
					<fullName>HomoMint: an inferred human network based on orthology mapping of protein interactions discovered in model organisms.</fullName>
				</names>
				<interactionDetection>
					<names>
						<shortLabel>interologs mapping</shortLabel>
					</names>
					<xref>
						<primaryRef db="PSI-MI" id="MI:0064" secondary="interologs mapping" version=""/>
					</xref>
				</interactionDetection>
			</experimentDescription>
		</experimentList>
		<interactionList>
			<interaction>
				<availabilityRef ref="1"/>
				<experimentList>
					<experimentRef ref="1"/>
				</experimentList>
				<participantList>
					<proteinParticipant>
						<proteinInteractor id="Q14683">
							<names>
								<shortLabel>SMC1A</shortLabel>
							</names>
							<xref>
								<primaryRef db="uniprot" id="Q14683" secondary="" version=""/>
								<secondaryRef db="uniprot" id="P32908" secondary="inferred from" version=""/>
							</xref>
							<organism ncbiTaxId="9606">
								<names>
									<shortLabel>Human</shortLabel>
									<fullName>Homo sapiens (Human)</fullName>
								</names>
							</organism>
						</proteinInteractor>
					</proteinParticipant>
					<proteinParticipant>
						<proteinInteractor id="Q14683">
							<names>
								<shortLabel>SMC1A</shortLabel>
							</names>
							<xref>
								<primaryRef db="Uniprot" id="Q14683" secondary="" version=""/>
								<secondaryRef db="Uniprot" id="P32908" secondary="inferred from" version=""/>
							</xref>
							<organism ncbiTaxId="9606">
								<names>
									<shortLabel>Human</shortLabel>
									<fullName>Homo sapiens (Human)</fullName>
								</names>
							</organism>
						</proteinInteractor>
					</proteinParticipant>
				</participantList>
				<xref>
					<primaryRef db="MINT" id="mint_1" secondary="inferred from" version=""/>
				</xref>
				<attributeList>
					<attribute name="model organism">Saccharomyces cerevisiae (Baker&apos;s yeast)</attribute>
				</attributeList>
			</interaction>
			<interaction>
				<availabilityRef ref="1"/>
				<experimentList>
					<experimentRef ref="1"/>
				</experimentList>
				<participantList>
					<proteinParticipant>
						<proteinInteractor id="Q14683">
							<names>
								<shortLabel>SMC1A</shortLabel>
							</names>
							<xref>
								<primaryRef db="uniprot" id="Q14683" secondary="" version=""/>
								<secondaryRef db="uniprot" id="P32908" secondary="inferred from" version=""/>
							</xref>
							<organism ncbiTaxId="9606">
								<names>
									<shortLabel>Human</shortLabel>
									<fullName>Homo sapiens (Human)</fullName>
								</names>
							</organism>
						</proteinInteractor>
					</proteinParticipant>
					<proteinParticipant>
						<proteinInteractor id="O95347">
							<names>
								<shortLabel>SMC2</shortLabel>
							</names>
							<xref>
								<primaryRef db="Uniprot" id="O95347" secondary="" version=""/>
								<secondaryRef db="Uniprot" id="P38989" secondary="inferred from" version=""/>
							</xref>
							<organism ncbiTaxId="9606">
								<names>
									<shortLabel>Human</shortLabel>
									<fullName>Homo sapiens (Human)</fullName>
								</names>
							</organism>
						</proteinInteractor>
					</proteinParticipant>
				</participantList>
				<xref>
					<primaryRef db="MINT" id="mint_10" secondary="inferred from" version=""/>
				</xref>
				<attributeList>
					<attribute name="model organism">Saccharomyces cerevisiae (Baker&apos;s yeast)</attribute>
				</attributeList>
			</interaction>
			<interaction>
				<availabilityRef ref="1"/>
				<experimentList>
					<experimentRef ref="1"/>
				</experimentList>
				<participantList>
					<proteinParticipant>
						<proteinInteractor id="P63165">
							<names>
								<shortLabel>SMT3C</shortLabel>
							</names>
							<xref>
								<primaryRef db="uniprot" id="P63165" secondary="" version=""/>
								<secondaryRef db="uniprot" id="Q12306" secondary="inferred from" version=""/>
							</xref>
							<organism ncbiTaxId="9606">
								<names>
									<shortLabel>Human</shortLabel>
									<fullName>Homo sapiens (Human)</fullName>
								</names>
							</organism>
						</proteinInteractor>
					</proteinParticipant>
					<proteinParticipant>
						<proteinInteractor id="P63165">
							<names>
								<shortLabel>SMT3C</shortLabel>
							</names>
							<xref>
								<primaryRef db="Uniprot" id="P63165" secondary="" version=""/>
								<secondaryRef db="Uniprot" id="Q12306" secondary="inferred from" version=""/>
							</xref>
							<organism ncbiTaxId="9606">
								<names>
									<shortLabel>Human</shortLabel>
									<fullName>Homo sapiens (Human)</fullName>
								</names>
							</organism>
						</proteinInteractor>
					</proteinParticipant>
				</participantList>
				<xref>
					<primaryRef db="MINT" id="mint_1000" secondary="inferred from" version=""/>
				</xref>
				<attributeList>
					<attribute name="model organism">Saccharomyces cerevisiae (Baker&apos;s yeast)</attribute>
				</attributeList>
			</interaction>
			<interaction>
				<availabilityRef ref="1"/>
				<experimentList>
					<experimentRef ref="1"/>
				</experimentList>
				<participantList>
					<proteinParticipant>
						<proteinInteractor id="O60942">
							<names>
								<shortLabel>MCE1</shortLabel>
							</names>
							<xref>
								<primaryRef db="uniprot" id="O60942" secondary="" version=""/>
								<secondaryRef db="uniprot" id="Q01159" secondary="inferred from" version=""/>
							</xref>
							<organism ncbiTaxId="9606">
								<names>
									<shortLabel>Human</shortLabel>
									<fullName>Homo sapiens (Human)</fullName>
								</names>
							</organism>
						</proteinInteractor>
					</proteinParticipant>
					<proteinParticipant>
						<proteinInteractor id="O60841">
							<names>
								<shortLabel>IF2P</shortLabel>
							</names>
							<xref>
								<primaryRef db="Uniprot" id="O60841" secondary="" version=""/>
								<secondaryRef db="Uniprot" id="P39730" secondary="inferred from" version=""/>
							</xref>
							<organism ncbiTaxId="9606">
								<names>
									<shortLabel>Human</shortLabel>
									<fullName>Homo sapiens (Human)</fullName>
								</names>
							</organism>
						</proteinInteractor>
					</proteinParticipant>
				</participantList>
				<xref>
					<primaryRef db="MINT" id="mint_10001" secondary="inferred from" version=""/>
				</xref>
				<attributeList>
					<attribute name="model organism">Saccharomyces cerevisiae (Baker&apos;s yeast)</attribute>
				</attributeList>
			</interaction>
			<interaction>
				<availabilityRef ref="1"/>
				<experimentList>
					<experimentRef ref="1"/>
				</experimentList>
				<participantList>
					<proteinParticipant>
						<proteinInteractor id="Q9NY12">
							<names>
								<shortLabel>NOLA1</shortLabel>
							</names>
							<xref>
								<primaryRef db="uniprot" id="Q9NY12" secondary="" version=""/>
								<secondaryRef db="uniprot" id="P28007" secondary="inferred from" version=""/>
							</xref>
							<organism ncbiTaxId="9606">
								<names>
									<shortLabel>Human</shortLabel>
									<fullName>Homo sapiens (Human)</fullName>
								</names>
							</organism>
						</proteinInteractor>
					</proteinParticipant>
					<proteinParticipant>
						<proteinInteractor id="O60832">
							<names>
								<shortLabel>DKC1</shortLabel>
							</names>
							<xref>
								<primaryRef db="Uniprot" id="O60832" secondary="" version=""/>
								<secondaryRef db="Uniprot" id="P33322" secondary="inferred from" version=""/>
							</xref>
							<organism ncbiTaxId="9606">
								<names>
									<shortLabel>Human</shortLabel>
									<fullName>Homo sapiens (Human)</fullName>
								</names>
							</organism>
						</proteinInteractor>
					</proteinParticipant>
				</participantList>
				<xref>
					<primaryRef db="MINT" id="mint_10002" secondary="inferred from" version=""/>
				</xref>
				<attributeList>
					<attribute name="model organism">Saccharomyces cerevisiae (Baker&apos;s yeast)</attribute>
				</attributeList>
			</interaction>
			<interaction>
				<availabilityRef ref="1"/>
				<experimentList>
					<experimentRef ref="1"/>
				</experimentList>
				<participantList>
					<proteinParticipant>
						<proteinInteractor id="P18074">
							<names>
								<shortLabel>ERCC2</shortLabel>
							</names>
							<xref>
								<primaryRef db="uniprot" id="P18074" secondary="" version=""/>
								<secondaryRef db="uniprot" id="P06839" secondary="inferred from" version=""/>
							</xref>
							<organism ncbiTaxId="9606">
								<names>
									<shortLabel>Human</shortLabel>
									<fullName>Homo sapiens (Human)</fullName>
								</names>
							</organism>
						</proteinInteractor>
					</proteinParticipant>
					<proteinParticipant>
						<proteinInteractor id="Q92616">
							<names>
								<shortLabel>GCN1L</shortLabel>
							</names>
							<xref>
								<primaryRef db="Uniprot" id="Q92616" secondary="" version=""/>
								<secondaryRef db="Uniprot" id="P33892" secondary="inferred from" version=""/>
							</xref>
							<organism ncbiTaxId="9606">
								<names>
									<shortLabel>Human</shortLabel>
									<fullName>Homo sapiens (Human)</fullName>
								</names>
							</organism>
						</proteinInteractor>
					</proteinParticipant>
				</participantList>
				<xref>
					<primaryRef db="MINT" id="mint_10003" secondary="inferred from" version=""/>
				</xref>
				<attributeList>
					<attribute name="model organism">Saccharomyces cerevisiae (Baker&apos;s yeast)</attribute>
				</attributeList>
			</interaction>
			<interaction>
				<availabilityRef ref="1"/>
				<experimentList>
					<experimentRef ref="1"/>
				</experimentList>
				<participantList>
					<proteinParticipant>
						<proteinInteractor id="Q9H077">
							<names>
								<shortLabel>Q9H077</shortLabel>
							</names>
							<xref>
								<primaryRef db="uniprot" id="Q9H077" secondary="" version=""/>
								<secondaryRef db="uniprot" id="P45976" secondary="inferred from" version=""/>
							</xref>
							<organism ncbiTaxId="9606">
								<names>
									<shortLabel>Human</shortLabel>
									<fullName>Homo sapiens (Human)</fullName>
								</names>
							</organism>
						</proteinInteractor>
					</proteinParticipant>
					<proteinParticipant>
						<proteinInteractor id="Q9C0J8">
							<names>
								<shortLabel>WDR33</shortLabel>
							</names>
							<xref>
								<primaryRef db="Uniprot" id="Q9C0J8" secondary="" version=""/>
								<secondaryRef db="Uniprot" id="P42841" secondary="inferred from" version=""/>
							</xref>
							<organism ncbiTaxId="9606">
								<names>
									<shortLabel>Human</shortLabel>
									<fullName>Homo sapiens (Human)</fullName>
								</names>
							</organism>
						</proteinInteractor>
					</proteinParticipant>
				</participantList>
				<xref>
					<primaryRef db="MINT" id="mint_10004" secondary="inferred from" version=""/>
				</xref>
				<attributeList>
					<attribute name="model organism">Saccharomyces cerevisiae (Baker&apos;s yeast)</attribute>
				</attributeList>
			</interaction>
			<interaction>
				<availabilityRef ref="1"/>
				<experimentList>
					<experimentRef ref="1"/>
				</experimentList>
				<participantList>
					<proteinParticipant>
						<proteinInteractor id="P55010">
							<names>
								<shortLabel>IF5</shortLabel>
							</names>
							<xref>
								<primaryRef db="uniprot" id="P55010" secondary="" version=""/>
								<secondaryRef db="uniprot" id="P38431" secondary="inferred from" version=""/>
							</xref>
							<organism ncbiTaxId="9606">
								<names>
									<shortLabel>Human</shortLabel>
									<fullName>Homo sapiens (Human)</fullName>
								</names>
							</organism>
						</proteinInteractor>
					</proteinParticipant>
					<proteinParticipant>
						<proteinInteractor id="Q7Z3C6">
							<names>
								<shortLabel>APG9L</shortLabel>
							</names>
							<xref>
								<primaryRef db="Uniprot" id="Q7Z3C6" secondary="" version=""/>
								<secondaryRef db="Uniprot" id="Q12142" secondary="inferred from" version=""/>
							</xref>
							<organism ncbiTaxId="9606">
								<names>
									<shortLabel>Human</shortLabel>
									<fullName>Homo sapiens (Human)</fullName>
								</names>
							</organism>
						</proteinInteractor>
					</proteinParticipant>
				</participantList>
				<xref>
					<primaryRef db="MINT" id="mint_10005" secondary="inferred from" version=""/>
				</xref>
				<attributeList>
					<attribute name="model organism">Saccharomyces cerevisiae (Baker&apos;s yeast)</attribute>
				</attributeList>
			</interaction>
			<interaction>
				<availabilityRef ref="1"/>
				<experimentList>
					<experimentRef ref="1"/>
				</experimentList>
				<participantList>
					<proteinParticipant>
						<proteinInteractor id="Q8TB66">
							<names>
								<shortLabel>Q8TB66</shortLabel>
							</names>
							<xref>
								<primaryRef db="uniprot" id="Q8TB66" secondary="" version=""/>
								<secondaryRef db="uniprot" id="P53927" secondary="inferred from" version=""/>
							</xref>
							<organism ncbiTaxId="9606">
								<names>
									<shortLabel>Human</shortLabel>
									<fullName>Homo sapiens (Human)</fullName>
								</names>
							</organism>
						</proteinInteractor>
					</proteinParticipant>
					<proteinParticipant>
						<proteinInteractor id="Q03701">
							<names>
								<shortLabel>CEBPZ</shortLabel>
							</names>
							<xref>
								<primaryRef db="Uniprot" id="Q03701" secondary="" version=""/>
								<secondaryRef db="Uniprot" id="Q12176" secondary="inferred from" version=""/>
							</xref>
							<organism ncbiTaxId="9606">
								<names>
									<shortLabel>Human</shortLabel>
									<fullName>Homo sapiens (Human)</fullName>
								</names>
							</organism>
						</proteinInteractor>
					</proteinParticipant>
				</participantList>
				<xref>
					<primaryRef db="MINT" id="mint_10006" secondary="inferred from" version=""/>
				</xref>
				<attributeList>
					<attribute name="model organism">Saccharomyces cerevisiae (Baker&apos;s yeast)</attribute>
				</attributeList>
			</interaction>
			<interaction>
				<availabilityRef ref="1"/>
				<experimentList>
					<experimentRef ref="1"/>
				</experimentList>
				<participantList>
					<proteinParticipant>
						<proteinInteractor id="Q9UFF9">
							<names>
								<shortLabel>CNOT8</shortLabel>
							</names>
							<xref>
								<primaryRef db="uniprot" id="Q9UFF9" secondary="" version=""/>
								<secondaryRef db="uniprot" id="P39008" secondary="inferred from" version=""/>
							</xref>
							<organism ncbiTaxId="9606">
								<names>
									<shortLabel>Human</shortLabel>
									<fullName>Homo sapiens (Human)</fullName>
								</names>
							</organism>
						</proteinInteractor>
					</proteinParticipant>
					<proteinParticipant>
						<proteinInteractor id="Q9UFF9">
							<names>
								<shortLabel>CNOT8</shortLabel>
							</names>
							<xref>
								<primaryRef db="Uniprot" id="Q9UFF9" secondary="" version=""/>
								<secondaryRef db="Uniprot" id="P39008" secondary="inferred from" version=""/>
							</xref>
							<organism ncbiTaxId="9606">
								<names>
									<shortLabel>Human</shortLabel>
									<fullName>Homo sapiens (Human)</fullName>
								</names>
							</organism>
						</proteinInteractor>
					</proteinParticipant>
				</participantList>
				<xref>
					<primaryRef db="MINT" id="mint_10008" secondary="inferred from" version=""/>
				</xref>
				<attributeList>
					<attribute name="model organism">Saccharomyces cerevisiae (Baker&apos;s yeast)</attribute>
				</attributeList>
			</interaction>
			<interaction>
				<availabilityRef ref="1"/>
				<experimentList>
					<experimentRef ref="1"/>
				</experimentList>
				<participantList>
					<proteinParticipant>
						<proteinInteractor id="P49841">
							<names>
								<shortLabel>GSK3B</shortLabel>
							</names>
							<xref>
								<primaryRef db="uniprot" id="P49841" secondary="" version=""/>
								<secondaryRef db="uniprot" id="P38615" secondary="inferred from" version=""/>
							</xref>
							<organism ncbiTaxId="9606">
								<names>
									<shortLabel>Human</shortLabel>
									<fullName>Homo sapiens (Human)</fullName>
								</names>
							</organism>
						</proteinInteractor>
					</proteinParticipant>
					<proteinParticipant>
						<proteinInteractor id="P49841">
							<names>
								<shortLabel>GSK3B</shortLabel>
							</names>
							<xref>
								<primaryRef db="Uniprot" id="P49841" secondary="" version=""/>
								<secondaryRef db="Uniprot" id="P38615" secondary="inferred from" version=""/>
							</xref>
							<organism ncbiTaxId="9606">
								<names>
									<shortLabel>Human</shortLabel>
									<fullName>Homo sapiens (Human)</fullName>
								</names>
							</organism>
						</proteinInteractor>
					</proteinParticipant>
				</participantList>
				<xref>
					<primaryRef db="MINT" id="mint_10009" secondary="inferred from" version=""/>
				</xref>
				<attributeList>
					<attribute name="model organism">Saccharomyces cerevisiae (Baker&apos;s yeast)</attribute>
				</attributeList>
			</interaction>
			<interaction>
				<availabilityRef ref="1"/>
				<experimentList>
					<experimentRef ref="1"/>
				</experimentList>
				<participantList>
					<proteinParticipant>
						<proteinInteractor id="Q96JC0">
							<names>
								<shortLabel>Q96JC0</shortLabel>
							</names>
							<xref>
								<primaryRef db="uniprot" id="Q96JC0" secondary="" version=""/>
								<secondaryRef db="uniprot" id="P17695" secondary="inferred from" version=""/>
							</xref>
							<organism ncbiTaxId="9606">
								<names>
									<shortLabel>Human</shortLabel>
									<fullName>Homo sapiens (Human)</fullName>
								</names>
							</organism>
						</proteinInteractor>
					</proteinParticipant>
					<proteinParticipant>
						<proteinInteractor id="O43681">
							<names>
								<shortLabel>ARSA1</shortLabel>
							</names>
							<xref>
								<primaryRef db="Uniprot" id="O43681" secondary="" version=""/>
								<secondaryRef db="Uniprot" id="Q12154" secondary="inferred from" version=""/>
							</xref>
							<organism ncbiTaxId="9606">
								<names>
									<shortLabel>Human</shortLabel>
									<fullName>Homo sapiens (Human)</fullName>
								</names>
							</organism>
						</proteinInteractor>
					</proteinParticipant>
				</participantList>
				<xref>
					<primaryRef db="MINT" id="mint_1001" secondary="inferred from" version=""/>
				</xref>
				<attributeList>
					<attribute name="model organism">Saccharomyces cerevisiae (Baker&apos;s yeast)</attribute>
				</attributeList>
			</interaction>
			<interaction>
				<availabilityRef ref="1"/>
				<experimentList>
					<experimentRef ref="1"/>
				</experimentList>
				<participantList>
					<proteinParticipant>
						<proteinInteractor id="P60842">
							<names>
								<shortLabel>IF41</shortLabel>
							</names>
							<xref>
								<primaryRef db="uniprot" id="P60842" secondary="" version=""/>
								<secondaryRef db="uniprot" id="P10081" secondary="inferred from" version=""/>
							</xref>
							<organism ncbiTaxId="9606">
								<names>
									<shortLabel>Human</shortLabel>
									<fullName>Homo sapiens (Human)</fullName>
								</names>
							</organism>
						</proteinInteractor>
					</proteinParticipant>
					<proteinParticipant>
						<proteinInteractor id="P60842">
							<names>
								<shortLabel>IF41</shortLabel>
							</names>
							<xref>
								<primaryRef db="Uniprot" id="P60842" secondary="" version=""/>
								<secondaryRef db="Uniprot" id="P10081" secondary="inferred from" version=""/>
							</xref>
							<organism ncbiTaxId="9606">
								<names>
									<shortLabel>Human</shortLabel>
									<fullName>Homo sapiens (Human)</fullName>
								</names>
							</organism>
						</proteinInteractor>
					</proteinParticipant>
				</participantList>
				<xref>
					<primaryRef db="MINT" id="mint_10010" secondary="inferred from" version=""/>
				</xref>
				<attributeList>
					<attribute name="model organism">Saccharomyces cerevisiae (Baker&apos;s yeast)</attribute>
				</attributeList>
			</interaction>
			<interaction>
				<availabilityRef ref="1"/>
				<experimentList>
					<experimentRef ref="1"/>
				</experimentList>
				<participantList>
					<proteinParticipant>
						<proteinInteractor id="P60900">
							<names>
								<shortLabel>PSA6</shortLabel>
							</names>
							<xref>
								<primaryRef db="uniprot" id="P60900" secondary="" version=""/>
								<secondaryRef db="uniprot" id="P21243" secondary="inferred from" version=""/>
							</xref>
							<organism ncbiTaxId="9606">
								<names>
									<shortLabel>Human</shortLabel>
									<fullName>Homo sapiens (Human)</fullName>
								</names>
							</organism>
						</proteinInteractor>
					</proteinParticipant>
					<proteinParticipant>
						<proteinInteractor id="Q7Z3B5">
							<names>
								<shortLabel>Q7Z3B5</shortLabel>
							</names>
							<xref>
								<primaryRef db="Uniprot" id="Q7Z3B5" secondary="" version=""/>
								<secondaryRef db="Uniprot" id="P30656" secondary="inferred from" version=""/>
							</xref>
							<organism ncbiTaxId="9606">
								<names>
									<shortLabel>Human</shortLabel>
									<fullName>Homo sapiens (Human)</fullName>
								</names>
							</organism>
						</proteinInteractor>
					</proteinParticipant>
				</participantList>
				<xref>
					<primaryRef db="MINT" id="mint_10012" secondary="inferred from" version=""/>
				</xref>
				<attributeList>
					<attribute name="model organism">Saccharomyces cerevisiae (Baker&apos;s yeast)</attribute>
				</attributeList>
			</interaction>
			<interaction>
				<availabilityRef ref="1"/>
				<experimentList>
					<experimentRef ref="1"/>
				</experimentList>
				<participantList>
					<proteinParticipant>
						<proteinInteractor id="Q9UNZ2">
							<names>
								<shortLabel>NSF1C</shortLabel>
							</names>
							<xref>
								<primaryRef db="uniprot" id="Q9UNZ2" secondary="" version=""/>
								<secondaryRef db="uniprot" id="P34223" secondary="inferred from" version=""/>
							</xref>
							<organism ncbiTaxId="9606">
								<names>
									<shortLabel>Human</shortLabel>
									<fullName>Homo sapiens (Human)</fullName>
								</names>
							</organism>
						</proteinInteractor>
					</proteinParticipant>
					<proteinParticipant>
						<proteinInteractor id="P55072">
							<names>
								<shortLabel>TERA</shortLabel>
							</names>
							<xref>
								<primaryRef db="Uniprot" id="P55072" secondary="" version=""/>
								<secondaryRef db="Uniprot" id="P25694" secondary="inferred from" version=""/>
							</xref>
							<organism ncbiTaxId="9606">
								<names>
									<shortLabel>Human</shortLabel>
									<fullName>Homo sapiens (Human)</fullName>
								</names>
							</organism>
						</proteinInteractor>
					</proteinParticipant>
				</participantList>
				<xref>
					<primaryRef db="MINT" id="mint_10014" secondary="inferred from" version=""/>
				</xref>
				<attributeList>
					<attribute name="model organism">Saccharomyces cerevisiae (Baker&apos;s yeast)</attribute>
				</attributeList>
			</interaction>
			<interaction>
				<availabilityRef ref="1"/>
				<experimentList>
					<experimentRef ref="1"/>
				</experimentList>
				<participantList>
					<proteinParticipant>
						<proteinInteractor id="Q9Y3A6">
							<names>
								<shortLabel>TMED5</shortLabel>
							</names>
							<xref>
								<primaryRef db="uniprot" id="Q9Y3A6" secondary="" version=""/>
								<secondaryRef db="uniprot" id="P39704" secondary="inferred from" version=""/>
							</xref>
							<organism ncbiTaxId="9606">
								<names>
									<shortLabel>Human</shortLabel>
									<fullName>Homo sapiens (Human)</fullName>
								</names>
							</organism>
						</proteinInteractor>
					</proteinParticipant>
					<proteinParticipant>
						<proteinInteractor id="P49755">
							<names>
								<shortLabel>TMP21</shortLabel>
							</names>
							<xref>
								<primaryRef db="Uniprot" id="P49755" secondary="" version=""/>
								<secondaryRef db="Uniprot" id="P54837" secondary="inferred from" version=""/>
							</xref>
							<organism ncbiTaxId="9606">
								<names>
									<shortLabel>Human</shortLabel>
									<fullName>Homo sapiens (Human)</fullName>
								</names>
							</organism>
						</proteinInteractor>
					</proteinParticipant>
				</participantList>
				<xref>
					<primaryRef db="MINT" id="mint_10018" secondary="inferred from" version=""/>
				</xref>
				<attributeList>
					<attribute name="model organism">Saccharomyces cerevisiae (Baker&apos;s yeast)</attribute>
				</attributeList>
			</interaction>
			<interaction>
				<availabilityRef ref="1"/>
				<experimentList>
					<experimentRef ref="1"/>
				</experimentList>
				<participantList>
					<proteinParticipant>
						<proteinInteractor id="P54578">
							<names>
								<shortLabel>UBP14</shortLabel>
							</names>
							<xref>
								<primaryRef db="uniprot" id="P54578" secondary="" version=""/>
								<secondaryRef db="uniprot" id="P43593" secondary="inferred from" version=""/>
							</xref>
							<organism ncbiTaxId="9606">
								<names>
									<shortLabel>Human</shortLabel>
									<fullName>Homo sapiens (Human)</fullName>
								</names>
							</organism>
						</proteinInteractor>
					</proteinParticipant>
					<proteinParticipant>
						<proteinInteractor id="O00232">
							<names>
								<shortLabel>PSD12</shortLabel>
							</names>
							<xref>
								<primaryRef db="Uniprot" id="O00232" secondary="" version=""/>
								<secondaryRef db="Uniprot" id="Q12250" secondary="inferred from" version=""/>
							</xref>
							<organism ncbiTaxId="9606">
								<names>
									<shortLabel>Human</shortLabel>
									<fullName>Homo sapiens (Human)</fullName>
								</names>
							</organism>
						</proteinInteractor>
					</proteinParticipant>
				</participantList>
				<xref>
					<primaryRef db="MINT" id="mint_10019" secondary="inferred from" version=""/>
				</xref>
				<attributeList>
					<attribute name="model organism">Saccharomyces cerevisiae (Baker&apos;s yeast)</attribute>
				</attributeList>
			</interaction>
			<interaction>
				<availabilityRef ref="1"/>
				<experimentList>
					<experimentRef ref="1"/>
				</experimentList>
				<participantList>
					<proteinParticipant>
						<proteinInteractor id="Q06265">
							<names>
								<shortLabel>EXOS9</shortLabel>
							</names>
							<xref>
								<primaryRef db="uniprot" id="Q06265" secondary="" version=""/>
								<secondaryRef db="uniprot" id="Q05636" secondary="inferred from" version=""/>
							</xref>
							<organism ncbiTaxId="9606">
								<names>
									<shortLabel>Human</shortLabel>
									<fullName>Homo sapiens (Human)</fullName>
								</names>
							</organism>
						</proteinInteractor>
					</proteinParticipant>
					<proteinParticipant>
						<proteinInteractor id="Q15477">
							<names>
								<shortLabel>SKIV2</shortLabel>
							</names>
							<xref>
								<primaryRef db="Uniprot" id="Q15477" secondary="" version=""/>
								<secondaryRef db="Uniprot" id="P35207" secondary="inferred from" version=""/>
							</xref>
							<organism ncbiTaxId="9606">
								<names>
									<shortLabel>Human</shortLabel>
									<fullName>Homo sapiens (Human)</fullName>
								</names>
							</organism>
						</proteinInteractor>
					</proteinParticipant>
				</participantList>
				<xref>
					<primaryRef db="MINT" id="mint_10020" secondary="inferred from" version=""/>
				</xref>
				<attributeList>
					<attribute name="model organism">Saccharomyces cerevisiae (Baker&apos;s yeast)</attribute>
				</attributeList>
			</interaction>
			<interaction>
				<availabilityRef ref="1"/>
				<experimentList>
					<experimentRef ref="1"/>
				</experimentList>
				<participantList>
					<proteinParticipant>
						<proteinInteractor id="Q9Y5B9">
							<names>
								<shortLabel>Q9Y5B9</shortLabel>
							</names>
							<xref>
								<primaryRef db="uniprot" id="Q9Y5B9" secondary="" version=""/>
								<secondaryRef db="uniprot" id="P32558" secondary="inferred from" version=""/>
							</xref>
							<organism ncbiTaxId="9606">
								<names>
									<shortLabel>Human</shortLabel>
									<fullName>Homo sapiens (Human)</fullName>
								</names>
							</organism>
						</proteinInteractor>
					</proteinParticipant>
					<proteinParticipant>
						<proteinInteractor id="P67870">
							<names>
								<shortLabel>CSK2B</shortLabel>
							</names>
							<xref>
								<primaryRef db="Uniprot" id="P67870" secondary="" version=""/>
								<secondaryRef db="Uniprot" id="P38930" secondary="inferred from" version=""/>
							</xref>
							<organism ncbiTaxId="9606">
								<names>
									<shortLabel>Human</shortLabel>
									<fullName>Homo sapiens (Human)</fullName>
								</names>
							</organism>
						</proteinInteractor>
					</proteinParticipant>
				</participantList>
				<xref>
					<primaryRef db="MINT" id="mint_10023" secondary="inferred from" version=""/>
				</xref>
				<attributeList>
					<attribute name="model organism">Saccharomyces cerevisiae (Baker&apos;s yeast)</attribute>
				</attributeList>
			</interaction>
			<interaction>
				<availabilityRef ref="1"/>
				<experimentList>
					<experimentRef ref="1"/>
				</experimentList>
				<participantList>
					<proteinParticipant>
						<proteinInteractor id="P62306">
							<names>
								<shortLabel>RUXF</shortLabel>
							</names>
							<xref>
								<primaryRef db="uniprot" id="P62306" secondary="" version=""/>
								<secondaryRef db="uniprot" id="P54999" secondary="inferred from" version=""/>
							</xref>
							<organism ncbiTaxId="9606">
								<names>
									<shortLabel>Human</shortLabel>
									<fullName>Homo sapiens (Human)</fullName>
								</names>
							</organism>
						</proteinInteractor>
					</proteinParticipant>
					<proteinParticipant>
						<proteinInteractor id="Q8NCZ1">
							<names>
								<shortLabel>Q8NCZ1</shortLabel>
							</names>
							<xref>
								<primaryRef db="Uniprot" id="Q8NCZ1" secondary="" version=""/>
								<secondaryRef db="Uniprot" id="P33203" secondary="inferred from" version=""/>
							</xref>
							<organism ncbiTaxId="9606">
								<names>
									<shortLabel>Human</shortLabel>
									<fullName>Homo sapiens (Human)</fullName>
								</names>
							</organism>
						</proteinInteractor>
					</proteinParticipant>
				</participantList>
				<xref>
					<primaryRef db="MINT" id="mint_10024" secondary="inferred from" version=""/>
				</xref>
				<attributeList>
					<attribute name="model organism">Saccharomyces cerevisiae (Baker&apos;s yeast)</attribute>
				</attributeList>
			</interaction>
			<interaction>
				<availabilityRef ref="1"/>
				<experimentList>
					<experimentRef ref="1"/>
				</experimentList>
				<participantList>
					<proteinParticipant>
						<proteinInteractor id="Q9GZR7">
							<names>
								<shortLabel>DDX24</shortLabel>
							</names>
							<xref>
								<primaryRef db="uniprot" id="Q9GZR7" secondary="" version=""/>
								<secondaryRef db="uniprot" id="P38112" secondary="inferred from" version=""/>
							</xref>
							<organism ncbiTaxId="9606">
								<names>
									<shortLabel>Human</shortLabel>
									<fullName>Homo sapiens (Human)</fullName>
								</names>
							</organism>
						</proteinInteractor>
					</proteinParticipant>
					<proteinParticipant>
						<proteinInteractor id="Q9Y6D5">
							<names>
								<shortLabel>BIG2</shortLabel>
							</names>
							<xref>
								<primaryRef db="Uniprot" id="Q9Y6D5" secondary="" version=""/>
								<secondaryRef db="Uniprot" id="P11075" secondary="inferred from" version=""/>
							</xref>
							<organism ncbiTaxId="9606">
								<names>
									<shortLabel>Human</shortLabel>
									<fullName>Homo sapiens (Human)</fullName>
								</names>
							</organism>
						</proteinInteractor>
					</proteinParticipant>
				</participantList>
				<xref>
					<primaryRef db="MINT" id="mint_10025" secondary="inferred from" version=""/>
				</xref>
				<attributeList>
					<attribute name="model organism">Saccharomyces cerevisiae (Baker&apos;s yeast)</attribute>
				</attributeList>
			</interaction>
			<interaction>
				<availabilityRef ref="1"/>
				<experimentList>
					<experimentRef ref="1"/>
				</experimentList>
				<participantList>
					<proteinParticipant>
						<proteinInteractor id="O75419">
							<names>
								<shortLabel>CC45L</shortLabel>
							</names>
							<xref>
								<primaryRef db="uniprot" id="O75419" secondary="" version=""/>
								<secondaryRef db="uniprot" id="Q08032" secondary="inferred from" version=""/>
							</xref>
							<organism ncbiTaxId="9606">
								<names>
									<shortLabel>Human</shortLabel>
									<fullName>Homo sapiens (Human)</fullName>
								</names>
							</organism>
						</proteinInteractor>
					</proteinParticipant>
					<proteinParticipant>
						<proteinInteractor id="O75419">
							<names>
								<shortLabel>CC45L</shortLabel>
							</names>
							<xref>
								<primaryRef db="Uniprot" id="O75419" secondary="" version=""/>
								<secondaryRef db="Uniprot" id="Q08032" secondary="inferred from" version=""/>
							</xref>
							<organism ncbiTaxId="9606">
								<names>
									<shortLabel>Human</shortLabel>
									<fullName>Homo sapiens (Human)</fullName>
								</names>
							</organism>
						</proteinInteractor>
					</proteinParticipant>
				</participantList>
				<xref>
					<primaryRef db="MINT" id="mint_10026" secondary="inferred from" version=""/>
				</xref>
				<attributeList>
					<attribute name="model organism">Saccharomyces cerevisiae (Baker&apos;s yeast)</attribute>
				</attributeList>
			</interaction>
			<interaction>
				<availabilityRef ref="1"/>
				<experimentList>
					<experimentRef ref="1"/>
				</experimentList>
				<participantList>
					<proteinParticipant>
						<proteinInteractor id="P15170">
							<names>
								<shortLabel>GSPT1</shortLabel>
							</names>
							<xref>
								<primaryRef db="uniprot" id="P15170" secondary="" version=""/>
								<secondaryRef db="uniprot" id="P05453" secondary="inferred from" version=""/>
							</xref>
							<organism ncbiTaxId="9606">
								<names>
									<shortLabel>Human</shortLabel>
									<fullName>Homo sapiens (Human)</fullName>
								</names>
							</organism>
						</proteinInteractor>
					</proteinParticipant>
					<proteinParticipant>
						<proteinInteractor id="P20042">
							<names>
								<shortLabel>IF2B</shortLabel>
							</names>
							<xref>
								<primaryRef db="Uniprot" id="P20042" secondary="" version=""/>
								<secondaryRef db="Uniprot" id="P09064" secondary="inferred from" version=""/>
							</xref>
							<organism ncbiTaxId="9606">
								<names>
									<shortLabel>Human</shortLabel>
									<fullName>Homo sapiens (Human)</fullName>
								</names>
							</organism>
						</proteinInteractor>
					</proteinParticipant>
				</participantList>
				<xref>
					<primaryRef db="MINT" id="mint_10027" secondary="inferred from" version=""/>
				</xref>
				<attributeList>
					<attribute name="model organism">Saccharomyces cerevisiae (Baker&apos;s yeast)</attribute>
				</attributeList>
			</interaction>
			<interaction>
				<availabilityRef ref="1"/>
				<experimentList>
					<experimentRef ref="1"/>
				</experimentList>
				<participantList>
					<proteinParticipant>
						<proteinInteractor id="Q99943">
							<names>
								<shortLabel>PLCA</shortLabel>
							</names>
							<xref>
								<primaryRef db="uniprot" id="Q99943" secondary="" version=""/>
								<secondaryRef db="uniprot" id="P33333" secondary="inferred from" version=""/>
							</xref>
							<organism ncbiTaxId="9606">
								<names>
									<shortLabel>Human</shortLabel>
									<fullName>Homo sapiens (Human)</fullName>
								</names>
							</organism>
						</proteinInteractor>
					</proteinParticipant>
					<proteinParticipant>
						<proteinInteractor id="P40123">
							<names>
								<shortLabel>CAP2</shortLabel>
							</names>
							<xref>
								<primaryRef db="Uniprot" id="P40123" secondary="" version=""/>
								<secondaryRef db="Uniprot" id="P17555" secondary="inferred from" version=""/>
							</xref>
							<organism ncbiTaxId="9606">
								<names>
									<shortLabel>Human</shortLabel>
									<fullName>Homo sapiens (Human)</fullName>
								</names>
							</organism>
						</proteinInteractor>
					</proteinParticipant>
				</participantList>
				<xref>
					<primaryRef db="MINT" id="mint_10028" secondary="inferred from" version=""/>
				</xref>
				<attributeList>
					<attribute name="model organism">Saccharomyces cerevisiae (Baker&apos;s yeast)</attribute>
				</attributeList>
			</interaction>
			<interaction>
				<availabilityRef ref="1"/>
				<experimentList>
					<experimentRef ref="1"/>
				</experimentList>
				<participantList>
					<proteinParticipant>
						<proteinInteractor id="P60900">
							<names>
								<shortLabel>PSA6</shortLabel>
							</names>
							<xref>
								<primaryRef db="uniprot" id="P60900" secondary="" version=""/>
								<secondaryRef db="uniprot" id="P21243" secondary="inferred from" version=""/>
							</xref>
							<organism ncbiTaxId="9606">
								<names>
									<shortLabel>Human</shortLabel>
									<fullName>Homo sapiens (Human)</fullName>
								</names>
							</organism>
						</proteinInteractor>
					</proteinParticipant>
					<proteinParticipant>
						<proteinInteractor id="P25788">
							<names>
								<shortLabel>PSA3</shortLabel>
							</names>
							<xref>
								<primaryRef db="Uniprot" id="P25788" secondary="" version=""/>
								<secondaryRef db="Uniprot" id="P21242" secondary="inferred from" version=""/>
							</xref>
							<organism ncbiTaxId="9606">
								<names>
									<shortLabel>Human</shortLabel>
									<fullName>Homo sapiens (Human)</fullName>
								</names>
							</organism>
						</proteinInteractor>
					</proteinParticipant>
				</participantList>
				<xref>
					<primaryRef db="MINT" id="mint_10029" secondary="inferred from" version=""/>
				</xref>
				<attributeList>
					<attribute name="model organism">Saccharomyces cerevisiae (Baker&apos;s yeast)</attribute>
				</attributeList>
			</interaction>
			<interaction>
				<availabilityRef ref="1"/>
				<experimentList>
					<experimentRef ref="1"/>
				</experimentList>
				<participantList>
					<proteinParticipant>
						<proteinInteractor id="Q8IYI6">
							<names>
								<shortLabel>Q8IYI6</shortLabel>
							</names>
							<xref>
								<primaryRef db="uniprot" id="Q8IYI6" secondary="" version=""/>
								<secondaryRef db="uniprot" id="P38261" secondary="inferred from" version=""/>
							</xref>
							<organism ncbiTaxId="9606">
								<names>
									<shortLabel>Human</shortLabel>
									<fullName>Homo sapiens (Human)</fullName>
								</names>
							</organism>
						</proteinInteractor>
					</proteinParticipant>
					<proteinParticipant>
						<proteinInteractor id="Q96A65">
							<names>
								<shortLabel>SEC8</shortLabel>
							</names>
							<xref>
								<primaryRef db="Uniprot" id="Q96A65" secondary="" version=""/>
								<secondaryRef db="Uniprot" id="P32855" secondary="inferred from" version=""/>
							</xref>
							<organism ncbiTaxId="9606">
								<names>
									<shortLabel>Human</shortLabel>
									<fullName>Homo sapiens (Human)</fullName>
								</names>
							</organism>
						</proteinInteractor>
					</proteinParticipant>
				</participantList>
				<xref>
					<primaryRef db="MINT" id="mint_10030" secondary="inferred from" version=""/>
				</xref>
				<attributeList>
					<attribute name="model organism">Saccharomyces cerevisiae (Baker&apos;s yeast)</attribute>
				</attributeList>
			</interaction>
			<interaction>
				<availabilityRef ref="1"/>
				<experimentList>
					<experimentRef ref="1"/>
				</experimentList>
				<participantList>
					<proteinParticipant>
						<proteinInteractor id="Q04637">
							<names>
								<shortLabel>IF4G1</shortLabel>
							</names>
							<xref>
								<primaryRef db="uniprot" id="Q04637" secondary="" version=""/>
								<secondaryRef db="uniprot" id="P39935" secondary="inferred from" version=""/>
							</xref>
							<organism ncbiTaxId="9606">
								<names>
									<shortLabel>Human</shortLabel>
									<fullName>Homo sapiens (Human)</fullName>
								</names>
							</organism>
						</proteinInteractor>
					</proteinParticipant>
					<proteinParticipant>
						<proteinInteractor id="P63244">
							<names>
								<shortLabel>GBLP</shortLabel>
							</names>
							<xref>
								<primaryRef db="Uniprot" id="P63244" secondary="" version=""/>
								<secondaryRef db="Uniprot" id="P38011" secondary="inferred from" version=""/>
							</xref>
							<organism ncbiTaxId="9606">
								<names>
									<shortLabel>Human</shortLabel>
									<fullName>Homo sapiens (Human)</fullName>
								</names>
							</organism>
						</proteinInteractor>
					</proteinParticipant>
				</participantList>
				<xref>
					<primaryRef db="MINT" id="mint_10031" secondary="inferred from" version=""/>
				</xref>
				<attributeList>
					<attribute name="model organism">Saccharomyces cerevisiae (Baker&apos;s yeast)</attribute>
				</attributeList>
			</interaction>
			<interaction>
				<availabilityRef ref="1"/>
				<experimentList>
					<experimentRef ref="1"/>
				</experimentList>
				<participantList>
					<proteinParticipant>
						<proteinInteractor id="Q9Y5J1">
							<names>
								<shortLabel>WDR50</shortLabel>
							</names>
							<xref>
								<primaryRef db="uniprot" id="Q9Y5J1" secondary="" version=""/>
								<secondaryRef db="uniprot" id="P40362" secondary="inferred from" version=""/>
							</xref>
							<organism ncbiTaxId="9606">
								<names>
									<shortLabel>Human</shortLabel>
									<fullName>Homo sapiens (Human)</fullName>
								</names>
							</organism>
						</proteinInteractor>
					</proteinParticipant>
					<proteinParticipant>
						<proteinInteractor id="Q969X6">
							<names>
								<shortLabel>CIR1A</shortLabel>
							</names>
							<xref>
								<primaryRef db="Uniprot" id="Q969X6" secondary="" version=""/>
								<secondaryRef db="Uniprot" id="Q06679" secondary="inferred from" version=""/>
							</xref>
							<organism ncbiTaxId="9606">
								<names>
									<shortLabel>Human</shortLabel>
									<fullName>Homo sapiens (Human)</fullName>
								</names>
							</organism>
						</proteinInteractor>
					</proteinParticipant>
				</participantList>
				<xref>
					<primaryRef db="MINT" id="mint_10034" secondary="inferred from" version=""/>
				</xref>
				<attributeList>
					<attribute name="model organism">Saccharomyces cerevisiae (Baker&apos;s yeast)</attribute>
				</attributeList>
			</interaction>
			<interaction>
				<availabilityRef ref="1"/>
				<experimentList>
					<experimentRef ref="1"/>
				</experimentList>
				<participantList>
					<proteinParticipant>
						<proteinInteractor id="Q9BZJ0">
							<names>
								<shortLabel>CRNL1</shortLabel>
							</names>
							<xref>
								<primaryRef db="uniprot" id="Q9BZJ0" secondary="" version=""/>
								<secondaryRef db="uniprot" id="Q12309" secondary="inferred from" version=""/>
							</xref>
							<organism ncbiTaxId="9606">
								<names>
									<shortLabel>Human</shortLabel>
									<fullName>Homo sapiens (Human)</fullName>
								</names>
							</organism>
						</proteinInteractor>
					</proteinParticipant>
					<proteinParticipant>
						<proteinInteractor id="Q9BZJ0">
							<names>
								<shortLabel>CRNL1</shortLabel>
							</names>
							<xref>
								<primaryRef db="Uniprot" id="Q9BZJ0" secondary="" version=""/>
								<secondaryRef db="Uniprot" id="Q12309" secondary="inferred from" version=""/>
							</xref>
							<organism ncbiTaxId="9606">
								<names>
									<shortLabel>Human</shortLabel>
									<fullName>Homo sapiens (Human)</fullName>
								</names>
							</organism>
						</proteinInteractor>
					</proteinParticipant>
				</participantList>
				<xref>
					<primaryRef db="MINT" id="mint_10036" secondary="inferred from" version=""/>
				</xref>
				<attributeList>
					<attribute name="model organism">Saccharomyces cerevisiae (Baker&apos;s yeast)</attribute>
				</attributeList>
			</interaction>
			<interaction>
				<availabilityRef ref="1"/>
				<experimentList>
					<experimentRef ref="1"/>
				</experimentList>
				<participantList>
					<proteinParticipant>
						<proteinInteractor id="Q9P2I0">
							<names>
								<shortLabel>CPSF2</shortLabel>
							</names>
							<xref>
								<primaryRef db="uniprot" id="Q9P2I0" secondary="" version=""/>
								<secondaryRef db="uniprot" id="Q12102" secondary="inferred from" version=""/>
							</xref>
							<organism ncbiTaxId="9606">
								<names>
									<shortLabel>Human</shortLabel>
									<fullName>Homo sapiens (Human)</fullName>
								</names>
							</organism>
						</proteinInteractor>
					</proteinParticipant>
					<proteinParticipant>
						<proteinInteractor id="Q9UKF6">
							<names>
								<shortLabel>CPSF3</shortLabel>
							</names>
							<xref>
								<primaryRef db="Uniprot" id="Q9UKF6" secondary="" version=""/>
								<secondaryRef db="Uniprot" id="Q06224" secondary="inferred from" version=""/>
							</xref>
							<organism ncbiTaxId="9606">
								<names>
									<shortLabel>Human</shortLabel>
									<fullName>Homo sapiens (Human)</fullName>
								</names>
							</organism>
						</proteinInteractor>
					</proteinParticipant>
				</participantList>
				<xref>
					<primaryRef db="MINT" id="mint_10037" secondary="inferred from" version=""/>
				</xref>
				<attributeList>
					<attribute name="model organism">Saccharomyces cerevisiae (Baker&apos;s yeast)</attribute>
				</attributeList>
			</interaction>
			<interaction>
				<availabilityRef ref="1"/>
				<experimentList>
					<experimentRef ref="1"/>
				</experimentList>
				<participantList>
					<proteinParticipant>
						<proteinInteractor id="Q9BVS4">
							<names>
								<shortLabel>RIOK2</shortLabel>
							</names>
							<xref>
								<primaryRef db="uniprot" id="Q9BVS4" secondary="" version=""/>
								<secondaryRef db="uniprot" id="P40160" secondary="inferred from" version=""/>
							</xref>
							<organism ncbiTaxId="9606">
								<names>
									<shortLabel>Human</shortLabel>
									<fullName>Homo sapiens (Human)</fullName>
								</names>
							</organism>
						</proteinInteractor>
					</proteinParticipant>
					<proteinParticipant>
						<proteinInteractor id="Q9P2E6">
							<names>
								<shortLabel>Q9P2E6</shortLabel>
							</names>
							<xref>
								<primaryRef db="Uniprot" id="Q9P2E6" secondary="" version=""/>
								<secondaryRef db="Uniprot" id="Q07381" secondary="inferred from" version=""/>
							</xref>
							<organism ncbiTaxId="9606">
								<names>
									<shortLabel>Human</shortLabel>
									<fullName>Homo sapiens (Human)</fullName>
								</names>
							</organism>
						</proteinInteractor>
					</proteinParticipant>
				</participantList>
				<xref>
					<primaryRef db="MINT" id="mint_10039" secondary="inferred from" version=""/>
				</xref>
				<attributeList>
					<attribute name="model organism">Saccharomyces cerevisiae (Baker&apos;s yeast)</attribute>
				</attributeList>
			</interaction>
			<interaction>
				<availabilityRef ref="1"/>
				<experimentList>
					<experimentRef ref="1"/>
				</experimentList>
				<participantList>
					<proteinParticipant>
						<proteinInteractor id="P48556">
							<names>
								<shortLabel>PSD8</shortLabel>
							</names>
							<xref>
								<primaryRef db="uniprot" id="P48556" secondary="" version=""/>
								<secondaryRef db="uniprot" id="P32496" secondary="inferred from" version=""/>
							</xref>
							<organism ncbiTaxId="9606">
								<names>
									<shortLabel>Human</shortLabel>
									<fullName>Homo sapiens (Human)</fullName>
								</names>
							</organism>
						</proteinInteractor>
					</proteinParticipant>
					<proteinParticipant>
						<proteinInteractor id="O43242">
							<names>
								<shortLabel>PSD3</shortLabel>
							</names>
							<xref>
								<primaryRef db="Uniprot" id="O43242" secondary="" version=""/>
								<secondaryRef db="Uniprot" id="P40016" secondary="inferred from" version=""/>
							</xref>
							<organism ncbiTaxId="9606">
								<names>
									<shortLabel>Human</shortLabel>
									<fullName>Homo sapiens (Human)</fullName>
								</names>
							</organism>
						</proteinInteractor>
					</proteinParticipant>
				</participantList>
				<xref>
					<primaryRef db="MINT" id="mint_10041" secondary="inferred from" version=""/>
				</xref>
				<attributeList>
					<attribute name="model organism">Saccharomyces cerevisiae (Baker&apos;s yeast)</attribute>
				</attributeList>
			</interaction>
			<interaction>
				<availabilityRef ref="1"/>
				<experimentList>
					<experimentRef ref="1"/>
				</experimentList>
				<participantList>
					<proteinParticipant>
						<proteinInteractor id="O15160">
							<names>
								<shortLabel>RPA5</shortLabel>
							</names>
							<xref>
								<primaryRef db="uniprot" id="O15160" secondary="" version=""/>
								<secondaryRef db="uniprot" id="P07703" secondary="inferred from" version=""/>
							</xref>
							<organism ncbiTaxId="9606">
								<names>
									<shortLabel>Human</shortLabel>
									<fullName>Homo sapiens (Human)</fullName>
								</names>
							</organism>
						</proteinInteractor>
					</proteinParticipant>
					<proteinParticipant>
						<proteinInteractor id="O15160">
							<names>
								<shortLabel>RPA5</shortLabel>
							</names>
							<xref>
								<primaryRef db="Uniprot" id="O15160" secondary="" version=""/>
								<secondaryRef db="Uniprot" id="P07703" secondary="inferred from" version=""/>
							</xref>
							<organism ncbiTaxId="9606">
								<names>
									<shortLabel>Human</shortLabel>
									<fullName>Homo sapiens (Human)</fullName>
								</names>
							</organism>
						</proteinInteractor>
					</proteinParticipant>
				</participantList>
				<xref>
					<primaryRef db="MINT" id="mint_10044" secondary="inferred from" version=""/>
				</xref>
				<attributeList>
					<attribute name="model organism">Saccharomyces cerevisiae (Baker&apos;s yeast)</attribute>
				</attributeList>
			</interaction>
			<interaction>
				<availabilityRef ref="1"/>
				<experimentList>
					<experimentRef ref="1"/>
				</experimentList>
				<participantList>
					<proteinParticipant>
						<proteinInteractor id="P60900">
							<names>
								<shortLabel>PSA6</shortLabel>
							</names>
							<xref>
								<primaryRef db="uniprot" id="P60900" secondary="" version=""/>
								<secondaryRef db="uniprot" id="P21243" secondary="inferred from" version=""/>
							</xref>
							<organism ncbiTaxId="9606">
								<names>
									<shortLabel>Human</shortLabel>
									<fullName>Homo sapiens (Human)</fullName>
								</names>
							</organism>
						</proteinInteractor>
					</proteinParticipant>
					<proteinParticipant>
						<proteinInteractor id="P60900">
							<names>
								<shortLabel>PSA6</shortLabel>
							</names>
							<xref>
								<primaryRef db="Uniprot" id="P60900" secondary="" version=""/>
								<secondaryRef db="Uniprot" id="P21243" secondary="inferred from" version=""/>
							</xref>
							<organism ncbiTaxId="9606">
								<names>
									<shortLabel>Human</shortLabel>
									<fullName>Homo sapiens (Human)</fullName>
								</names>
							</organism>
						</proteinInteractor>
					</proteinParticipant>
				</participantList>
				<xref>
					<primaryRef db="MINT" id="mint_10046" secondary="inferred from" version=""/>
				</xref>
				<attributeList>
					<attribute name="model organism">Saccharomyces cerevisiae (Baker&apos;s yeast)</attribute>
				</attributeList>
			</interaction>
			<interaction>
				<availabilityRef ref="1"/>
				<experimentList>
					<experimentRef ref="1"/>
				</experimentList>
				<participantList>
					<proteinParticipant>
						<proteinInteractor id="P54578">
							<names>
								<shortLabel>UBP14</shortLabel>
							</names>
							<xref>
								<primaryRef db="uniprot" id="P54578" secondary="" version=""/>
								<secondaryRef db="uniprot" id="P43593" secondary="inferred from" version=""/>
							</xref>
							<organism ncbiTaxId="9606">
								<names>
									<shortLabel>Human</shortLabel>
									<fullName>Homo sapiens (Human)</fullName>
								</names>
							</organism>
						</proteinInteractor>
					</proteinParticipant>
					<proteinParticipant>
						<proteinInteractor id="P62195">
							<names>
								<shortLabel>PRS8</shortLabel>
							</names>
							<xref>
								<primaryRef db="Uniprot" id="P62195" secondary="" version=""/>
								<secondaryRef db="Uniprot" id="Q01939" secondary="inferred from" version=""/>
							</xref>
							<organism ncbiTaxId="9606">
								<names>
									<shortLabel>Human</shortLabel>
									<fullName>Homo sapiens (Human)</fullName>
								</names>
							</organism>
						</proteinInteractor>
					</proteinParticipant>
				</participantList>
				<xref>
					<primaryRef db="MINT" id="mint_10047" secondary="inferred from" version=""/>
				</xref>
				<attributeList>
					<attribute name="model organism">Saccharomyces cerevisiae (Baker&apos;s yeast)</attribute>
				</attributeList>
			</interaction>
			<interaction>
				<availabilityRef ref="1"/>
				<experimentList>
					<experimentRef ref="1"/>
				</experimentList>
				<participantList>
					<proteinParticipant>
						<proteinInteractor id="Q04637">
							<names>
								<shortLabel>IF4G1</shortLabel>
							</names>
							<xref>
								<primaryRef db="uniprot" id="Q04637" secondary="" version=""/>
								<secondaryRef db="uniprot" id="P39935" secondary="inferred from" version=""/>
							</xref>
							<organism ncbiTaxId="9606">
								<names>
									<shortLabel>Human</shortLabel>
									<fullName>Homo sapiens (Human)</fullName>
								</names>
							</organism>
						</proteinInteractor>
					</proteinParticipant>
					<proteinParticipant>
						<proteinInteractor id="P08621">
							<names>
								<shortLabel>RU17</shortLabel>
							</names>
							<xref>
								<primaryRef db="Uniprot" id="P08621" secondary="" version=""/>
								<secondaryRef db="Uniprot" id="Q00916" secondary="inferred from" version=""/>
							</xref>
							<organism ncbiTaxId="9606">
								<names>
									<shortLabel>Human</shortLabel>
									<fullName>Homo sapiens (Human)</fullName>
								</names>
							</organism>
						</proteinInteractor>
					</proteinParticipant>
				</participantList>
				<xref>
					<primaryRef db="MINT" id="mint_10048" secondary="inferred from" version=""/>
				</xref>
				<attributeList>
					<attribute name="model organism">Saccharomyces cerevisiae (Baker&apos;s yeast)</attribute>
				</attributeList>
			</interaction>
			<interaction>
				<availabilityRef ref="1"/>
				<experimentList>
					<experimentRef ref="1"/>
				</experimentList>
				<participantList>
					<proteinParticipant>
						<proteinInteractor id="Q86SX6">
							<names>
								<shortLabel>CN087</shortLabel>
							</names>
							<xref>
								<primaryRef db="uniprot" id="Q86SX6" secondary="" version=""/>
								<secondaryRef db="uniprot" id="Q02784" secondary="inferred from" version=""/>
							</xref>
							<organism ncbiTaxId="9606">
								<names>
									<shortLabel>Human</shortLabel>
									<fullName>Homo sapiens (Human)</fullName>
								</names>
							</organism>
						</proteinInteractor>
					</proteinParticipant>
					<proteinParticipant>
						<proteinInteractor id="Q86SX6">
							<names>
								<shortLabel>CN087</shortLabel>
							</names>
							<xref>
								<primaryRef db="Uniprot" id="Q86SX6" secondary="" version=""/>
								<secondaryRef db="Uniprot" id="Q02784" secondary="inferred from" version=""/>
							</xref>
							<organism ncbiTaxId="9606">
								<names>
									<shortLabel>Human</shortLabel>
									<fullName>Homo sapiens (Human)</fullName>
								</names>
							</organism>
						</proteinInteractor>
					</proteinParticipant>
				</participantList>
				<xref>
					<primaryRef db="MINT" id="mint_10050" secondary="inferred from" version=""/>
				</xref>
				<attributeList>
					<attribute name="model organism">Saccharomyces cerevisiae (Baker&apos;s yeast)</attribute>
				</attributeList>
			</interaction>
			<interaction>
				<availabilityRef ref="1"/>
				<experimentList>
					<experimentRef ref="1"/>
				</experimentList>
				<participantList>
					<proteinParticipant>
						<proteinInteractor id="Q8N3P4">
							<names>
								<shortLabel>Q8N3P4</shortLabel>
							</names>
							<xref>
								<primaryRef db="uniprot" id="Q8N3P4" secondary="" version=""/>
								<secondaryRef db="uniprot" id="P39702" secondary="inferred from" version=""/>
							</xref>
							<organism ncbiTaxId="9606">
								<names>
									<shortLabel>Human</shortLabel>
									<fullName>Homo sapiens (Human)</fullName>
								</names>
							</organism>
						</proteinInteractor>
					</proteinParticipant>
					<proteinParticipant>
						<proteinInteractor id="Q9H270">
							<names>
								<shortLabel>VPS11</shortLabel>
							</names>
							<xref>
								<primaryRef db="Uniprot" id="Q9H270" secondary="" version=""/>
								<secondaryRef db="Uniprot" id="P12868" secondary="inferred from" version=""/>
							</xref>
							<organism ncbiTaxId="9606">
								<names>
									<shortLabel>Human</shortLabel>
									<fullName>Homo sapiens (Human)</fullName>
								</names>
							</organism>
						</proteinInteractor>
					</proteinParticipant>
				</participantList>
				<xref>
					<primaryRef db="MINT" id="mint_10051" secondary="inferred from" version=""/>
				</xref>
				<attributeList>
					<attribute name="model organism">Saccharomyces cerevisiae (Baker&apos;s yeast)</attribute>
				</attributeList>
			</interaction>
			<interaction>
				<availabilityRef ref="1"/>
				<experimentList>
					<experimentRef ref="1"/>
				</experimentList>
				<participantList>
					<proteinParticipant>
						<proteinInteractor id="P55036">
							<names>
								<shortLabel>PSD4</shortLabel>
							</names>
							<xref>
								<primaryRef db="uniprot" id="P55036" secondary="" version=""/>
								<secondaryRef db="uniprot" id="P38886" secondary="inferred from" version=""/>
							</xref>
							<organism ncbiTaxId="9606">
								<names>
									<shortLabel>Human</shortLabel>
									<fullName>Homo sapiens (Human)</fullName>
								</names>
							</organism>
						</proteinInteractor>
					</proteinParticipant>
					<proteinParticipant>
						<proteinInteractor id="P48556">
							<names>
								<shortLabel>PSD8</shortLabel>
							</names>
							<xref>
								<primaryRef db="Uniprot" id="P48556" secondary="" version=""/>
								<secondaryRef db="Uniprot" id="P32496" secondary="inferred from" version=""/>
							</xref>
							<organism ncbiTaxId="9606">
								<names>
									<shortLabel>Human</shortLabel>
									<fullName>Homo sapiens (Human)</fullName>
								</names>
							</organism>
						</proteinInteractor>
					</proteinParticipant>
				</participantList>
				<xref>
					<primaryRef db="MINT" id="mint_10052" secondary="inferred from" version=""/>
				</xref>
				<attributeList>
					<attribute name="model organism">Saccharomyces cerevisiae (Baker&apos;s yeast)</attribute>
				</attributeList>
			</interaction>
			<interaction>
				<availabilityRef ref="1"/>
				<experimentList>
					<experimentRef ref="1"/>
				</experimentList>
				<participantList>
					<proteinParticipant>
						<proteinInteractor id="Q00403">
							<names>
								<shortLabel>TF2B</shortLabel>
							</names>
							<xref>
								<primaryRef db="uniprot" id="Q00403" secondary="" version=""/>
								<secondaryRef db="uniprot" id="P29055" secondary="inferred from" version=""/>
							</xref>
							<organism ncbiTaxId="9606">
								<names>
									<shortLabel>Human</shortLabel>
									<fullName>Homo sapiens (Human)</fullName>
								</names>
							</organism>
						</proteinInteractor>
					</proteinParticipant>
					<proteinParticipant>
						<proteinInteractor id="Q00403">
							<names>
								<shortLabel>TF2B</shortLabel>
							</names>
							<xref>
								<primaryRef db="Uniprot" id="Q00403" secondary="" version=""/>
								<secondaryRef db="Uniprot" id="P29055" secondary="inferred from" version=""/>
							</xref>
							<organism ncbiTaxId="9606">
								<names>
									<shortLabel>Human</shortLabel>
									<fullName>Homo sapiens (Human)</fullName>
								</names>
							</organism>
						</proteinInteractor>
					</proteinParticipant>
				</participantList>
				<xref>
					<primaryRef db="MINT" id="mint_10057" secondary="inferred from" version=""/>
				</xref>
				<attributeList>
					<attribute name="model organism">Saccharomyces cerevisiae (Baker&apos;s yeast)</attribute>
				</attributeList>
			</interaction>
			<interaction>
				<availabilityRef ref="1"/>
				<experimentList>
					<experimentRef ref="1"/>
				</experimentList>
				<participantList>
					<proteinParticipant>
						<proteinInteractor id="P11177">
							<names>
								<shortLabel>ODPB</shortLabel>
							</names>
							<xref>
								<primaryRef db="uniprot" id="P11177" secondary="" version=""/>
								<secondaryRef db="uniprot" id="P32473" secondary="inferred from" version=""/>
							</xref>
							<organism ncbiTaxId="9606">
								<names>
									<shortLabel>Human</shortLabel>
									<fullName>Homo sapiens (Human)</fullName>
								</names>
							</organism>
						</proteinInteractor>
					</proteinParticipant>
					<proteinParticipant>
						<proteinInteractor id="P11177">
							<names>
								<shortLabel>ODPB</shortLabel>
							</names>
							<xref>
								<primaryRef db="Uniprot" id="P11177" secondary="" version=""/>
								<secondaryRef db="Uniprot" id="P32473" secondary="inferred from" version=""/>
							</xref>
							<organism ncbiTaxId="9606">
								<names>
									<shortLabel>Human</shortLabel>
									<fullName>Homo sapiens (Human)</fullName>
								</names>
							</organism>
						</proteinInteractor>
					</proteinParticipant>
				</participantList>
				<xref>
					<primaryRef db="MINT" id="mint_10058" secondary="inferred from" version=""/>
				</xref>
				<attributeList>
					<attribute name="model organism">Saccharomyces cerevisiae (Baker&apos;s yeast)</attribute>
				</attributeList>
			</interaction>
			<interaction>
				<availabilityRef ref="1"/>
				<experimentList>
					<experimentRef ref="1"/>
				</experimentList>
				<participantList>
					<proteinParticipant>
						<proteinInteractor id="O15270">
							<names>
								<shortLabel>LCB2</shortLabel>
							</names>
							<xref>
								<primaryRef db="uniprot" id="O15270" secondary="" version=""/>
								<secondaryRef db="uniprot" id="P40970" secondary="inferred from" version=""/>
							</xref>
							<organism ncbiTaxId="9606">
								<names>
									<shortLabel>Human</shortLabel>
									<fullName>Homo sapiens (Human)</fullName>
								</names>
							</organism>
						</proteinInteractor>
					</proteinParticipant>
					<proteinParticipant>
						<proteinInteractor id="Q5VYK3">
							<names>
								<shortLabel>ECM29</shortLabel>
							</names>
							<xref>
								<primaryRef db="Uniprot" id="Q5VYK3" secondary="" version=""/>
								<secondaryRef db="Uniprot" id="P38737" secondary="inferred from" version=""/>
							</xref>
							<organism ncbiTaxId="9606">
								<names>
									<shortLabel>Human</shortLabel>
									<fullName>Homo sapiens (Human)</fullName>
								</names>
							</organism>
						</proteinInteractor>
					</proteinParticipant>
				</participantList>
				<xref>
					<primaryRef db="MINT" id="mint_10059" secondary="inferred from" version=""/>
				</xref>
				<attributeList>
					<attribute name="model organism">Saccharomyces cerevisiae (Baker&apos;s yeast)</attribute>
				</attributeList>
			</interaction>
			<interaction>
				<availabilityRef ref="1"/>
				<experimentList>
					<experimentRef ref="1"/>
				</experimentList>
				<participantList>
					<proteinParticipant>
						<proteinInteractor id="Q9NVU7">
							<names>
								<shortLabel>Q9NVU7</shortLabel>
							</names>
							<xref>
								<primaryRef db="uniprot" id="Q9NVU7" secondary="" version=""/>
								<secondaryRef db="uniprot" id="P53313" secondary="inferred from" version=""/>
							</xref>
							<organism ncbiTaxId="9606">
								<names>
									<shortLabel>Human</shortLabel>
									<fullName>Homo sapiens (Human)</fullName>
								</names>
							</organism>
						</proteinInteractor>
					</proteinParticipant>
					<proteinParticipant>
						<proteinInteractor id="Q13823">
							<names>
								<shortLabel>NOG2</shortLabel>
							</names>
							<xref>
								<primaryRef db="Uniprot" id="Q13823" secondary="" version=""/>
								<secondaryRef db="Uniprot" id="P53742" secondary="inferred from" version=""/>
							</xref>
							<organism ncbiTaxId="9606">
								<names>
									<shortLabel>Human</shortLabel>
									<fullName>Homo sapiens (Human)</fullName>
								</names>
							</organism>
						</proteinInteractor>
					</proteinParticipant>
				</participantList>
				<xref>
					<primaryRef db="MINT" id="mint_10061" secondary="inferred from" version=""/>
				</xref>
				<attributeList>
					<attribute name="model organism">Saccharomyces cerevisiae (Baker&apos;s yeast)</attribute>
				</attributeList>
			</interaction>
			<interaction>
				<availabilityRef ref="1"/>
				<experimentList>
					<experimentRef ref="1"/>
				</experimentList>
				<participantList>
					<proteinParticipant>
						<proteinInteractor id="P26641">
							<names>
								<shortLabel>EF1G</shortLabel>
							</names>
							<xref>
								<primaryRef db="uniprot" id="P26641" secondary="" version=""/>
								<secondaryRef db="uniprot" id="P36008" secondary="inferred from" version=""/>
							</xref>
							<organism ncbiTaxId="9606">
								<names>
									<shortLabel>Human</shortLabel>
									<fullName>Homo sapiens (Human)</fullName>
								</names>
							</organism>
						</proteinInteractor>
					</proteinParticipant>
					<proteinParticipant>
						<proteinInteractor id="P35606">
							<names>
								<shortLabel>COPB2</shortLabel>
							</names>
							<xref>
								<primaryRef db="Uniprot" id="P35606" secondary="" version=""/>
								<secondaryRef db="Uniprot" id="P41811" secondary="inferred from" version=""/>
							</xref>
							<organism ncbiTaxId="9606">
								<names>
									<shortLabel>Human</shortLabel>
									<fullName>Homo sapiens (Human)</fullName>
								</names>
							</organism>
						</proteinInteractor>
					</proteinParticipant>
				</participantList>
				<xref>
					<primaryRef db="MINT" id="mint_10065" secondary="inferred from" version=""/>
				</xref>
				<attributeList>
					<attribute name="model organism">Saccharomyces cerevisiae (Baker&apos;s yeast)</attribute>
				</attributeList>
			</interaction>
			<interaction>
				<availabilityRef ref="1"/>
				<experimentList>
					<experimentRef ref="1"/>
				</experimentList>
				<participantList>
					<proteinParticipant>
						<proteinInteractor id="P47755">
							<names>
								<shortLabel>CAZA2</shortLabel>
							</names>
							<xref>
								<primaryRef db="uniprot" id="P47755" secondary="" version=""/>
								<secondaryRef db="uniprot" id="P28495" secondary="inferred from" version=""/>
							</xref>
							<organism ncbiTaxId="9606">
								<names>
									<shortLabel>Human</shortLabel>
									<fullName>Homo sapiens (Human)</fullName>
								</names>
							</organism>
						</proteinInteractor>
					</proteinParticipant>
					<proteinParticipant>
						<proteinInteractor id="P47756">
							<names>
								<shortLabel>CAPZB</shortLabel>
							</names>
							<xref>
								<primaryRef db="Uniprot" id="P47756" secondary="" version=""/>
								<secondaryRef db="Uniprot" id="P13517" secondary="inferred from" version=""/>
							</xref>
							<organism ncbiTaxId="9606">
								<names>
									<shortLabel>Human</shortLabel>
									<fullName>Homo sapiens (Human)</fullName>
								</names>
							</organism>
						</proteinInteractor>
					</proteinParticipant>
				</participantList>
				<xref>
					<primaryRef db="MINT" id="mint_10066" secondary="inferred from" version=""/>
				</xref>
				<attributeList>
					<attribute name="model organism">Saccharomyces cerevisiae (Baker&apos;s yeast)</attribute>
				</attributeList>
			</interaction>
			<interaction>
				<availabilityRef ref="1"/>
				<experimentList>
					<experimentRef ref="1"/>
				</experimentList>
				<participantList>
					<proteinParticipant>
						<proteinInteractor id="Q06203">
							<names>
								<shortLabel>PUR1</shortLabel>
							</names>
							<xref>
								<primaryRef db="uniprot" id="Q06203" secondary="" version=""/>
								<secondaryRef db="uniprot" id="P04046" secondary="inferred from" version=""/>
							</xref>
							<organism ncbiTaxId="9606">
								<names>
									<shortLabel>Human</shortLabel>
									<fullName>Homo sapiens (Human)</fullName>
								</names>
							</organism>
						</proteinInteractor>
					</proteinParticipant>
					<proteinParticipant>
						<proteinInteractor id="P32929">
							<names>
								<shortLabel>CGL</shortLabel>
							</names>
							<xref>
								<primaryRef db="Uniprot" id="P32929" secondary="" version=""/>
								<secondaryRef db="Uniprot" id="P31373" secondary="inferred from" version=""/>
							</xref>
							<organism ncbiTaxId="9606">
								<names>
									<shortLabel>Human</shortLabel>
									<fullName>Homo sapiens (Human)</fullName>
								</names>
							</organism>
						</proteinInteractor>
					</proteinParticipant>
				</participantList>
				<xref>
					<primaryRef db="MINT" id="mint_10067" secondary="inferred from" version=""/>
				</xref>
				<attributeList>
					<attribute name="model organism">Saccharomyces cerevisiae (Baker&apos;s yeast)</attribute>
				</attributeList>
			</interaction>
			<interaction>
				<availabilityRef ref="1"/>
				<experimentList>
					<experimentRef ref="1"/>
				</experimentList>
				<participantList>
					<proteinParticipant>
						<proteinInteractor id="P09001">
							<names>
								<shortLabel>RM03</shortLabel>
							</names>
							<xref>
								<primaryRef db="uniprot" id="P09001" secondary="" version=""/>
								<secondaryRef db="uniprot" id="P31334" secondary="inferred from" version=""/>
							</xref>
							<organism ncbiTaxId="9606">
								<names>
									<shortLabel>Human</shortLabel>
									<fullName>Homo sapiens (Human)</fullName>
								</names>
							</organism>
						</proteinInteractor>
					</proteinParticipant>
					<proteinParticipant>
						<proteinInteractor id="Q9BW07">
							<names>
								<shortLabel>Q9BW07</shortLabel>
							</names>
							<xref>
								<primaryRef db="Uniprot" id="Q9BW07" secondary="" version=""/>
								<secondaryRef db="Uniprot" id="P51998" secondary="inferred from" version=""/>
							</xref>
							<organism ncbiTaxId="9606">
								<names>
									<shortLabel>Human</shortLabel>
									<fullName>Homo sapiens (Human)</fullName>
								</names>
							</organism>
						</proteinInteractor>
					</proteinParticipant>
				</participantList>
				<xref>
					<primaryRef db="MINT" id="mint_10069" secondary="inferred from" version=""/>
				</xref>
				<attributeList>
					<attribute name="model organism">Saccharomyces cerevisiae (Baker&apos;s yeast)</attribute>
				</attributeList>
			</interaction>
			<interaction>
				<availabilityRef ref="1"/>
				<experimentList>
					<experimentRef ref="1"/>
				</experimentList>
				<participantList>
					<proteinParticipant>
						<proteinInteractor id="Q9NQ55">
							<names>
								<shortLabel>SSF1</shortLabel>
							</names>
							<xref>
								<primaryRef db="uniprot" id="Q9NQ55" secondary="" version=""/>
								<secondaryRef db="uniprot" id="P38789" secondary="inferred from" version=""/>
							</xref>
							<organism ncbiTaxId="9606">
								<names>
									<shortLabel>Human</shortLabel>
									<fullName>Homo sapiens (Human)</fullName>
								</names>
							</organism>
						</proteinInteractor>
					</proteinParticipant>
					<proteinParticipant>
						<proteinInteractor id="Q99848">
							<names>
								<shortLabel>EBP2</shortLabel>
							</names>
							<xref>
								<primaryRef db="Uniprot" id="Q99848" secondary="" version=""/>
								<secondaryRef db="Uniprot" id="P36049" secondary="inferred from" version=""/>
							</xref>
							<organism ncbiTaxId="9606">
								<names>
									<shortLabel>Human</shortLabel>
									<fullName>Homo sapiens (Human)</fullName>
								</names>
							</organism>
						</proteinInteractor>
					</proteinParticipant>
				</participantList>
				<xref>
					<primaryRef db="MINT" id="mint_10070" secondary="inferred from" version=""/>
				</xref>
				<attributeList>
					<attribute name="model organism">Saccharomyces cerevisiae (Baker&apos;s yeast)</attribute>
				</attributeList>
			</interaction>
			<interaction>
				<availabilityRef ref="1"/>
				<experimentList>
					<experimentRef ref="1"/>
				</experimentList>
				<participantList>
					<proteinParticipant>
						<proteinInteractor id="O15145">
							<names>
								<shortLabel>ARPC3</shortLabel>
							</names>
							<xref>
								<primaryRef db="uniprot" id="O15145" secondary="" version=""/>
								<secondaryRef db="uniprot" id="Q05933" secondary="inferred from" version=""/>
							</xref>
							<organism ncbiTaxId="9606">
								<names>
									<shortLabel>Human</shortLabel>
									<fullName>Homo sapiens (Human)</fullName>
								</names>
							</organism>
						</proteinInteractor>
					</proteinParticipant>
					<proteinParticipant>
						<proteinInteractor id="O15145">
							<names>
								<shortLabel>ARPC3</shortLabel>
							</names>
							<xref>
								<primaryRef db="Uniprot" id="O15145" secondary="" version=""/>
								<secondaryRef db="Uniprot" id="Q05933" secondary="inferred from" version=""/>
							</xref>
							<organism ncbiTaxId="9606">
								<names>
									<shortLabel>Human</shortLabel>
									<fullName>Homo sapiens (Human)</fullName>
								</names>
							</organism>
						</proteinInteractor>
					</proteinParticipant>
				</participantList>
				<xref>
					<primaryRef db="MINT" id="mint_10071" secondary="inferred from" version=""/>
				</xref>
				<attributeList>
					<attribute name="model organism">Saccharomyces cerevisiae (Baker&apos;s yeast)</attribute>
				</attributeList>
			</interaction>
			<interaction>
				<availabilityRef ref="1"/>
				<experimentList>
					<experimentRef ref="1"/>
				</experimentList>
				<participantList>
					<proteinParticipant>
						<proteinInteractor id="P55072">
							<names>
								<shortLabel>TERA</shortLabel>
							</names>
							<xref>
								<primaryRef db="uniprot" id="P55072" secondary="" version=""/>
								<secondaryRef db="uniprot" id="P25694" secondary="inferred from" version=""/>
							</xref>
							<organism ncbiTaxId="9606">
								<names>
									<shortLabel>Human</shortLabel>
									<fullName>Homo sapiens (Human)</fullName>
								</names>
							</organism>
						</proteinInteractor>
					</proteinParticipant>
					<proteinParticipant>
						<proteinInteractor id="Q92890">
							<names>
								<shortLabel>UFD1</shortLabel>
							</names>
							<xref>
								<primaryRef db="Uniprot" id="Q92890" secondary="" version=""/>
								<secondaryRef db="Uniprot" id="P53044" secondary="inferred from" version=""/>
							</xref>
							<organism ncbiTaxId="9606">
								<names>
									<shortLabel>Human</shortLabel>
									<fullName>Homo sapiens (Human)</fullName>
								</names>
							</organism>
						</proteinInteractor>
					</proteinParticipant>
				</participantList>
				<xref>
					<primaryRef db="MINT" id="mint_10073" secondary="inferred from" version=""/>
				</xref>
				<attributeList>
					<attribute name="model organism">Saccharomyces cerevisiae (Baker&apos;s yeast)</attribute>
				</attributeList>
			</interaction>
			<interaction>
				<availabilityRef ref="1"/>
				<experimentList>
					<experimentRef ref="1"/>
				</experimentList>
				<participantList>
					<proteinParticipant>
						<proteinInteractor id="Q92989">
							<names>
								<shortLabel>CFP1</shortLabel>
							</names>
							<xref>
								<primaryRef db="uniprot" id="Q92989" secondary="" version=""/>
								<secondaryRef db="uniprot" id="Q08685" secondary="inferred from" version=""/>
							</xref>
							<organism ncbiTaxId="9606">
								<names>
									<shortLabel>Human</shortLabel>
									<fullName>Homo sapiens (Human)</fullName>
								</names>
							</organism>
						</proteinInteractor>
					</proteinParticipant>
					<proteinParticipant>
						<proteinInteractor id="O94913">
							<names>
								<shortLabel>PCF11</shortLabel>
							</names>
							<xref>
								<primaryRef db="Uniprot" id="O94913" secondary="" version=""/>
								<secondaryRef db="Uniprot" id="P39081" secondary="inferred from" version=""/>
							</xref>
							<organism ncbiTaxId="9606">
								<names>
									<shortLabel>Human</shortLabel>
									<fullName>Homo sapiens (Human)</fullName>
								</names>
							</organism>
						</proteinInteractor>
					</proteinParticipant>
				</participantList>
				<xref>
					<primaryRef db="MINT" id="mint_10074" secondary="inferred from" version=""/>
				</xref>
				<attributeList>
					<attribute name="model organism">Saccharomyces cerevisiae (Baker&apos;s yeast)</attribute>
				</attributeList>
			</interaction>
			<interaction>
				<availabilityRef ref="1"/>
				<experimentList>
					<experimentRef ref="1"/>
				</experimentList>
				<participantList>
					<proteinParticipant>
						<proteinInteractor id="P48378">
							<names>
								<shortLabel>RFX2</shortLabel>
							</names>
							<xref>
								<primaryRef db="uniprot" id="P48378" secondary="" version=""/>
								<secondaryRef db="uniprot" id="P48743" secondary="inferred from" version=""/>
							</xref>
							<organism ncbiTaxId="9606">
								<names>
									<shortLabel>Human</shortLabel>
									<fullName>Homo sapiens (Human)</fullName>
								</names>
							</organism>
						</proteinInteractor>
					</proteinParticipant>
					<proteinParticipant>
						<proteinInteractor id="O14981">
							<names>
								<shortLabel>T172</shortLabel>
							</names>
							<xref>
								<primaryRef db="Uniprot" id="O14981" secondary="" version=""/>
								<secondaryRef db="Uniprot" id="P32333" secondary="inferred from" version=""/>
							</xref>
							<organism ncbiTaxId="9606">
								<names>
									<shortLabel>Human</shortLabel>
									<fullName>Homo sapiens (Human)</fullName>
								</names>
							</organism>
						</proteinInteractor>
					</proteinParticipant>
				</participantList>
				<xref>
					<primaryRef db="MINT" id="mint_10075" secondary="inferred from" version=""/>
				</xref>
				<attributeList>
					<attribute name="model organism">Saccharomyces cerevisiae (Baker&apos;s yeast)</attribute>
				</attributeList>
			</interaction>
			<interaction>
				<availabilityRef ref="1"/>
				<experimentList>
					<experimentRef ref="1"/>
				</experimentList>
				<participantList>
					<proteinParticipant>
						<proteinInteractor id="Q9BR83">
							<names>
								<shortLabel>Q9BR83</shortLabel>
							</names>
							<xref>
								<primaryRef db="uniprot" id="Q9BR83" secondary="" version=""/>
								<secondaryRef db="uniprot" id="P49956" secondary="inferred from" version=""/>
							</xref>
							<organism ncbiTaxId="9606">
								<names>
									<shortLabel>Human</shortLabel>
									<fullName>Homo sapiens (Human)</fullName>
								</names>
							</organism>
						</proteinInteractor>
					</proteinParticipant>
					<proteinParticipant>
						<proteinInteractor id="P56282">
							<names>
								<shortLabel>DPOE2</shortLabel>
							</names>
							<xref>
								<primaryRef db="Uniprot" id="P56282" secondary="" version=""/>
								<secondaryRef db="Uniprot" id="P24482" secondary="inferred from" version=""/>
							</xref>
							<organism ncbiTaxId="9606">
								<names>
									<shortLabel>Human</shortLabel>
									<fullName>Homo sapiens (Human)</fullName>
								</names>
							</organism>
						</proteinInteractor>
					</proteinParticipant>
				</participantList>
				<xref>
					<primaryRef db="MINT" id="mint_10076" secondary="inferred from" version=""/>
				</xref>
				<attributeList>
					<attribute name="model organism">Saccharomyces cerevisiae (Baker&apos;s yeast)</attribute>
				</attributeList>
			</interaction>
			<interaction>
				<availabilityRef ref="1"/>
				<experimentList>
					<experimentRef ref="1"/>
				</experimentList>
				<participantList>
					<proteinParticipant>
						<proteinInteractor id="O15213">
							<names>
								<shortLabel>BING4</shortLabel>
							</names>
							<xref>
								<primaryRef db="uniprot" id="O15213" secondary="" version=""/>
								<secondaryRef db="uniprot" id="P40055" secondary="inferred from" version=""/>
							</xref>
							<organism ncbiTaxId="9606">
								<names>
									<shortLabel>Human</shortLabel>
									<fullName>Homo sapiens (Human)</fullName>
								</names>
							</organism>
						</proteinInteractor>
					</proteinParticipant>
					<proteinParticipant>
						<proteinInteractor id="Q969X6">
							<names>
								<shortLabel>CIR1A</shortLabel>
							</names>
							<xref>
								<primaryRef db="Uniprot" id="Q969X6" secondary="" version=""/>
								<secondaryRef db="Uniprot" id="Q06679" secondary="inferred from" version=""/>
							</xref>
							<organism ncbiTaxId="9606">
								<names>
									<shortLabel>Human</shortLabel>
									<fullName>Homo sapiens (Human)</fullName>
								</names>
							</organism>
						</proteinInteractor>
					</proteinParticipant>
				</participantList>
				<xref>
					<primaryRef db="MINT" id="mint_10079" secondary="inferred from" version=""/>
				</xref>
				<attributeList>
					<attribute name="model organism">Saccharomyces cerevisiae (Baker&apos;s yeast)</attribute>
				</attributeList>
			</interaction>
			<interaction>
				<availabilityRef ref="1"/>
				<experimentList>
					<experimentRef ref="1"/>
				</experimentList>
				<participantList>
					<proteinParticipant>
						<proteinInteractor id="Q9Y5J1">
							<names>
								<shortLabel>WDR50</shortLabel>
							</names>
							<xref>
								<primaryRef db="uniprot" id="Q9Y5J1" secondary="" version=""/>
								<secondaryRef db="uniprot" id="P40362" secondary="inferred from" version=""/>
							</xref>
							<organism ncbiTaxId="9606">
								<names>
									<shortLabel>Human</shortLabel>
									<fullName>Homo sapiens (Human)</fullName>
								</names>
							</organism>
						</proteinInteractor>
					</proteinParticipant>
					<proteinParticipant>
						<proteinInteractor id="Q8NI36">
							<names>
								<shortLabel>WDR36</shortLabel>
							</names>
							<xref>
								<primaryRef db="Uniprot" id="Q8NI36" secondary="" version=""/>
								<secondaryRef db="Uniprot" id="Q06078" secondary="inferred from" version=""/>
							</xref>
							<organism ncbiTaxId="9606">
								<names>
									<shortLabel>Human</shortLabel>
									<fullName>Homo sapiens (Human)</fullName>
								</names>
							</organism>
						</proteinInteractor>
					</proteinParticipant>
				</participantList>
				<xref>
					<primaryRef db="MINT" id="mint_10081" secondary="inferred from" version=""/>
				</xref>
				<attributeList>
					<attribute name="model organism">Saccharomyces cerevisiae (Baker&apos;s yeast)</attribute>
				</attributeList>
			</interaction>
			<interaction>
				<availabilityRef ref="1"/>
				<experimentList>
					<experimentRef ref="1"/>
				</experimentList>
				<participantList>
					<proteinParticipant>
						<proteinInteractor id="P18074">
							<names>
								<shortLabel>ERCC2</shortLabel>
							</names>
							<xref>
								<primaryRef db="uniprot" id="P18074" secondary="" version=""/>
								<secondaryRef db="uniprot" id="P06839" secondary="inferred from" version=""/>
							</xref>
							<organism ncbiTaxId="9606">
								<names>
									<shortLabel>Human</shortLabel>
									<fullName>Homo sapiens (Human)</fullName>
								</names>
							</organism>
						</proteinInteractor>
					</proteinParticipant>
					<proteinParticipant>
						<proteinInteractor id="P63244">
							<names>
								<shortLabel>GBLP</shortLabel>
							</names>
							<xref>
								<primaryRef db="Uniprot" id="P63244" secondary="" version=""/>
								<secondaryRef db="Uniprot" id="P38011" secondary="inferred from" version=""/>
							</xref>
							<organism ncbiTaxId="9606">
								<names>
									<shortLabel>Human</shortLabel>
									<fullName>Homo sapiens (Human)</fullName>
								</names>
							</organism>
						</proteinInteractor>
					</proteinParticipant>
				</participantList>
				<xref>
					<primaryRef db="MINT" id="mint_10083" secondary="inferred from" version=""/>
				</xref>
				<attributeList>
					<attribute name="model organism">Saccharomyces cerevisiae (Baker&apos;s yeast)</attribute>
				</attributeList>
			</interaction>
			<interaction>
				<availabilityRef ref="1"/>
				<experimentList>
					<experimentRef ref="1"/>
				</experimentList>
				<participantList>
					<proteinParticipant>
						<proteinInteractor id="Q9UQE7">
							<names>
								<shortLabel>SMC3</shortLabel>
							</names>
							<xref>
								<primaryRef db="uniprot" id="Q9UQE7" secondary="" version=""/>
								<secondaryRef db="uniprot" id="P47037" secondary="inferred from" version=""/>
							</xref>
							<organism ncbiTaxId="9606">
								<names>
									<shortLabel>Human</shortLabel>
									<fullName>Homo sapiens (Human)</fullName>
								</names>
							</organism>
						</proteinInteractor>
					</proteinParticipant>
					<proteinParticipant>
						<proteinInteractor id="P42696">
							<names>
								<shortLabel>K0117</shortLabel>
							</names>
							<xref>
								<primaryRef db="Uniprot" id="P42696" secondary="" version=""/>
								<secondaryRef db="Uniprot" id="Q08208" secondary="inferred from" version=""/>
							</xref>
							<organism ncbiTaxId="9606">
								<names>
									<shortLabel>Human</shortLabel>
									<fullName>Homo sapiens (Human)</fullName>
								</names>
							</organism>
						</proteinInteractor>
					</proteinParticipant>
				</participantList>
				<xref>
					<primaryRef db="MINT" id="mint_10084" secondary="inferred from" version=""/>
				</xref>
				<attributeList>
					<attribute name="model organism">Saccharomyces cerevisiae (Baker&apos;s yeast)</attribute>
				</attributeList>
			</interaction>
			<interaction>
				<availabilityRef ref="1"/>
				<experimentList>
					<experimentRef ref="1"/>
				</experimentList>
				<participantList>
					<proteinParticipant>
						<proteinInteractor id="Q8N3P4">
							<names>
								<shortLabel>Q8N3P4</shortLabel>
							</names>
							<xref>
								<primaryRef db="uniprot" id="Q8N3P4" secondary="" version=""/>
								<secondaryRef db="uniprot" id="P39702" secondary="inferred from" version=""/>
							</xref>
							<organism ncbiTaxId="9606">
								<names>
									<shortLabel>Human</shortLabel>
									<fullName>Homo sapiens (Human)</fullName>
								</names>
							</organism>
						</proteinInteractor>
					</proteinParticipant>
					<proteinParticipant>
						<proteinInteractor id="Q96AX1">
							<names>
								<shortLabel>VP33A</shortLabel>
							</names>
							<xref>
								<primaryRef db="Uniprot" id="Q96AX1" secondary="" version=""/>
								<secondaryRef db="Uniprot" id="P20795" secondary="inferred from" version=""/>
							</xref>
							<organism ncbiTaxId="9606">
								<names>
									<shortLabel>Human</shortLabel>
									<fullName>Homo sapiens (Human)</fullName>
								</names>
							</organism>
						</proteinInteractor>
					</proteinParticipant>
				</participantList>
				<xref>
					<primaryRef db="MINT" id="mint_10086" secondary="inferred from" version=""/>
				</xref>
				<attributeList>
					<attribute name="model organism">Saccharomyces cerevisiae (Baker&apos;s yeast)</attribute>
				</attributeList>
			</interaction>
			<interaction>
				<availabilityRef ref="1"/>
				<experimentList>
					<experimentRef ref="1"/>
				</experimentList>
				<participantList>
					<proteinParticipant>
						<proteinInteractor id="Q10570">
							<names>
								<shortLabel>CPSF1</shortLabel>
							</names>
							<xref>
								<primaryRef db="uniprot" id="Q10570" secondary="" version=""/>
								<secondaryRef db="uniprot" id="Q06632" secondary="inferred from" version=""/>
							</xref>
							<organism ncbiTaxId="9606">
								<names>
									<shortLabel>Human</shortLabel>
									<fullName>Homo sapiens (Human)</fullName>
								</names>
							</organism>
						</proteinInteractor>
					</proteinParticipant>
					<proteinParticipant>
						<proteinInteractor id="Q9C0J8">
							<names>
								<shortLabel>WDR33</shortLabel>
							</names>
							<xref>
								<primaryRef db="Uniprot" id="Q9C0J8" secondary="" version=""/>
								<secondaryRef db="Uniprot" id="P42841" secondary="inferred from" version=""/>
							</xref>
							<organism ncbiTaxId="9606">
								<names>
									<shortLabel>Human</shortLabel>
									<fullName>Homo sapiens (Human)</fullName>
								</names>
							</organism>
						</proteinInteractor>
					</proteinParticipant>
				</participantList>
				<xref>
					<primaryRef db="MINT" id="mint_10088" secondary="inferred from" version=""/>
				</xref>
				<attributeList>
					<attribute name="model organism">Saccharomyces cerevisiae (Baker&apos;s yeast)</attribute>
				</attributeList>
			</interaction>
			<interaction>
				<availabilityRef ref="1"/>
				<experimentList>
					<experimentRef ref="1"/>
				</experimentList>
				<participantList>
					<proteinParticipant>
						<proteinInteractor id="P11177">
							<names>
								<shortLabel>ODPB</shortLabel>
							</names>
							<xref>
								<primaryRef db="uniprot" id="P11177" secondary="" version=""/>
								<secondaryRef db="uniprot" id="P32473" secondary="inferred from" version=""/>
							</xref>
							<organism ncbiTaxId="9606">
								<names>
									<shortLabel>Human</shortLabel>
									<fullName>Homo sapiens (Human)</fullName>
								</names>
							</organism>
						</proteinInteractor>
					</proteinParticipant>
					<proteinParticipant>
						<proteinInteractor id="P09622">
							<names>
								<shortLabel>DLDH</shortLabel>
							</names>
							<xref>
								<primaryRef db="Uniprot" id="P09622" secondary="" version=""/>
								<secondaryRef db="Uniprot" id="P09624" secondary="inferred from" version=""/>
							</xref>
							<organism ncbiTaxId="9606">
								<names>
									<shortLabel>Human</shortLabel>
									<fullName>Homo sapiens (Human)</fullName>
								</names>
							</organism>
						</proteinInteractor>
					</proteinParticipant>
				</participantList>
				<xref>
					<primaryRef db="MINT" id="mint_10089" secondary="inferred from" version=""/>
				</xref>
				<attributeList>
					<attribute name="model organism">Saccharomyces cerevisiae (Baker&apos;s yeast)</attribute>
				</attributeList>
			</interaction>
			<interaction>
				<availabilityRef ref="1"/>
				<experimentList>
					<experimentRef ref="1"/>
				</experimentList>
				<participantList>
					<proteinParticipant>
						<proteinInteractor id="P51530">
							<names>
								<shortLabel>DNA2L</shortLabel>
							</names>
							<xref>
								<primaryRef db="uniprot" id="P51530" secondary="" version=""/>
								<secondaryRef db="uniprot" id="P38859" secondary="inferred from" version=""/>
							</xref>
							<organism ncbiTaxId="9606">
								<names>
									<shortLabel>Human</shortLabel>
									<fullName>Homo sapiens (Human)</fullName>
								</names>
							</organism>
						</proteinInteractor>
					</proteinParticipant>
					<proteinParticipant>
						<proteinInteractor id="Q9Y3D0">
							<names>
								<shortLabel>CGC8</shortLabel>
							</names>
							<xref>
								<primaryRef db="Uniprot" id="Q9Y3D0" secondary="" version=""/>
								<secondaryRef db="Uniprot" id="P38829" secondary="inferred from" version=""/>
							</xref>
							<organism ncbiTaxId="9606">
								<names>
									<shortLabel>Human</shortLabel>
									<fullName>Homo sapiens (Human)</fullName>
								</names>
							</organism>
						</proteinInteractor>
					</proteinParticipant>
				</participantList>
				<xref>
					<primaryRef db="MINT" id="mint_10090" secondary="inferred from" version=""/>
				</xref>
				<attributeList>
					<attribute name="model organism">Saccharomyces cerevisiae (Baker&apos;s yeast)</attribute>
				</attributeList>
			</interaction>
			<interaction>
				<availabilityRef ref="1"/>
				<experimentList>
					<experimentRef ref="1"/>
				</experimentList>
				<participantList>
					<proteinParticipant>
						<proteinInteractor id="Q01813">
							<names>
								<shortLabel>K6PP</shortLabel>
							</names>
							<xref>
								<primaryRef db="uniprot" id="Q01813" secondary="" version=""/>
								<secondaryRef db="uniprot" id="P16862" secondary="inferred from" version=""/>
							</xref>
							<organism ncbiTaxId="9606">
								<names>
									<shortLabel>Human</shortLabel>
									<fullName>Homo sapiens (Human)</fullName>
								</names>
							</organism>
						</proteinInteractor>
					</proteinParticipant>
					<proteinParticipant>
						<proteinInteractor id="Q01813">
							<names>
								<shortLabel>K6PP</shortLabel>
							</names>
							<xref>
								<primaryRef db="Uniprot" id="Q01813" secondary="" version=""/>
								<secondaryRef db="Uniprot" id="P16862" secondary="inferred from" version=""/>
							</xref>
							<organism ncbiTaxId="9606">
								<names>
									<shortLabel>Human</shortLabel>
									<fullName>Homo sapiens (Human)</fullName>
								</names>
							</organism>
						</proteinInteractor>
					</proteinParticipant>
				</participantList>
				<xref>
					<primaryRef db="MINT" id="mint_10091" secondary="inferred from" version=""/>
				</xref>
				<attributeList>
					<attribute name="model organism">Saccharomyces cerevisiae (Baker&apos;s yeast)</attribute>
				</attributeList>
			</interaction>
			<interaction>
				<availabilityRef ref="1"/>
				<experimentList>
					<experimentRef ref="1"/>
				</experimentList>
				<participantList>
					<proteinParticipant>
						<proteinInteractor id="Q9H077">
							<names>
								<shortLabel>Q9H077</shortLabel>
							</names>
							<xref>
								<primaryRef db="uniprot" id="Q9H077" secondary="" version=""/>
								<secondaryRef db="uniprot" id="P45976" secondary="inferred from" version=""/>
							</xref>
							<organism ncbiTaxId="9606">
								<names>
									<shortLabel>Human</shortLabel>
									<fullName>Homo sapiens (Human)</fullName>
								</names>
							</organism>
						</proteinInteractor>
					</proteinParticipant>
					<proteinParticipant>
						<proteinInteractor id="Q9P2I0">
							<names>
								<shortLabel>CPSF2</shortLabel>
							</names>
							<xref>
								<primaryRef db="Uniprot" id="Q9P2I0" secondary="" version=""/>
								<secondaryRef db="Uniprot" id="Q12102" secondary="inferred from" version=""/>
							</xref>
							<organism ncbiTaxId="9606">
								<names>
									<shortLabel>Human</shortLabel>
									<fullName>Homo sapiens (Human)</fullName>
								</names>
							</organism>
						</proteinInteractor>
					</proteinParticipant>
				</participantList>
				<xref>
					<primaryRef db="MINT" id="mint_10093" secondary="inferred from" version=""/>
				</xref>
				<attributeList>
					<attribute name="model organism">Saccharomyces cerevisiae (Baker&apos;s yeast)</attribute>
				</attributeList>
			</interaction>
			<interaction>
				<availabilityRef ref="1"/>
				<experimentList>
					<experimentRef ref="1"/>
				</experimentList>
				<participantList>
					<proteinParticipant>
						<proteinInteractor id="Q16181">
							<names>
								<shortLabel>SEPT7</shortLabel>
							</names>
							<xref>
								<primaryRef db="uniprot" id="Q16181" secondary="" version=""/>
								<secondaryRef db="uniprot" id="P32457" secondary="inferred from" version=""/>
							</xref>
							<organism ncbiTaxId="9606">
								<names>
									<shortLabel>Human</shortLabel>
									<fullName>Homo sapiens (Human)</fullName>
								</names>
							</organism>
						</proteinInteractor>
					</proteinParticipant>
					<proteinParticipant>
						<proteinInteractor id="Q9UHD8">
							<names>
								<shortLabel>SEPT9</shortLabel>
							</names>
							<xref>
								<primaryRef db="Uniprot" id="Q9UHD8" secondary="" version=""/>
								<secondaryRef db="Uniprot" id="P25342" secondary="inferred from" version=""/>
							</xref>
							<organism ncbiTaxId="9606">
								<names>
									<shortLabel>Human</shortLabel>
									<fullName>Homo sapiens (Human)</fullName>
								</names>
							</organism>
						</proteinInteractor>
					</proteinParticipant>
				</participantList>
				<xref>
					<primaryRef db="MINT" id="mint_10094" secondary="inferred from" version=""/>
				</xref>
				<attributeList>
					<attribute name="model organism">Saccharomyces cerevisiae (Baker&apos;s yeast)</attribute>
				</attributeList>
			</interaction>
			<interaction>
				<availabilityRef ref="1"/>
				<experimentList>
					<experimentRef ref="1"/>
				</experimentList>
				<participantList>
					<proteinParticipant>
						<proteinInteractor id="P11388">
							<names>
								<shortLabel>TOP2A</shortLabel>
							</names>
							<xref>
								<primaryRef db="uniprot" id="P11388" secondary="" version=""/>
								<secondaryRef db="uniprot" id="P06786" secondary="inferred from" version=""/>
							</xref>
							<organism ncbiTaxId="9606">
								<names>
									<shortLabel>Human</shortLabel>
									<fullName>Homo sapiens (Human)</fullName>
								</names>
							</organism>
						</proteinInteractor>
					</proteinParticipant>
					<proteinParticipant>
						<proteinInteractor id="P11388">
							<names>
								<shortLabel>TOP2A</shortLabel>
							</names>
							<xref>
								<primaryRef db="Uniprot" id="P11388" secondary="" version=""/>
								<secondaryRef db="Uniprot" id="P06786" secondary="inferred from" version=""/>
							</xref>
							<organism ncbiTaxId="9606">
								<names>
									<shortLabel>Human</shortLabel>
									<fullName>Homo sapiens (Human)</fullName>
								</names>
							</organism>
						</proteinInteractor>
					</proteinParticipant>
				</participantList>
				<xref>
					<primaryRef db="MINT" id="mint_10096" secondary="inferred from" version=""/>
				</xref>
				<attributeList>
					<attribute name="model organism">Saccharomyces cerevisiae (Baker&apos;s yeast)</attribute>
				</attributeList>
			</interaction>
			<interaction>
				<availabilityRef ref="1"/>
				<experimentList>
					<experimentRef ref="1"/>
				</experimentList>
				<participantList>
					<proteinParticipant>
						<proteinInteractor id="P23378">
							<names>
								<shortLabel>GCSP</shortLabel>
							</names>
							<xref>
								<primaryRef db="uniprot" id="P23378" secondary="" version=""/>
								<secondaryRef db="uniprot" id="P49095" secondary="inferred from" version=""/>
							</xref>
							<organism ncbiTaxId="9606">
								<names>
									<shortLabel>Human</shortLabel>
									<fullName>Homo sapiens (Human)</fullName>
								</names>
							</organism>
						</proteinInteractor>
					</proteinParticipant>
					<proteinParticipant>
						<proteinInteractor id="P23378">
							<names>
								<shortLabel>GCSP</shortLabel>
							</names>
							<xref>
								<primaryRef db="Uniprot" id="P23378" secondary="" version=""/>
								<secondaryRef db="Uniprot" id="P49095" secondary="inferred from" version=""/>
							</xref>
							<organism ncbiTaxId="9606">
								<names>
									<shortLabel>Human</shortLabel>
									<fullName>Homo sapiens (Human)</fullName>
								</names>
							</organism>
						</proteinInteractor>
					</proteinParticipant>
				</participantList>
				<xref>
					<primaryRef db="MINT" id="mint_10098" secondary="inferred from" version=""/>
				</xref>
				<attributeList>
					<attribute name="model organism">Saccharomyces cerevisiae (Baker&apos;s yeast)</attribute>
				</attributeList>
			</interaction>
			<interaction>
				<availabilityRef ref="1"/>
				<experimentList>
					<experimentRef ref="1"/>
				</experimentList>
				<participantList>
					<proteinParticipant>
						<proteinInteractor id="Q9BW85">
							<names>
								<shortLabel>Q9BW85</shortLabel>
							</names>
							<xref>
								<primaryRef db="uniprot" id="Q9BW85" secondary="" version=""/>
								<secondaryRef db="uniprot" id="P28320" secondary="inferred from" version=""/>
							</xref>
							<organism ncbiTaxId="9606">
								<names>
									<shortLabel>Human</shortLabel>
									<fullName>Homo sapiens (Human)</fullName>
								</names>
							</organism>
						</proteinInteractor>
					</proteinParticipant>
					<proteinParticipant>
						<proteinInteractor id="O43660">
							<names>
								<shortLabel>PLRG1</shortLabel>
							</names>
							<xref>
								<primaryRef db="Uniprot" id="O43660" secondary="" version=""/>
								<secondaryRef db="Uniprot" id="Q12417" secondary="inferred from" version=""/>
							</xref>
							<organism ncbiTaxId="9606">
								<names>
									<shortLabel>Human</shortLabel>
									<fullName>Homo sapiens (Human)</fullName>
								</names>
							</organism>
						</proteinInteractor>
					</proteinParticipant>
				</participantList>
				<xref>
					<primaryRef db="MINT" id="mint_10099" secondary="inferred from" version=""/>
				</xref>
				<attributeList>
					<attribute name="model organism">Saccharomyces cerevisiae (Baker&apos;s yeast)</attribute>
				</attributeList>
			</interaction>
			<interaction>
				<availabilityRef ref="1"/>
				<experimentList>
					<experimentRef ref="1"/>
				</experimentList>
				<participantList>
					<proteinParticipant>
						<proteinInteractor id="O43513">
							<names>
								<shortLabel>CSP9</shortLabel>
							</names>
							<xref>
								<primaryRef db="uniprot" id="O43513" secondary="" version=""/>
								<secondaryRef db="uniprot" id="Q08278" secondary="inferred from" version=""/>
							</xref>
							<organism ncbiTaxId="9606">
								<names>
									<shortLabel>Human</shortLabel>
									<fullName>Homo sapiens (Human)</fullName>
								</names>
							</organism>
						</proteinInteractor>
					</proteinParticipant>
					<proteinParticipant>
						<proteinInteractor id="P49848">
							<names>
								<shortLabel>TAF6</shortLabel>
							</names>
							<xref>
								<primaryRef db="Uniprot" id="P49848" secondary="" version=""/>
								<secondaryRef db="Uniprot" id="P53040" secondary="inferred from" version=""/>
							</xref>
							<organism ncbiTaxId="9606">
								<names>
									<shortLabel>Human</shortLabel>
									<fullName>Homo sapiens (Human)</fullName>
								</names>
							</organism>
						</proteinInteractor>
					</proteinParticipant>
				</participantList>
				<xref>
					<primaryRef db="MINT" id="mint_10100" secondary="inferred from" version=""/>
				</xref>
				<attributeList>
					<attribute name="model organism">Saccharomyces cerevisiae (Baker&apos;s yeast)</attribute>
				</attributeList>
			</interaction>
			<interaction>
				<availabilityRef ref="1"/>
				<experimentList>
					<experimentRef ref="1"/>
				</experimentList>
				<participantList>
					<proteinParticipant>
						<proteinInteractor id="Q9P253">
							<names>
								<shortLabel>VPS18</shortLabel>
							</names>
							<xref>
								<primaryRef db="uniprot" id="Q9P253" secondary="" version=""/>
								<secondaryRef db="uniprot" id="P27801" secondary="inferred from" version=""/>
							</xref>
							<organism ncbiTaxId="9606">
								<names>
									<shortLabel>Human</shortLabel>
									<fullName>Homo sapiens (Human)</fullName>
								</names>
							</organism>
						</proteinInteractor>
					</proteinParticipant>
					<proteinParticipant>
						<proteinInteractor id="Q9H270">
							<names>
								<shortLabel>VPS11</shortLabel>
							</names>
							<xref>
								<primaryRef db="Uniprot" id="Q9H270" secondary="" version=""/>
								<secondaryRef db="Uniprot" id="P12868" secondary="inferred from" version=""/>
							</xref>
							<organism ncbiTaxId="9606">
								<names>
									<shortLabel>Human</shortLabel>
									<fullName>Homo sapiens (Human)</fullName>
								</names>
							</organism>
						</proteinInteractor>
					</proteinParticipant>
				</participantList>
				<xref>
					<primaryRef db="MINT" id="mint_10104" secondary="inferred from" version=""/>
				</xref>
				<attributeList>
					<attribute name="model organism">Saccharomyces cerevisiae (Baker&apos;s yeast)</attribute>
				</attributeList>
			</interaction>
			<interaction>
				<availabilityRef ref="1"/>
				<experimentList>
					<experimentRef ref="1"/>
				</experimentList>
				<participantList>
					<proteinParticipant>
						<proteinInteractor id="O00410">
							<names>
								<shortLabel>IMB3</shortLabel>
							</names>
							<xref>
								<primaryRef db="uniprot" id="O00410" secondary="" version=""/>
								<secondaryRef db="uniprot" id="P32337" secondary="inferred from" version=""/>
							</xref>
							<organism ncbiTaxId="9606">
								<names>
									<shortLabel>Human</shortLabel>
									<fullName>Homo sapiens (Human)</fullName>
								</names>
							</organism>
						</proteinInteractor>
					</proteinParticipant>
					<proteinParticipant>
						<proteinInteractor id="Q9NY93">
							<names>
								<shortLabel>DDX56</shortLabel>
							</names>
							<xref>
								<primaryRef db="Uniprot" id="Q9NY93" secondary="" version=""/>
								<secondaryRef db="Uniprot" id="Q06218" secondary="inferred from" version=""/>
							</xref>
							<organism ncbiTaxId="9606">
								<names>
									<shortLabel>Human</shortLabel>
									<fullName>Homo sapiens (Human)</fullName>
								</names>
							</organism>
						</proteinInteractor>
					</proteinParticipant>
				</participantList>
				<xref>
					<primaryRef db="MINT" id="mint_10106" secondary="inferred from" version=""/>
				</xref>
				<attributeList>
					<attribute name="model organism">Saccharomyces cerevisiae (Baker&apos;s yeast)</attribute>
				</attributeList>
			</interaction>
			<interaction>
				<availabilityRef ref="1"/>
				<experimentList>
					<experimentRef ref="1"/>
				</experimentList>
				<participantList>
					<proteinParticipant>
						<proteinInteractor id="Q9NR50">
							<names>
								<shortLabel>EI2BG</shortLabel>
							</names>
							<xref>
								<primaryRef db="uniprot" id="Q9NR50" secondary="" version=""/>
								<secondaryRef db="uniprot" id="P09032" secondary="inferred from" version=""/>
							</xref>
							<organism ncbiTaxId="9606">
								<names>
									<shortLabel>Human</shortLabel>
									<fullName>Homo sapiens (Human)</fullName>
								</names>
							</organism>
						</proteinInteractor>
					</proteinParticipant>
					<proteinParticipant>
						<proteinInteractor id="P20042">
							<names>
								<shortLabel>IF2B</shortLabel>
							</names>
							<xref>
								<primaryRef db="Uniprot" id="P20042" secondary="" version=""/>
								<secondaryRef db="Uniprot" id="P09064" secondary="inferred from" version=""/>
							</xref>
							<organism ncbiTaxId="9606">
								<names>
									<shortLabel>Human</shortLabel>
									<fullName>Homo sapiens (Human)</fullName>
								</names>
							</organism>
						</proteinInteractor>
					</proteinParticipant>
				</participantList>
				<xref>
					<primaryRef db="MINT" id="mint_10107" secondary="inferred from" version=""/>
				</xref>
				<attributeList>
					<attribute name="model organism">Saccharomyces cerevisiae (Baker&apos;s yeast)</attribute>
				</attributeList>
			</interaction>
			<interaction>
				<availabilityRef ref="1"/>
				<experimentList>
					<experimentRef ref="1"/>
				</experimentList>
				<participantList>
					<proteinParticipant>
						<proteinInteractor id="P62304">
							<names>
								<shortLabel>RUXE</shortLabel>
							</names>
							<xref>
								<primaryRef db="uniprot" id="P62304" secondary="" version=""/>
								<secondaryRef db="uniprot" id="Q12330" secondary="inferred from" version=""/>
							</xref>
							<organism ncbiTaxId="9606">
								<names>
									<shortLabel>Human</shortLabel>
									<fullName>Homo sapiens (Human)</fullName>
								</names>
							</organism>
						</proteinInteractor>
					</proteinParticipant>
					<proteinParticipant>
						<proteinInteractor id="P62316">
							<names>
								<shortLabel>SMD2</shortLabel>
							</names>
							<xref>
								<primaryRef db="Uniprot" id="P62316" secondary="" version=""/>
								<secondaryRef db="Uniprot" id="Q06217" secondary="inferred from" version=""/>
							</xref>
							<organism ncbiTaxId="9606">
								<names>
									<shortLabel>Human</shortLabel>
									<fullName>Homo sapiens (Human)</fullName>
								</names>
							</organism>
						</proteinInteractor>
					</proteinParticipant>
				</participantList>
				<xref>
					<primaryRef db="MINT" id="mint_10109" secondary="inferred from" version=""/>
				</xref>
				<attributeList>
					<attribute name="model organism">Saccharomyces cerevisiae (Baker&apos;s yeast)</attribute>
				</attributeList>
			</interaction>
			<interaction>
				<availabilityRef ref="1"/>
				<experimentList>
					<experimentRef ref="1"/>
				</experimentList>
				<participantList>
					<proteinParticipant>
						<proteinInteractor id="Q8TEA8">
							<names>
								<shortLabel>DTD1</shortLabel>
							</names>
							<xref>
								<primaryRef db="uniprot" id="Q8TEA8" secondary="" version=""/>
								<secondaryRef db="uniprot" id="Q07648" secondary="inferred from" version=""/>
							</xref>
							<organism ncbiTaxId="9606">
								<names>
									<shortLabel>Human</shortLabel>
									<fullName>Homo sapiens (Human)</fullName>
								</names>
							</organism>
						</proteinInteractor>
					</proteinParticipant>
					<proteinParticipant>
						<proteinInteractor id="Q8TEA8">
							<names>
								<shortLabel>DTD1</shortLabel>
							</names>
							<xref>
								<primaryRef db="Uniprot" id="Q8TEA8" secondary="" version=""/>
								<secondaryRef db="Uniprot" id="Q07648" secondary="inferred from" version=""/>
							</xref>
							<organism ncbiTaxId="9606">
								<names>
									<shortLabel>Human</shortLabel>
									<fullName>Homo sapiens (Human)</fullName>
								</names>
							</organism>
						</proteinInteractor>
					</proteinParticipant>
				</participantList>
				<xref>
					<primaryRef db="MINT" id="mint_10113" secondary="inferred from" version=""/>
				</xref>
				<attributeList>
					<attribute name="model organism">Saccharomyces cerevisiae (Baker&apos;s yeast)</attribute>
				</attributeList>
			</interaction>
			<interaction>
				<availabilityRef ref="1"/>
				<experimentList>
					<experimentRef ref="1"/>
				</experimentList>
				<participantList>
					<proteinParticipant>
						<proteinInteractor id="P26641">
							<names>
								<shortLabel>EF1G</shortLabel>
							</names>
							<xref>
								<primaryRef db="uniprot" id="P26641" secondary="" version=""/>
								<secondaryRef db="uniprot" id="P36008" secondary="inferred from" version=""/>
							</xref>
							<organism ncbiTaxId="9606">
								<names>
									<shortLabel>Human</shortLabel>
									<fullName>Homo sapiens (Human)</fullName>
								</names>
							</organism>
						</proteinInteractor>
					</proteinParticipant>
					<proteinParticipant>
						<proteinInteractor id="O94808">
							<names>
								<shortLabel>GFPT2</shortLabel>
							</names>
							<xref>
								<primaryRef db="Uniprot" id="O94808" secondary="" version=""/>
								<secondaryRef db="Uniprot" id="P14742" secondary="inferred from" version=""/>
							</xref>
							<organism ncbiTaxId="9606">
								<names>
									<shortLabel>Human</shortLabel>
									<fullName>Homo sapiens (Human)</fullName>
								</names>
							</organism>
						</proteinInteractor>
					</proteinParticipant>
				</participantList>
				<xref>
					<primaryRef db="MINT" id="mint_10115" secondary="inferred from" version=""/>
				</xref>
				<attributeList>
					<attribute name="model organism">Saccharomyces cerevisiae (Baker&apos;s yeast)</attribute>
				</attributeList>
			</interaction>
			<interaction>
				<availabilityRef ref="1"/>
				<experimentList>
					<experimentRef ref="1"/>
				</experimentList>
				<participantList>
					<proteinParticipant>
						<proteinInteractor id="P56537">
							<names>
								<shortLabel>IF6</shortLabel>
							</names>
							<xref>
								<primaryRef db="uniprot" id="P56537" secondary="" version=""/>
								<secondaryRef db="uniprot" id="Q12522" secondary="inferred from" version=""/>
							</xref>
							<organism ncbiTaxId="9606">
								<names>
									<shortLabel>Human</shortLabel>
									<fullName>Homo sapiens (Human)</fullName>
								</names>
							</organism>
						</proteinInteractor>
					</proteinParticipant>
					<proteinParticipant>
						<proteinInteractor id="P22087">
							<names>
								<shortLabel>FBRL</shortLabel>
							</names>
							<xref>
								<primaryRef db="Uniprot" id="P22087" secondary="" version=""/>
								<secondaryRef db="Uniprot" id="P15646" secondary="inferred from" version=""/>
							</xref>
							<organism ncbiTaxId="9606">
								<names>
									<shortLabel>Human</shortLabel>
									<fullName>Homo sapiens (Human)</fullName>
								</names>
							</organism>
						</proteinInteractor>
					</proteinParticipant>
				</participantList>
				<xref>
					<primaryRef db="MINT" id="mint_10117" secondary="inferred from" version=""/>
				</xref>
				<attributeList>
					<attribute name="model organism">Saccharomyces cerevisiae (Baker&apos;s yeast)</attribute>
				</attributeList>
			</interaction>
			<interaction>
				<availabilityRef ref="1"/>
				<experimentList>
					<experimentRef ref="1"/>
				</experimentList>
				<participantList>
					<proteinParticipant>
						<proteinInteractor id="Q13610">
							<names>
								<shortLabel>PWP1</shortLabel>
							</names>
							<xref>
								<primaryRef db="uniprot" id="Q13610" secondary="" version=""/>
								<secondaryRef db="uniprot" id="P21304" secondary="inferred from" version=""/>
							</xref>
							<organism ncbiTaxId="9606">
								<names>
									<shortLabel>Human</shortLabel>
									<fullName>Homo sapiens (Human)</fullName>
								</names>
							</organism>
						</proteinInteractor>
					</proteinParticipant>
					<proteinParticipant>
						<proteinInteractor id="P60709">
							<names>
								<shortLabel>ACTB</shortLabel>
							</names>
							<xref>
								<primaryRef db="Uniprot" id="P60709" secondary="" version=""/>
								<secondaryRef db="Uniprot" id="P60010" secondary="inferred from" version=""/>
							</xref>
							<organism ncbiTaxId="9606">
								<names>
									<shortLabel>Human</shortLabel>
									<fullName>Homo sapiens (Human)</fullName>
								</names>
							</organism>
						</proteinInteractor>
					</proteinParticipant>
				</participantList>
				<xref>
					<primaryRef db="MINT" id="mint_10118" secondary="inferred from" version=""/>
				</xref>
				<attributeList>
					<attribute name="model organism">Saccharomyces cerevisiae (Baker&apos;s yeast)</attribute>
				</attributeList>
			</interaction>
			<interaction>
				<availabilityRef ref="1"/>
				<experimentList>
					<experimentRef ref="1"/>
				</experimentList>
				<participantList>
					<proteinParticipant>
						<proteinInteractor id="P55010">
							<names>
								<shortLabel>IF5</shortLabel>
							</names>
							<xref>
								<primaryRef db="uniprot" id="P55010" secondary="" version=""/>
								<secondaryRef db="uniprot" id="P38431" secondary="inferred from" version=""/>
							</xref>
							<organism ncbiTaxId="9606">
								<names>
									<shortLabel>Human</shortLabel>
									<fullName>Homo sapiens (Human)</fullName>
								</names>
							</organism>
						</proteinInteractor>
					</proteinParticipant>
					<proteinParticipant>
						<proteinInteractor id="O75821">
							<names>
								<shortLabel>IF34</shortLabel>
							</names>
							<xref>
								<primaryRef db="Uniprot" id="O75821" secondary="" version=""/>
								<secondaryRef db="Uniprot" id="Q04067" secondary="inferred from" version=""/>
							</xref>
							<organism ncbiTaxId="9606">
								<names>
									<shortLabel>Human</shortLabel>
									<fullName>Homo sapiens (Human)</fullName>
								</names>
							</organism>
						</proteinInteractor>
					</proteinParticipant>
				</participantList>
				<xref>
					<primaryRef db="MINT" id="mint_10119" secondary="inferred from" version=""/>
				</xref>
				<attributeList>
					<attribute name="model organism">Saccharomyces cerevisiae (Baker&apos;s yeast)</attribute>
				</attributeList>
			</interaction>
			<interaction>
				<availabilityRef ref="1"/>
				<experimentList>
					<experimentRef ref="1"/>
				</experimentList>
				<participantList>
					<proteinParticipant>
						<proteinInteractor id="P27694">
							<names>
								<shortLabel>RFA1</shortLabel>
							</names>
							<xref>
								<primaryRef db="uniprot" id="P27694" secondary="" version=""/>
								<secondaryRef db="uniprot" id="P22336" secondary="inferred from" version=""/>
							</xref>
							<organism ncbiTaxId="9606">
								<names>
									<shortLabel>Human</shortLabel>
									<fullName>Homo sapiens (Human)</fullName>
								</names>
							</organism>
						</proteinInteractor>
					</proteinParticipant>
					<proteinParticipant>
						<proteinInteractor id="Q13535">
							<names>
								<shortLabel>ATR</shortLabel>
							</names>
							<xref>
								<primaryRef db="Uniprot" id="Q13535" secondary="" version=""/>
								<secondaryRef db="Uniprot" id="P38111" secondary="inferred from" version=""/>
							</xref>
							<organism ncbiTaxId="9606">
								<names>
									<shortLabel>Human</shortLabel>
									<fullName>Homo sapiens (Human)</fullName>
								</names>
							</organism>
						</proteinInteractor>
					</proteinParticipant>
				</participantList>
				<xref>
					<primaryRef db="MINT" id="mint_10122" secondary="inferred from" version=""/>
				</xref>
				<attributeList>
					<attribute name="model organism">Saccharomyces cerevisiae (Baker&apos;s yeast)</attribute>
				</attributeList>
			</interaction>
			<interaction>
				<availabilityRef ref="1"/>
				<experimentList>
					<experimentRef ref="1"/>
				</experimentList>
				<participantList>
					<proteinParticipant>
						<proteinInteractor id="P48444">
							<names>
								<shortLabel>COPD</shortLabel>
							</names>
							<xref>
								<primaryRef db="uniprot" id="P48444" secondary="" version=""/>
								<secondaryRef db="uniprot" id="P43621" secondary="inferred from" version=""/>
							</xref>
							<organism ncbiTaxId="9606">
								<names>
									<shortLabel>Human</shortLabel>
									<fullName>Homo sapiens (Human)</fullName>
								</names>
							</organism>
						</proteinInteractor>
					</proteinParticipant>
					<proteinParticipant>
						<proteinInteractor id="Q00266">
							<names>
								<shortLabel>METL</shortLabel>
							</names>
							<xref>
								<primaryRef db="Uniprot" id="Q00266" secondary="" version=""/>
								<secondaryRef db="Uniprot" id="P10659" secondary="inferred from" version=""/>
							</xref>
							<organism ncbiTaxId="9606">
								<names>
									<shortLabel>Human</shortLabel>
									<fullName>Homo sapiens (Human)</fullName>
								</names>
							</organism>
						</proteinInteractor>
					</proteinParticipant>
				</participantList>
				<xref>
					<primaryRef db="MINT" id="mint_10125" secondary="inferred from" version=""/>
				</xref>
				<attributeList>
					<attribute name="model organism">Saccharomyces cerevisiae (Baker&apos;s yeast)</attribute>
				</attributeList>
			</interaction>
			<interaction>
				<availabilityRef ref="1"/>
				<experimentList>
					<experimentRef ref="1"/>
				</experimentList>
				<participantList>
					<proteinParticipant>
						<proteinInteractor id="Q92993">
							<names>
								<shortLabel>TIP60</shortLabel>
							</names>
							<xref>
								<primaryRef db="uniprot" id="Q92993" secondary="" version=""/>
								<secondaryRef db="uniprot" id="Q08649" secondary="inferred from" version=""/>
							</xref>
							<organism ncbiTaxId="9606">
								<names>
									<shortLabel>Human</shortLabel>
									<fullName>Homo sapiens (Human)</fullName>
								</names>
							</organism>
						</proteinInteractor>
					</proteinParticipant>
					<proteinParticipant>
						<proteinInteractor id="Q92993">
							<names>
								<shortLabel>TIP60</shortLabel>
							</names>
							<xref>
								<primaryRef db="Uniprot" id="Q92993" secondary="" version=""/>
								<secondaryRef db="Uniprot" id="Q08649" secondary="inferred from" version=""/>
							</xref>
							<organism ncbiTaxId="9606">
								<names>
									<shortLabel>Human</shortLabel>
									<fullName>Homo sapiens (Human)</fullName>
								</names>
							</organism>
						</proteinInteractor>
					</proteinParticipant>
				</participantList>
				<xref>
					<primaryRef db="MINT" id="mint_10126" secondary="inferred from" version=""/>
				</xref>
				<attributeList>
					<attribute name="model organism">Saccharomyces cerevisiae (Baker&apos;s yeast)</attribute>
				</attributeList>
			</interaction>
			<interaction>
				<availabilityRef ref="1"/>
				<experimentList>
					<experimentRef ref="1"/>
				</experimentList>
				<participantList>
					<proteinParticipant>
						<proteinInteractor id="O14647">
							<names>
								<shortLabel>CHD2</shortLabel>
							</names>
							<xref>
								<primaryRef db="uniprot" id="O14647" secondary="" version=""/>
								<secondaryRef db="uniprot" id="P32657" secondary="inferred from" version=""/>
							</xref>
							<organism ncbiTaxId="9606">
								<names>
									<shortLabel>Human</shortLabel>
									<fullName>Homo sapiens (Human)</fullName>
								</names>
							</organism>
						</proteinInteractor>
					</proteinParticipant>
					<proteinParticipant>
						<proteinInteractor id="P67870">
							<names>
								<shortLabel>CSK2B</shortLabel>
							</names>
							<xref>
								<primaryRef db="Uniprot" id="P67870" secondary="" version=""/>
								<secondaryRef db="Uniprot" id="P38930" secondary="inferred from" version=""/>
							</xref>
							<organism ncbiTaxId="9606">
								<names>
									<shortLabel>Human</shortLabel>
									<fullName>Homo sapiens (Human)</fullName>
								</names>
							</organism>
						</proteinInteractor>
					</proteinParticipant>
				</participantList>
				<xref>
					<primaryRef db="MINT" id="mint_10127" secondary="inferred from" version=""/>
				</xref>
				<attributeList>
					<attribute name="model organism">Saccharomyces cerevisiae (Baker&apos;s yeast)</attribute>
				</attributeList>
			</interaction>
			<interaction>
				<availabilityRef ref="1"/>
				<experimentList>
					<experimentRef ref="1"/>
				</experimentList>
				<participantList>
					<proteinParticipant>
						<proteinInteractor id="O00488">
							<names>
								<shortLabel>ZN593</shortLabel>
							</names>
							<xref>
								<primaryRef db="uniprot" id="O00488" secondary="" version=""/>
								<secondaryRef db="uniprot" id="Q08004" secondary="inferred from" version=""/>
							</xref>
							<organism ncbiTaxId="9606">
								<names>
									<shortLabel>Human</shortLabel>
									<fullName>Homo sapiens (Human)</fullName>
								</names>
							</organism>
						</proteinInteractor>
					</proteinParticipant>
					<proteinParticipant>
						<proteinInteractor id="O00541">
							<names>
								<shortLabel>PESC</shortLabel>
							</names>
							<xref>
								<primaryRef db="Uniprot" id="O00541" secondary="" version=""/>
								<secondaryRef db="Uniprot" id="P53261" secondary="inferred from" version=""/>
							</xref>
							<organism ncbiTaxId="9606">
								<names>
									<shortLabel>Human</shortLabel>
									<fullName>Homo sapiens (Human)</fullName>
								</names>
							</organism>
						</proteinInteractor>
					</proteinParticipant>
				</participantList>
				<xref>
					<primaryRef db="MINT" id="mint_10129" secondary="inferred from" version=""/>
				</xref>
				<attributeList>
					<attribute name="model organism">Saccharomyces cerevisiae (Baker&apos;s yeast)</attribute>
				</attributeList>
			</interaction>
			<interaction>
				<availabilityRef ref="1"/>
				<experimentList>
					<experimentRef ref="1"/>
				</experimentList>
				<participantList>
					<proteinParticipant>
						<proteinInteractor id="P55884">
							<names>
								<shortLabel>IF39</shortLabel>
							</names>
							<xref>
								<primaryRef db="uniprot" id="P55884" secondary="" version=""/>
								<secondaryRef db="uniprot" id="P06103" secondary="inferred from" version=""/>
							</xref>
							<organism ncbiTaxId="9606">
								<names>
									<shortLabel>Human</shortLabel>
									<fullName>Homo sapiens (Human)</fullName>
								</names>
							</organism>
						</proteinInteractor>
					</proteinParticipant>
					<proteinParticipant>
						<proteinInteractor id="P55884">
							<names>
								<shortLabel>IF39</shortLabel>
							</names>
							<xref>
								<primaryRef db="Uniprot" id="P55884" secondary="" version=""/>
								<secondaryRef db="Uniprot" id="P06103" secondary="inferred from" version=""/>
							</xref>
							<organism ncbiTaxId="9606">
								<names>
									<shortLabel>Human</shortLabel>
									<fullName>Homo sapiens (Human)</fullName>
								</names>
							</organism>
						</proteinInteractor>
					</proteinParticipant>
				</participantList>
				<xref>
					<primaryRef db="MINT" id="mint_10130" secondary="inferred from" version=""/>
				</xref>
				<attributeList>
					<attribute name="model organism">Saccharomyces cerevisiae (Baker&apos;s yeast)</attribute>
				</attributeList>
			</interaction>
			<interaction>
				<availabilityRef ref="1"/>
				<experimentList>
					<experimentRef ref="1"/>
				</experimentList>
				<participantList>
					<proteinParticipant>
						<proteinInteractor id="P53990">
							<names>
								<shortLabel>K0174</shortLabel>
							</names>
							<xref>
								<primaryRef db="uniprot" id="P53990" secondary="" version=""/>
								<secondaryRef db="uniprot" id="P53843" secondary="inferred from" version=""/>
							</xref>
							<organism ncbiTaxId="9606">
								<names>
									<shortLabel>Human</shortLabel>
									<fullName>Homo sapiens (Human)</fullName>
								</names>
							</organism>
						</proteinInteractor>
					</proteinParticipant>
					<proteinParticipant>
						<proteinInteractor id="Q9NQT5">
							<names>
								<shortLabel>EXOS3</shortLabel>
							</names>
							<xref>
								<primaryRef db="Uniprot" id="Q9NQT5" secondary="" version=""/>
								<secondaryRef db="Uniprot" id="Q08285" secondary="inferred from" version=""/>
							</xref>
							<organism ncbiTaxId="9606">
								<names>
									<shortLabel>Human</shortLabel>
									<fullName>Homo sapiens (Human)</fullName>
								</names>
							</organism>
						</proteinInteractor>
					</proteinParticipant>
				</participantList>
				<xref>
					<primaryRef db="MINT" id="mint_10131" secondary="inferred from" version=""/>
				</xref>
				<attributeList>
					<attribute name="model organism">Saccharomyces cerevisiae (Baker&apos;s yeast)</attribute>
				</attributeList>
			</interaction>
			<interaction>
				<availabilityRef ref="1"/>
				<experimentList>
					<experimentRef ref="1"/>
				</experimentList>
				<participantList>
					<proteinParticipant>
						<proteinInteractor id="Q13573">
							<names>
								<shortLabel>SNW1</shortLabel>
							</names>
							<xref>
								<primaryRef db="uniprot" id="Q13573" secondary="" version=""/>
								<secondaryRef db="uniprot" id="P28004" secondary="inferred from" version=""/>
							</xref>
							<organism ncbiTaxId="9606">
								<names>
									<shortLabel>Human</shortLabel>
									<fullName>Homo sapiens (Human)</fullName>
								</names>
							</organism>
						</proteinInteractor>
					</proteinParticipant>
					<proteinParticipant>
						<proteinInteractor id="O43660">
							<names>
								<shortLabel>PLRG1</shortLabel>
							</names>
							<xref>
								<primaryRef db="Uniprot" id="O43660" secondary="" version=""/>
								<secondaryRef db="Uniprot" id="Q12417" secondary="inferred from" version=""/>
							</xref>
							<organism ncbiTaxId="9606">
								<names>
									<shortLabel>Human</shortLabel>
									<fullName>Homo sapiens (Human)</fullName>
								</names>
							</organism>
						</proteinInteractor>
					</proteinParticipant>
				</participantList>
				<xref>
					<primaryRef db="MINT" id="mint_10133" secondary="inferred from" version=""/>
				</xref>
				<attributeList>
					<attribute name="model organism">Saccharomyces cerevisiae (Baker&apos;s yeast)</attribute>
				</attributeList>
			</interaction>
			<interaction>
				<availabilityRef ref="1"/>
				<experimentList>
					<experimentRef ref="1"/>
				</experimentList>
				<participantList>
					<proteinParticipant>
						<proteinInteractor id="Q9BW85">
							<names>
								<shortLabel>Q9BW85</shortLabel>
							</names>
							<xref>
								<primaryRef db="uniprot" id="Q9BW85" secondary="" version=""/>
								<secondaryRef db="uniprot" id="P28320" secondary="inferred from" version=""/>
							</xref>
							<organism ncbiTaxId="9606">
								<names>
									<shortLabel>Human</shortLabel>
									<fullName>Homo sapiens (Human)</fullName>
								</names>
							</organism>
						</proteinInteractor>
					</proteinParticipant>
					<proteinParticipant>
						<proteinInteractor id="Q9UMS4">
							<names>
								<shortLabel>PRP19</shortLabel>
							</names>
							<xref>
								<primaryRef db="Uniprot" id="Q9UMS4" secondary="" version=""/>
								<secondaryRef db="Uniprot" id="P32523" secondary="inferred from" version=""/>
							</xref>
							<organism ncbiTaxId="9606">
								<names>
									<shortLabel>Human</shortLabel>
									<fullName>Homo sapiens (Human)</fullName>
								</names>
							</organism>
						</proteinInteractor>
					</proteinParticipant>
				</participantList>
				<xref>
					<primaryRef db="MINT" id="mint_10135" secondary="inferred from" version=""/>
				</xref>
				<attributeList>
					<attribute name="model organism">Saccharomyces cerevisiae (Baker&apos;s yeast)</attribute>
				</attributeList>
			</interaction>
			<interaction>
				<availabilityRef ref="1"/>
				<experimentList>
					<experimentRef ref="1"/>
				</experimentList>
				<participantList>
					<proteinParticipant>
						<proteinInteractor id="Q15269">
							<names>
								<shortLabel>PWP2</shortLabel>
							</names>
							<xref>
								<primaryRef db="uniprot" id="Q15269" secondary="" version=""/>
								<secondaryRef db="uniprot" id="P25635" secondary="inferred from" version=""/>
							</xref>
							<organism ncbiTaxId="9606">
								<names>
									<shortLabel>Human</shortLabel>
									<fullName>Homo sapiens (Human)</fullName>
								</names>
							</organism>
						</proteinInteractor>
					</proteinParticipant>
					<proteinParticipant>
						<proteinInteractor id="O00566">
							<names>
								<shortLabel>MPP10</shortLabel>
							</names>
							<xref>
								<primaryRef db="Uniprot" id="O00566" secondary="" version=""/>
								<secondaryRef db="Uniprot" id="P47083" secondary="inferred from" version=""/>
							</xref>
							<organism ncbiTaxId="9606">
								<names>
									<shortLabel>Human</shortLabel>
									<fullName>Homo sapiens (Human)</fullName>
								</names>
							</organism>
						</proteinInteractor>
					</proteinParticipant>
				</participantList>
				<xref>
					<primaryRef db="MINT" id="mint_10136" secondary="inferred from" version=""/>
				</xref>
				<attributeList>
					<attribute name="model organism">Saccharomyces cerevisiae (Baker&apos;s yeast)</attribute>
				</attributeList>
			</interaction>
			<interaction>
				<availabilityRef ref="1"/>
				<experimentList>
					<experimentRef ref="1"/>
				</experimentList>
				<participantList>
					<proteinParticipant>
						<proteinInteractor id="Q8WWY3">
							<names>
								<shortLabel>Q8WWY3</shortLabel>
							</names>
							<xref>
								<primaryRef db="uniprot" id="Q8WWY3" secondary="" version=""/>
								<secondaryRef db="uniprot" id="P49704" secondary="inferred from" version=""/>
							</xref>
							<organism ncbiTaxId="9606">
								<names>
									<shortLabel>Human</shortLabel>
									<fullName>Homo sapiens (Human)</fullName>
								</names>
							</organism>
						</proteinInteractor>
					</proteinParticipant>
					<proteinParticipant>
						<proteinInteractor id="Q9BYK7">
							<names>
								<shortLabel>Q9BYK7</shortLabel>
							</names>
							<xref>
								<primaryRef db="Uniprot" id="Q9BYK7" secondary="" version=""/>
								<secondaryRef db="Uniprot" id="P40018" secondary="inferred from" version=""/>
							</xref>
							<organism ncbiTaxId="9606">
								<names>
									<shortLabel>Human</shortLabel>
									<fullName>Homo sapiens (Human)</fullName>
								</names>
							</organism>
						</proteinInteractor>
					</proteinParticipant>
				</participantList>
				<xref>
					<primaryRef db="MINT" id="mint_10137" secondary="inferred from" version=""/>
				</xref>
				<attributeList>
					<attribute name="model organism">Saccharomyces cerevisiae (Baker&apos;s yeast)</attribute>
				</attributeList>
			</interaction>
			<interaction>
				<availabilityRef ref="1"/>
				<experimentList>
					<experimentRef ref="1"/>
				</experimentList>
				<participantList>
					<proteinParticipant>
						<proteinInteractor id="P32780">
							<names>
								<shortLabel>TF2H1</shortLabel>
							</names>
							<xref>
								<primaryRef db="uniprot" id="P32780" secondary="" version=""/>
								<secondaryRef db="uniprot" id="P32776" secondary="inferred from" version=""/>
							</xref>
							<organism ncbiTaxId="9606">
								<names>
									<shortLabel>Human</shortLabel>
									<fullName>Homo sapiens (Human)</fullName>
								</names>
							</organism>
						</proteinInteractor>
					</proteinParticipant>
					<proteinParticipant>
						<proteinInteractor id="P29083">
							<names>
								<shortLabel>T2EA</shortLabel>
							</names>
							<xref>
								<primaryRef db="Uniprot" id="P29083" secondary="" version=""/>
								<secondaryRef db="Uniprot" id="P36100" secondary="inferred from" version=""/>
							</xref>
							<organism ncbiTaxId="9606">
								<names>
									<shortLabel>Human</shortLabel>
									<fullName>Homo sapiens (Human)</fullName>
								</names>
							</organism>
						</proteinInteractor>
					</proteinParticipant>
				</participantList>
				<xref>
					<primaryRef db="MINT" id="mint_10139" secondary="inferred from" version=""/>
				</xref>
				<attributeList>
					<attribute name="model organism">Saccharomyces cerevisiae (Baker&apos;s yeast)</attribute>
				</attributeList>
			</interaction>
			<interaction>
				<availabilityRef ref="1"/>
				<experimentList>
					<experimentRef ref="1"/>
				</experimentList>
				<participantList>
					<proteinParticipant>
						<proteinInteractor id="O60832">
							<names>
								<shortLabel>DKC1</shortLabel>
							</names>
							<xref>
								<primaryRef db="uniprot" id="O60832" secondary="" version=""/>
								<secondaryRef db="uniprot" id="P33322" secondary="inferred from" version=""/>
							</xref>
							<organism ncbiTaxId="9606">
								<names>
									<shortLabel>Human</shortLabel>
									<fullName>Homo sapiens (Human)</fullName>
								</names>
							</organism>
						</proteinInteractor>
					</proteinParticipant>
					<proteinParticipant>
						<proteinInteractor id="O60832">
							<names>
								<shortLabel>DKC1</shortLabel>
							</names>
							<xref>
								<primaryRef db="Uniprot" id="O60832" secondary="" version=""/>
								<secondaryRef db="Uniprot" id="P33322" secondary="inferred from" version=""/>
							</xref>
							<organism ncbiTaxId="9606">
								<names>
									<shortLabel>Human</shortLabel>
									<fullName>Homo sapiens (Human)</fullName>
								</names>
							</organism>
						</proteinInteractor>
					</proteinParticipant>
				</participantList>
				<xref>
					<primaryRef db="MINT" id="mint_10140" secondary="inferred from" version=""/>
				</xref>
				<attributeList>
					<attribute name="model organism">Saccharomyces cerevisiae (Baker&apos;s yeast)</attribute>
				</attributeList>
			</interaction>
			<interaction>
				<availabilityRef ref="1"/>
				<experimentList>
					<experimentRef ref="1"/>
				</experimentList>
				<participantList>
					<proteinParticipant>
						<proteinInteractor id="O43516">
							<names>
								<shortLabel>WASIP</shortLabel>
							</names>
							<xref>
								<primaryRef db="uniprot" id="O43516" secondary="" version=""/>
								<secondaryRef db="uniprot" id="P37370" secondary="inferred from" version=""/>
							</xref>
							<organism ncbiTaxId="9606">
								<names>
									<shortLabel>Human</shortLabel>
									<fullName>Homo sapiens (Human)</fullName>
								</names>
							</organism>
						</proteinInteractor>
					</proteinParticipant>
					<proteinParticipant>
						<proteinInteractor id="P42768">
							<names>
								<shortLabel>WASP</shortLabel>
							</names>
							<xref>
								<primaryRef db="Uniprot" id="P42768" secondary="" version=""/>
								<secondaryRef db="Uniprot" id="Q12446" secondary="inferred from" version=""/>
							</xref>
							<organism ncbiTaxId="9606">
								<names>
									<shortLabel>Human</shortLabel>
									<fullName>Homo sapiens (Human)</fullName>
								</names>
							</organism>
						</proteinInteractor>
					</proteinParticipant>
				</participantList>
				<xref>
					<primaryRef db="MINT" id="mint_10141" secondary="inferred from" version=""/>
				</xref>
				<attributeList>
					<attribute name="model organism">Saccharomyces cerevisiae (Baker&apos;s yeast)</attribute>
				</attributeList>
			</interaction>
			<interaction>
				<availabilityRef ref="1"/>
				<experimentList>
					<experimentRef ref="1"/>
				</experimentList>
				<participantList>
					<proteinParticipant>
						<proteinInteractor id="P55884">
							<names>
								<shortLabel>IF39</shortLabel>
							</names>
							<xref>
								<primaryRef db="uniprot" id="P55884" secondary="" version=""/>
								<secondaryRef db="uniprot" id="P06103" secondary="inferred from" version=""/>
							</xref>
							<organism ncbiTaxId="9606">
								<names>
									<shortLabel>Human</shortLabel>
									<fullName>Homo sapiens (Human)</fullName>
								</names>
							</organism>
						</proteinInteractor>
					</proteinParticipant>
					<proteinParticipant>
						<proteinInteractor id="Q14152">
							<names>
								<shortLabel>IF3A</shortLabel>
							</names>
							<xref>
								<primaryRef db="Uniprot" id="Q14152" secondary="" version=""/>
								<secondaryRef db="Uniprot" id="P38249" secondary="inferred from" version=""/>
							</xref>
							<organism ncbiTaxId="9606">
								<names>
									<shortLabel>Human</shortLabel>
									<fullName>Homo sapiens (Human)</fullName>
								</names>
							</organism>
						</proteinInteractor>
					</proteinParticipant>
				</participantList>
				<xref>
					<primaryRef db="MINT" id="mint_10142" secondary="inferred from" version=""/>
				</xref>
				<attributeList>
					<attribute name="model organism">Saccharomyces cerevisiae (Baker&apos;s yeast)</attribute>
				</attributeList>
			</interaction>
			<interaction>
				<availabilityRef ref="1"/>
				<experimentList>
					<experimentRef ref="1"/>
				</experimentList>
				<participantList>
					<proteinParticipant>
						<proteinInteractor id="O00232">
							<names>
								<shortLabel>PSD12</shortLabel>
							</names>
							<xref>
								<primaryRef db="uniprot" id="O00232" secondary="" version=""/>
								<secondaryRef db="uniprot" id="Q12250" secondary="inferred from" version=""/>
							</xref>
							<organism ncbiTaxId="9606">
								<names>
									<shortLabel>Human</shortLabel>
									<fullName>Homo sapiens (Human)</fullName>
								</names>
							</organism>
						</proteinInteractor>
					</proteinParticipant>
					<proteinParticipant>
						<proteinInteractor id="Q9UNM6">
							<names>
								<shortLabel>PSD13</shortLabel>
							</names>
							<xref>
								<primaryRef db="Uniprot" id="Q9UNM6" secondary="" version=""/>
								<secondaryRef db="Uniprot" id="Q04062" secondary="inferred from" version=""/>
							</xref>
							<organism ncbiTaxId="9606">
								<names>
									<shortLabel>Human</shortLabel>
									<fullName>Homo sapiens (Human)</fullName>
								</names>
							</organism>
						</proteinInteractor>
					</proteinParticipant>
				</participantList>
				<xref>
					<primaryRef db="MINT" id="mint_10143" secondary="inferred from" version=""/>
				</xref>
				<attributeList>
					<attribute name="model organism">Saccharomyces cerevisiae (Baker&apos;s yeast)</attribute>
				</attributeList>
			</interaction>
			<interaction>
				<availabilityRef ref="1"/>
				<experimentList>
					<experimentRef ref="1"/>
				</experimentList>
				<participantList>
					<proteinParticipant>
						<proteinInteractor id="O60216">
							<names>
								<shortLabel>RAD21</shortLabel>
							</names>
							<xref>
								<primaryRef db="uniprot" id="O60216" secondary="" version=""/>
								<secondaryRef db="uniprot" id="Q12158" secondary="inferred from" version=""/>
							</xref>
							<organism ncbiTaxId="9606">
								<names>
									<shortLabel>Human</shortLabel>
									<fullName>Homo sapiens (Human)</fullName>
								</names>
							</organism>
						</proteinInteractor>
					</proteinParticipant>
					<proteinParticipant>
						<proteinInteractor id="Q9UQE7">
							<names>
								<shortLabel>SMC3</shortLabel>
							</names>
							<xref>
								<primaryRef db="Uniprot" id="Q9UQE7" secondary="" version=""/>
								<secondaryRef db="Uniprot" id="P47037" secondary="inferred from" version=""/>
							</xref>
							<organism ncbiTaxId="9606">
								<names>
									<shortLabel>Human</shortLabel>
									<fullName>Homo sapiens (Human)</fullName>
								</names>
							</organism>
						</proteinInteractor>
					</proteinParticipant>
				</participantList>
				<xref>
					<primaryRef db="MINT" id="mint_10145" secondary="inferred from" version=""/>
				</xref>
				<attributeList>
					<attribute name="model organism">Saccharomyces cerevisiae (Baker&apos;s yeast)</attribute>
				</attributeList>
			</interaction>
			<interaction>
				<availabilityRef ref="1"/>
				<experimentList>
					<experimentRef ref="1"/>
				</experimentList>
				<participantList>
					<proteinParticipant>
						<proteinInteractor id="P54578">
							<names>
								<shortLabel>UBP14</shortLabel>
							</names>
							<xref>
								<primaryRef db="uniprot" id="P54578" secondary="" version=""/>
								<secondaryRef db="uniprot" id="P43593" secondary="inferred from" version=""/>
							</xref>
							<organism ncbiTaxId="9606">
								<names>
									<shortLabel>Human</shortLabel>
									<fullName>Homo sapiens (Human)</fullName>
								</names>
							</organism>
						</proteinInteractor>
					</proteinParticipant>
					<proteinParticipant>
						<proteinInteractor id="P43686">
							<names>
								<shortLabel>PRS6B</shortLabel>
							</names>
							<xref>
								<primaryRef db="Uniprot" id="P43686" secondary="" version=""/>
								<secondaryRef db="Uniprot" id="P33298" secondary="inferred from" version=""/>
							</xref>
							<organism ncbiTaxId="9606">
								<names>
									<shortLabel>Human</shortLabel>
									<fullName>Homo sapiens (Human)</fullName>
								</names>
							</organism>
						</proteinInteractor>
					</proteinParticipant>
				</participantList>
				<xref>
					<primaryRef db="MINT" id="mint_10146" secondary="inferred from" version=""/>
				</xref>
				<attributeList>
					<attribute name="model organism">Saccharomyces cerevisiae (Baker&apos;s yeast)</attribute>
				</attributeList>
			</interaction>
			<interaction>
				<availabilityRef ref="1"/>
				<experimentList>
					<experimentRef ref="1"/>
				</experimentList>
				<participantList>
					<proteinParticipant>
						<proteinInteractor id="Q9NZ52">
							<names>
								<shortLabel>GGA3</shortLabel>
							</names>
							<xref>
								<primaryRef db="uniprot" id="Q9NZ52" secondary="" version=""/>
								<secondaryRef db="uniprot" id="P38817" secondary="inferred from" version=""/>
							</xref>
							<organism ncbiTaxId="9606">
								<names>
									<shortLabel>Human</shortLabel>
									<fullName>Homo sapiens (Human)</fullName>
								</names>
							</organism>
						</proteinInteractor>
					</proteinParticipant>
					<proteinParticipant>
						<proteinInteractor id="Q92616">
							<names>
								<shortLabel>GCN1L</shortLabel>
							</names>
							<xref>
								<primaryRef db="Uniprot" id="Q92616" secondary="" version=""/>
								<secondaryRef db="Uniprot" id="P33892" secondary="inferred from" version=""/>
							</xref>
							<organism ncbiTaxId="9606">
								<names>
									<shortLabel>Human</shortLabel>
									<fullName>Homo sapiens (Human)</fullName>
								</names>
							</organism>
						</proteinInteractor>
					</proteinParticipant>
				</participantList>
				<xref>
					<primaryRef db="MINT" id="mint_10147" secondary="inferred from" version=""/>
				</xref>
				<attributeList>
					<attribute name="model organism">Saccharomyces cerevisiae (Baker&apos;s yeast)</attribute>
				</attributeList>
			</interaction>
			<interaction>
				<availabilityRef ref="1"/>
				<experimentList>
					<experimentRef ref="1"/>
				</experimentList>
				<participantList>
					<proteinParticipant>
						<proteinInteractor id="Q14683">
							<names>
								<shortLabel>SMC1A</shortLabel>
							</names>
							<xref>
								<primaryRef db="uniprot" id="Q14683" secondary="" version=""/>
								<secondaryRef db="uniprot" id="P32908" secondary="inferred from" version=""/>
							</xref>
							<organism ncbiTaxId="9606">
								<names>
									<shortLabel>Human</shortLabel>
									<fullName>Homo sapiens (Human)</fullName>
								</names>
							</organism>
						</proteinInteractor>
					</proteinParticipant>
					<proteinParticipant>
						<proteinInteractor id="Q9UQE7">
							<names>
								<shortLabel>SMC3</shortLabel>
							</names>
							<xref>
								<primaryRef db="Uniprot" id="Q9UQE7" secondary="" version=""/>
								<secondaryRef db="Uniprot" id="P47037" secondary="inferred from" version=""/>
							</xref>
							<organism ncbiTaxId="9606">
								<names>
									<shortLabel>Human</shortLabel>
									<fullName>Homo sapiens (Human)</fullName>
								</names>
							</organism>
						</proteinInteractor>
					</proteinParticipant>
				</participantList>
				<xref>
					<primaryRef db="MINT" id="mint_10148" secondary="inferred from" version=""/>
				</xref>
				<attributeList>
					<attribute name="model organism">Saccharomyces cerevisiae (Baker&apos;s yeast)</attribute>
				</attributeList>
			</interaction>
			<interaction>
				<availabilityRef ref="1"/>
				<experimentList>
					<experimentRef ref="1"/>
				</experimentList>
				<participantList>
					<proteinParticipant>
						<proteinInteractor id="P45974">
							<names>
								<shortLabel>UBP5</shortLabel>
							</names>
							<xref>
								<primaryRef db="uniprot" id="P45974" secondary="" version=""/>
								<secondaryRef db="uniprot" id="P38237" secondary="inferred from" version=""/>
							</xref>
							<organism ncbiTaxId="9606">
								<names>
									<shortLabel>Human</shortLabel>
									<fullName>Homo sapiens (Human)</fullName>
								</names>
							</organism>
						</proteinInteractor>
					</proteinParticipant>
					<proteinParticipant>
						<proteinInteractor id="Q99613">
							<names>
								<shortLabel>IF38</shortLabel>
							</names>
							<xref>
								<primaryRef db="Uniprot" id="Q99613" secondary="" version=""/>
								<secondaryRef db="Uniprot" id="P32497" secondary="inferred from" version=""/>
							</xref>
							<organism ncbiTaxId="9606">
								<names>
									<shortLabel>Human</shortLabel>
									<fullName>Homo sapiens (Human)</fullName>
								</names>
							</organism>
						</proteinInteractor>
					</proteinParticipant>
				</participantList>
				<xref>
					<primaryRef db="MINT" id="mint_10149" secondary="inferred from" version=""/>
				</xref>
				<attributeList>
					<attribute name="model organism">Saccharomyces cerevisiae (Baker&apos;s yeast)</attribute>
				</attributeList>
			</interaction>
			<interaction>
				<availabilityRef ref="1"/>
				<experimentList>
					<experimentRef ref="1"/>
				</experimentList>
				<participantList>
					<proteinParticipant>
						<proteinInteractor id="Q9P2K8">
							<names>
								<shortLabel>E2AK4</shortLabel>
							</names>
							<xref>
								<primaryRef db="uniprot" id="Q9P2K8" secondary="" version=""/>
								<secondaryRef db="uniprot" id="P15442" secondary="inferred from" version=""/>
							</xref>
							<organism ncbiTaxId="9606">
								<names>
									<shortLabel>Human</shortLabel>
									<fullName>Homo sapiens (Human)</fullName>
								</names>
							</organism>
						</proteinInteractor>
					</proteinParticipant>
					<proteinParticipant>
						<proteinInteractor id="Q9Y312">
							<names>
								<shortLabel>CT004</shortLabel>
							</names>
							<xref>
								<primaryRef db="Uniprot" id="Q9Y312" secondary="" version=""/>
								<secondaryRef db="Uniprot" id="P32357" secondary="inferred from" version=""/>
							</xref>
							<organism ncbiTaxId="9606">
								<names>
									<shortLabel>Human</shortLabel>
									<fullName>Homo sapiens (Human)</fullName>
								</names>
							</organism>
						</proteinInteractor>
					</proteinParticipant>
				</participantList>
				<xref>
					<primaryRef db="MINT" id="mint_10150" secondary="inferred from" version=""/>
				</xref>
				<attributeList>
					<attribute name="model organism">Saccharomyces cerevisiae (Baker&apos;s yeast)</attribute>
				</attributeList>
			</interaction>
			<interaction>
				<availabilityRef ref="1"/>
				<experimentList>
					<experimentRef ref="1"/>
				</experimentList>
				<participantList>
					<proteinParticipant>
						<proteinInteractor id="Q8TAT6">
							<names>
								<shortLabel>NPL4</shortLabel>
							</names>
							<xref>
								<primaryRef db="uniprot" id="Q8TAT6" secondary="" version=""/>
								<secondaryRef db="uniprot" id="P33755" secondary="inferred from" version=""/>
							</xref>
							<organism ncbiTaxId="9606">
								<names>
									<shortLabel>Human</shortLabel>
									<fullName>Homo sapiens (Human)</fullName>
								</names>
							</organism>
						</proteinInteractor>
					</proteinParticipant>
					<proteinParticipant>
						<proteinInteractor id="P55072">
							<names>
								<shortLabel>TERA</shortLabel>
							</names>
							<xref>
								<primaryRef db="Uniprot" id="P55072" secondary="" version=""/>
								<secondaryRef db="Uniprot" id="P25694" secondary="inferred from" version=""/>
							</xref>
							<organism ncbiTaxId="9606">
								<names>
									<shortLabel>Human</shortLabel>
									<fullName>Homo sapiens (Human)</fullName>
								</names>
							</organism>
						</proteinInteractor>
					</proteinParticipant>
				</participantList>
				<xref>
					<primaryRef db="MINT" id="mint_10155" secondary="inferred from" version=""/>
				</xref>
				<attributeList>
					<attribute name="model organism">Saccharomyces cerevisiae (Baker&apos;s yeast)</attribute>
				</attributeList>
			</interaction>
			<interaction>
				<availabilityRef ref="1"/>
				<experimentList>
					<experimentRef ref="1"/>
				</experimentList>
				<participantList>
					<proteinParticipant>
						<proteinInteractor id="Q14152">
							<names>
								<shortLabel>IF3A</shortLabel>
							</names>
							<xref>
								<primaryRef db="uniprot" id="Q14152" secondary="" version=""/>
								<secondaryRef db="uniprot" id="P38249" secondary="inferred from" version=""/>
							</xref>
							<organism ncbiTaxId="9606">
								<names>
									<shortLabel>Human</shortLabel>
									<fullName>Homo sapiens (Human)</fullName>
								</names>
							</organism>
						</proteinInteractor>
					</proteinParticipant>
					<proteinParticipant>
						<proteinInteractor id="P61221">
							<names>
								<shortLabel>ABCE1</shortLabel>
							</names>
							<xref>
								<primaryRef db="Uniprot" id="P61221" secondary="" version=""/>
								<secondaryRef db="Uniprot" id="Q03195" secondary="inferred from" version=""/>
							</xref>
							<organism ncbiTaxId="9606">
								<names>
									<shortLabel>Human</shortLabel>
									<fullName>Homo sapiens (Human)</fullName>
								</names>
							</organism>
						</proteinInteractor>
					</proteinParticipant>
				</participantList>
				<xref>
					<primaryRef db="MINT" id="mint_10156" secondary="inferred from" version=""/>
				</xref>
				<attributeList>
					<attribute name="model organism">Saccharomyces cerevisiae (Baker&apos;s yeast)</attribute>
				</attributeList>
			</interaction>
			<interaction>
				<availabilityRef ref="1"/>
				<experimentList>
					<experimentRef ref="1"/>
				</experimentList>
				<participantList>
					<proteinParticipant>
						<proteinInteractor id="O43172">
							<names>
								<shortLabel>PRP4</shortLabel>
							</names>
							<xref>
								<primaryRef db="uniprot" id="O43172" secondary="" version=""/>
								<secondaryRef db="uniprot" id="P20053" secondary="inferred from" version=""/>
							</xref>
							<organism ncbiTaxId="9606">
								<names>
									<shortLabel>Human</shortLabel>
									<fullName>Homo sapiens (Human)</fullName>
								</names>
							</organism>
						</proteinInteractor>
					</proteinParticipant>
					<proteinParticipant>
						<proteinInteractor id="O94906">
							<names>
								<shortLabel>PRPU</shortLabel>
							</names>
							<xref>
								<primaryRef db="Uniprot" id="O94906" secondary="" version=""/>
								<secondaryRef db="Uniprot" id="P19735" secondary="inferred from" version=""/>
							</xref>
							<organism ncbiTaxId="9606">
								<names>
									<shortLabel>Human</shortLabel>
									<fullName>Homo sapiens (Human)</fullName>
								</names>
							</organism>
						</proteinInteractor>
					</proteinParticipant>
				</participantList>
				<xref>
					<primaryRef db="MINT" id="mint_10157" secondary="inferred from" version=""/>
				</xref>
				<attributeList>
					<attribute name="model organism">Saccharomyces cerevisiae (Baker&apos;s yeast)</attribute>
				</attributeList>
			</interaction>
			<interaction>
				<availabilityRef ref="1"/>
				<experimentList>
					<experimentRef ref="1"/>
				</experimentList>
				<participantList>
					<proteinParticipant>
						<proteinInteractor id="Q9NYV4">
							<names>
								<shortLabel>CD2L7</shortLabel>
							</names>
							<xref>
								<primaryRef db="uniprot" id="Q9NYV4" secondary="" version=""/>
								<secondaryRef db="uniprot" id="Q03957" secondary="inferred from" version=""/>
							</xref>
							<organism ncbiTaxId="9606">
								<names>
									<shortLabel>Human</shortLabel>
									<fullName>Homo sapiens (Human)</fullName>
								</names>
							</organism>
						</proteinInteractor>
					</proteinParticipant>
					<proteinParticipant>
						<proteinInteractor id="P34932">
							<names>
								<shortLabel>HSP74</shortLabel>
							</names>
							<xref>
								<primaryRef db="Uniprot" id="P34932" secondary="" version=""/>
								<secondaryRef db="Uniprot" id="P32590" secondary="inferred from" version=""/>
							</xref>
							<organism ncbiTaxId="9606">
								<names>
									<shortLabel>Human</shortLabel>
									<fullName>Homo sapiens (Human)</fullName>
								</names>
							</organism>
						</proteinInteractor>
					</proteinParticipant>
				</participantList>
				<xref>
					<primaryRef db="MINT" id="mint_10158" secondary="inferred from" version=""/>
				</xref>
				<attributeList>
					<attribute name="model organism">Saccharomyces cerevisiae (Baker&apos;s yeast)</attribute>
				</attributeList>
			</interaction>
			<interaction>
				<availabilityRef ref="1"/>
				<experimentList>
					<experimentRef ref="1"/>
				</experimentList>
				<participantList>
					<proteinParticipant>
						<proteinInteractor id="Q9NW13">
							<names>
								<shortLabel>RBM28</shortLabel>
							</names>
							<xref>
								<primaryRef db="uniprot" id="Q9NW13" secondary="" version=""/>
								<secondaryRef db="uniprot" id="P37838" secondary="inferred from" version=""/>
							</xref>
							<organism ncbiTaxId="9606">
								<names>
									<shortLabel>Human</shortLabel>
									<fullName>Homo sapiens (Human)</fullName>
								</names>
							</organism>
						</proteinInteractor>
					</proteinParticipant>
					<proteinParticipant>
						<proteinInteractor id="Q9NW13">
							<names>
								<shortLabel>RBM28</shortLabel>
							</names>
							<xref>
								<primaryRef db="Uniprot" id="Q9NW13" secondary="" version=""/>
								<secondaryRef db="Uniprot" id="P37838" secondary="inferred from" version=""/>
							</xref>
							<organism ncbiTaxId="9606">
								<names>
									<shortLabel>Human</shortLabel>
									<fullName>Homo sapiens (Human)</fullName>
								</names>
							</organism>
						</proteinInteractor>
					</proteinParticipant>
				</participantList>
				<xref>
					<primaryRef db="MINT" id="mint_10159" secondary="inferred from" version=""/>
				</xref>
				<attributeList>
					<attribute name="model organism">Saccharomyces cerevisiae (Baker&apos;s yeast)</attribute>
				</attributeList>
			</interaction>
			<interaction>
				<availabilityRef ref="1"/>
				<experimentList>
					<experimentRef ref="1"/>
				</experimentList>
				<participantList>
					<proteinParticipant>
						<proteinInteractor id="Q12996">
							<names>
								<shortLabel>Q12996</shortLabel>
							</names>
							<xref>
								<primaryRef db="uniprot" id="Q12996" secondary="" version=""/>
								<secondaryRef db="uniprot" id="P25298" secondary="inferred from" version=""/>
							</xref>
							<organism ncbiTaxId="9606">
								<names>
									<shortLabel>Human</shortLabel>
									<fullName>Homo sapiens (Human)</fullName>
								</names>
							</organism>
						</proteinInteractor>
					</proteinParticipant>
					<proteinParticipant>
						<proteinInteractor id="Q92989">
							<names>
								<shortLabel>CFP1</shortLabel>
							</names>
							<xref>
								<primaryRef db="Uniprot" id="Q92989" secondary="" version=""/>
								<secondaryRef db="Uniprot" id="Q08685" secondary="inferred from" version=""/>
							</xref>
							<organism ncbiTaxId="9606">
								<names>
									<shortLabel>Human</shortLabel>
									<fullName>Homo sapiens (Human)</fullName>
								</names>
							</organism>
						</proteinInteractor>
					</proteinParticipant>
				</participantList>
				<xref>
					<primaryRef db="MINT" id="mint_10160" secondary="inferred from" version=""/>
				</xref>
				<attributeList>
					<attribute name="model organism">Saccharomyces cerevisiae (Baker&apos;s yeast)</attribute>
				</attributeList>
			</interaction>
			<interaction>
				<availabilityRef ref="1"/>
				<experimentList>
					<experimentRef ref="1"/>
				</experimentList>
				<participantList>
					<proteinParticipant>
						<proteinInteractor id="Q9P2K8">
							<names>
								<shortLabel>E2AK4</shortLabel>
							</names>
							<xref>
								<primaryRef db="uniprot" id="Q9P2K8" secondary="" version=""/>
								<secondaryRef db="uniprot" id="P15442" secondary="inferred from" version=""/>
							</xref>
							<organism ncbiTaxId="9606">
								<names>
									<shortLabel>Human</shortLabel>
									<fullName>Homo sapiens (Human)</fullName>
								</names>
							</organism>
						</proteinInteractor>
					</proteinParticipant>
					<proteinParticipant>
						<proteinInteractor id="Q8NI36">
							<names>
								<shortLabel>WDR36</shortLabel>
							</names>
							<xref>
								<primaryRef db="Uniprot" id="Q8NI36" secondary="" version=""/>
								<secondaryRef db="Uniprot" id="Q06078" secondary="inferred from" version=""/>
							</xref>
							<organism ncbiTaxId="9606">
								<names>
									<shortLabel>Human</shortLabel>
									<fullName>Homo sapiens (Human)</fullName>
								</names>
							</organism>
						</proteinInteractor>
					</proteinParticipant>
				</participantList>
				<xref>
					<primaryRef db="MINT" id="mint_10163" secondary="inferred from" version=""/>
				</xref>
				<attributeList>
					<attribute name="model organism">Saccharomyces cerevisiae (Baker&apos;s yeast)</attribute>
				</attributeList>
			</interaction>
			<interaction>
				<availabilityRef ref="1"/>
				<experimentList>
					<experimentRef ref="1"/>
				</experimentList>
				<participantList>
					<proteinParticipant>
						<proteinInteractor id="Q9NVH6">
							<names>
								<shortLabel>TMLH</shortLabel>
							</names>
							<xref>
								<primaryRef db="uniprot" id="Q9NVH6" secondary="" version=""/>
								<secondaryRef db="uniprot" id="P23180" secondary="inferred from" version=""/>
							</xref>
							<organism ncbiTaxId="9606">
								<names>
									<shortLabel>Human</shortLabel>
									<fullName>Homo sapiens (Human)</fullName>
								</names>
							</organism>
						</proteinInteractor>
					</proteinParticipant>
					<proteinParticipant>
						<proteinInteractor id="Q9NVH6">
							<names>
								<shortLabel>TMLH</shortLabel>
							</names>
							<xref>
								<primaryRef db="Uniprot" id="Q9NVH6" secondary="" version=""/>
								<secondaryRef db="Uniprot" id="P23180" secondary="inferred from" version=""/>
							</xref>
							<organism ncbiTaxId="9606">
								<names>
									<shortLabel>Human</shortLabel>
									<fullName>Homo sapiens (Human)</fullName>
								</names>
							</organism>
						</proteinInteractor>
					</proteinParticipant>
				</participantList>
				<xref>
					<primaryRef db="MINT" id="mint_10164" secondary="inferred from" version=""/>
				</xref>
				<attributeList>
					<attribute name="model organism">Saccharomyces cerevisiae (Baker&apos;s yeast)</attribute>
				</attributeList>
			</interaction>
			<interaction>
				<availabilityRef ref="1"/>
				<experimentList>
					<experimentRef ref="1"/>
				</experimentList>
				<participantList>
					<proteinParticipant>
						<proteinInteractor id="P06730">
							<names>
								<shortLabel>IF4E</shortLabel>
							</names>
							<xref>
								<primaryRef db="uniprot" id="P06730" secondary="" version=""/>
								<secondaryRef db="uniprot" id="P07260" secondary="inferred from" version=""/>
							</xref>
							<organism ncbiTaxId="9606">
								<names>
									<shortLabel>Human</shortLabel>
									<fullName>Homo sapiens (Human)</fullName>
								</names>
							</organism>
						</proteinInteractor>
					</proteinParticipant>
					<proteinParticipant>
						<proteinInteractor id="Q04637">
							<names>
								<shortLabel>IF4G1</shortLabel>
							</names>
							<xref>
								<primaryRef db="Uniprot" id="Q04637" secondary="" version=""/>
								<secondaryRef db="Uniprot" id="P39935" secondary="inferred from" version=""/>
							</xref>
							<organism ncbiTaxId="9606">
								<names>
									<shortLabel>Human</shortLabel>
									<fullName>Homo sapiens (Human)</fullName>
								</names>
							</organism>
						</proteinInteractor>
					</proteinParticipant>
				</participantList>
				<xref>
					<primaryRef db="MINT" id="mint_10165" secondary="inferred from" version=""/>
				</xref>
				<attributeList>
					<attribute name="model organism">Saccharomyces cerevisiae (Baker&apos;s yeast)</attribute>
				</attributeList>
			</interaction>
			<interaction>
				<availabilityRef ref="1"/>
				<experimentList>
					<experimentRef ref="1"/>
				</experimentList>
				<participantList>
					<proteinParticipant>
						<proteinInteractor id="Q9Y5L0">
							<names>
								<shortLabel>TNPO3</shortLabel>
							</names>
							<xref>
								<primaryRef db="uniprot" id="Q9Y5L0" secondary="" version=""/>
								<secondaryRef db="uniprot" id="Q99189" secondary="inferred from" version=""/>
							</xref>
							<organism ncbiTaxId="9606">
								<names>
									<shortLabel>Human</shortLabel>
									<fullName>Homo sapiens (Human)</fullName>
								</names>
							</organism>
						</proteinInteractor>
					</proteinParticipant>
					<proteinParticipant>
						<proteinInteractor id="Q96ST3">
							<names>
								<shortLabel>SIN3A</shortLabel>
							</names>
							<xref>
								<primaryRef db="Uniprot" id="Q96ST3" secondary="" version=""/>
								<secondaryRef db="Uniprot" id="P22579" secondary="inferred from" version=""/>
							</xref>
							<organism ncbiTaxId="9606">
								<names>
									<shortLabel>Human</shortLabel>
									<fullName>Homo sapiens (Human)</fullName>
								</names>
							</organism>
						</proteinInteractor>
					</proteinParticipant>
				</participantList>
				<xref>
					<primaryRef db="MINT" id="mint_10167" secondary="inferred from" version=""/>
				</xref>
				<attributeList>
					<attribute name="model organism">Saccharomyces cerevisiae (Baker&apos;s yeast)</attribute>
				</attributeList>
			</interaction>
			<interaction>
				<availabilityRef ref="1"/>
				<experimentList>
					<experimentRef ref="1"/>
				</experimentList>
				<participantList>
					<proteinParticipant>
						<proteinInteractor id="Q9Y6D5">
							<names>
								<shortLabel>BIG2</shortLabel>
							</names>
							<xref>
								<primaryRef db="uniprot" id="Q9Y6D5" secondary="" version=""/>
								<secondaryRef db="uniprot" id="P11075" secondary="inferred from" version=""/>
							</xref>
							<organism ncbiTaxId="9606">
								<names>
									<shortLabel>Human</shortLabel>
									<fullName>Homo sapiens (Human)</fullName>
								</names>
							</organism>
						</proteinInteractor>
					</proteinParticipant>
					<proteinParticipant>
						<proteinInteractor id="Q00266">
							<names>
								<shortLabel>METL</shortLabel>
							</names>
							<xref>
								<primaryRef db="Uniprot" id="Q00266" secondary="" version=""/>
								<secondaryRef db="Uniprot" id="P10659" secondary="inferred from" version=""/>
							</xref>
							<organism ncbiTaxId="9606">
								<names>
									<shortLabel>Human</shortLabel>
									<fullName>Homo sapiens (Human)</fullName>
								</names>
							</organism>
						</proteinInteractor>
					</proteinParticipant>
				</participantList>
				<xref>
					<primaryRef db="MINT" id="mint_10168" secondary="inferred from" version=""/>
				</xref>
				<attributeList>
					<attribute name="model organism">Saccharomyces cerevisiae (Baker&apos;s yeast)</attribute>
				</attributeList>
			</interaction>
			<interaction>
				<availabilityRef ref="1"/>
				<experimentList>
					<experimentRef ref="1"/>
				</experimentList>
				<participantList>
					<proteinParticipant>
						<proteinInteractor id="P56537">
							<names>
								<shortLabel>IF6</shortLabel>
							</names>
							<xref>
								<primaryRef db="uniprot" id="P56537" secondary="" version=""/>
								<secondaryRef db="uniprot" id="Q12522" secondary="inferred from" version=""/>
							</xref>
							<organism ncbiTaxId="9606">
								<names>
									<shortLabel>Human</shortLabel>
									<fullName>Homo sapiens (Human)</fullName>
								</names>
							</organism>
						</proteinInteractor>
					</proteinParticipant>
					<proteinParticipant>
						<proteinInteractor id="Q8WTT2">
							<names>
								<shortLabel>Q8WTT2</shortLabel>
							</names>
							<xref>
								<primaryRef db="Uniprot" id="Q8WTT2" secondary="" version=""/>
								<secondaryRef db="Uniprot" id="Q07896" secondary="inferred from" version=""/>
							</xref>
							<organism ncbiTaxId="9606">
								<names>
									<shortLabel>Human</shortLabel>
									<fullName>Homo sapiens (Human)</fullName>
								</names>
							</organism>
						</proteinInteractor>
					</proteinParticipant>
				</participantList>
				<xref>
					<primaryRef db="MINT" id="mint_10170" secondary="inferred from" version=""/>
				</xref>
				<attributeList>
					<attribute name="model organism">Saccharomyces cerevisiae (Baker&apos;s yeast)</attribute>
				</attributeList>
			</interaction>
			<interaction>
				<availabilityRef ref="1"/>
				<experimentList>
					<experimentRef ref="1"/>
				</experimentList>
				<participantList>
					<proteinParticipant>
						<proteinInteractor id="Q7Z481">
							<names>
								<shortLabel>Q7Z481</shortLabel>
							</names>
							<xref>
								<primaryRef db="uniprot" id="Q7Z481" secondary="" version=""/>
								<secondaryRef db="uniprot" id="Q08162" secondary="inferred from" version=""/>
							</xref>
							<organism ncbiTaxId="9606">
								<names>
									<shortLabel>Human</shortLabel>
									<fullName>Homo sapiens (Human)</fullName>
								</names>
							</organism>
						</proteinInteractor>
					</proteinParticipant>
					<proteinParticipant>
						<proteinInteractor id="Q9NQT5">
							<names>
								<shortLabel>EXOS3</shortLabel>
							</names>
							<xref>
								<primaryRef db="Uniprot" id="Q9NQT5" secondary="" version=""/>
								<secondaryRef db="Uniprot" id="Q08285" secondary="inferred from" version=""/>
							</xref>
							<organism ncbiTaxId="9606">
								<names>
									<shortLabel>Human</shortLabel>
									<fullName>Homo sapiens (Human)</fullName>
								</names>
							</organism>
						</proteinInteractor>
					</proteinParticipant>
				</participantList>
				<xref>
					<primaryRef db="MINT" id="mint_10172" secondary="inferred from" version=""/>
				</xref>
				<attributeList>
					<attribute name="model organism">Saccharomyces cerevisiae (Baker&apos;s yeast)</attribute>
				</attributeList>
			</interaction>
			<interaction>
				<availabilityRef ref="1"/>
				<experimentList>
					<experimentRef ref="1"/>
				</experimentList>
				<participantList>
					<proteinParticipant>
						<proteinInteractor id="P49736">
							<names>
								<shortLabel>MCM2</shortLabel>
							</names>
							<xref>
								<primaryRef db="uniprot" id="P49736" secondary="" version=""/>
								<secondaryRef db="uniprot" id="P29469" secondary="inferred from" version=""/>
							</xref>
							<organism ncbiTaxId="9606">
								<names>
									<shortLabel>Human</shortLabel>
									<fullName>Homo sapiens (Human)</fullName>
								</names>
							</organism>
						</proteinInteractor>
					</proteinParticipant>
					<proteinParticipant>
						<proteinInteractor id="O14929">
							<names>
								<shortLabel>HAT1</shortLabel>
							</names>
							<xref>
								<primaryRef db="Uniprot" id="O14929" secondary="" version=""/>
								<secondaryRef db="Uniprot" id="Q12341" secondary="inferred from" version=""/>
							</xref>
							<organism ncbiTaxId="9606">
								<names>
									<shortLabel>Human</shortLabel>
									<fullName>Homo sapiens (Human)</fullName>
								</names>
							</organism>
						</proteinInteractor>
					</proteinParticipant>
				</participantList>
				<xref>
					<primaryRef db="MINT" id="mint_10173" secondary="inferred from" version=""/>
				</xref>
				<attributeList>
					<attribute name="model organism">Saccharomyces cerevisiae (Baker&apos;s yeast)</attribute>
				</attributeList>
			</interaction>
			<interaction>
				<availabilityRef ref="1"/>
				<experimentList>
					<experimentRef ref="1"/>
				</experimentList>
				<participantList>
					<proteinParticipant>
						<proteinInteractor id="P45974">
							<names>
								<shortLabel>UBP5</shortLabel>
							</names>
							<xref>
								<primaryRef db="uniprot" id="P45974" secondary="" version=""/>
								<secondaryRef db="uniprot" id="P38237" secondary="inferred from" version=""/>
							</xref>
							<organism ncbiTaxId="9606">
								<names>
									<shortLabel>Human</shortLabel>
									<fullName>Homo sapiens (Human)</fullName>
								</names>
							</organism>
						</proteinInteractor>
					</proteinParticipant>
					<proteinParticipant>
						<proteinInteractor id="P41252">
							<names>
								<shortLabel>SYI</shortLabel>
							</names>
							<xref>
								<primaryRef db="Uniprot" id="P41252" secondary="" version=""/>
								<secondaryRef db="Uniprot" id="P09436" secondary="inferred from" version=""/>
							</xref>
							<organism ncbiTaxId="9606">
								<names>
									<shortLabel>Human</shortLabel>
									<fullName>Homo sapiens (Human)</fullName>
								</names>
							</organism>
						</proteinInteractor>
					</proteinParticipant>
				</participantList>
				<xref>
					<primaryRef db="MINT" id="mint_10176" secondary="inferred from" version=""/>
				</xref>
				<attributeList>
					<attribute name="model organism">Saccharomyces cerevisiae (Baker&apos;s yeast)</attribute>
				</attributeList>
			</interaction>
			<interaction>
				<availabilityRef ref="1"/>
				<experimentList>
					<experimentRef ref="1"/>
				</experimentList>
				<participantList>
					<proteinParticipant>
						<proteinInteractor id="Q15269">
							<names>
								<shortLabel>PWP2</shortLabel>
							</names>
							<xref>
								<primaryRef db="uniprot" id="Q15269" secondary="" version=""/>
								<secondaryRef db="uniprot" id="P25635" secondary="inferred from" version=""/>
							</xref>
							<organism ncbiTaxId="9606">
								<names>
									<shortLabel>Human</shortLabel>
									<fullName>Homo sapiens (Human)</fullName>
								</names>
							</organism>
						</proteinInteractor>
					</proteinParticipant>
					<proteinParticipant>
						<proteinInteractor id="Q96G21">
							<names>
								<shortLabel>Q96G21</shortLabel>
							</names>
							<xref>
								<primaryRef db="Uniprot" id="Q96G21" secondary="" version=""/>
								<secondaryRef db="Uniprot" id="P53941" secondary="inferred from" version=""/>
							</xref>
							<organism ncbiTaxId="9606">
								<names>
									<shortLabel>Human</shortLabel>
									<fullName>Homo sapiens (Human)</fullName>
								</names>
							</organism>
						</proteinInteractor>
					</proteinParticipant>
				</participantList>
				<xref>
					<primaryRef db="MINT" id="mint_10178" secondary="inferred from" version=""/>
				</xref>
				<attributeList>
					<attribute name="model organism">Saccharomyces cerevisiae (Baker&apos;s yeast)</attribute>
				</attributeList>
			</interaction>
			<interaction>
				<availabilityRef ref="1"/>
				<experimentList>
					<experimentRef ref="1"/>
				</experimentList>
				<participantList>
					<proteinParticipant>
						<proteinInteractor id="P61758">
							<names>
								<shortLabel>PFD3</shortLabel>
							</names>
							<xref>
								<primaryRef db="uniprot" id="P61758" secondary="" version=""/>
								<secondaryRef db="uniprot" id="P48363" secondary="inferred from" version=""/>
							</xref>
							<organism ncbiTaxId="9606">
								<names>
									<shortLabel>Human</shortLabel>
									<fullName>Homo sapiens (Human)</fullName>
								</names>
							</organism>
						</proteinInteractor>
					</proteinParticipant>
					<proteinParticipant>
						<proteinInteractor id="P55072">
							<names>
								<shortLabel>TERA</shortLabel>
							</names>
							<xref>
								<primaryRef db="Uniprot" id="P55072" secondary="" version=""/>
								<secondaryRef db="Uniprot" id="P25694" secondary="inferred from" version=""/>
							</xref>
							<organism ncbiTaxId="9606">
								<names>
									<shortLabel>Human</shortLabel>
									<fullName>Homo sapiens (Human)</fullName>
								</names>
							</organism>
						</proteinInteractor>
					</proteinParticipant>
				</participantList>
				<xref>
					<primaryRef db="MINT" id="mint_10179" secondary="inferred from" version=""/>
				</xref>
				<attributeList>
					<attribute name="model organism">Saccharomyces cerevisiae (Baker&apos;s yeast)</attribute>
				</attributeList>
			</interaction>
			<interaction>
				<availabilityRef ref="1"/>
				<experimentList>
					<experimentRef ref="1"/>
				</experimentList>
				<participantList>
					<proteinParticipant>
						<proteinInteractor id="Q13435">
							<names>
								<shortLabel>SF3B2</shortLabel>
							</names>
							<xref>
								<primaryRef db="uniprot" id="Q13435" secondary="" version=""/>
								<secondaryRef db="uniprot" id="Q02554" secondary="inferred from" version=""/>
							</xref>
							<organism ncbiTaxId="9606">
								<names>
									<shortLabel>Human</shortLabel>
									<fullName>Homo sapiens (Human)</fullName>
								</names>
							</organism>
						</proteinInteractor>
					</proteinParticipant>
					<proteinParticipant>
						<proteinInteractor id="Q12874">
							<names>
								<shortLabel>SF3A3</shortLabel>
							</names>
							<xref>
								<primaryRef db="Uniprot" id="Q12874" secondary="" version=""/>
								<secondaryRef db="Uniprot" id="P19736" secondary="inferred from" version=""/>
							</xref>
							<organism ncbiTaxId="9606">
								<names>
									<shortLabel>Human</shortLabel>
									<fullName>Homo sapiens (Human)</fullName>
								</names>
							</organism>
						</proteinInteractor>
					</proteinParticipant>
				</participantList>
				<xref>
					<primaryRef db="MINT" id="mint_10180" secondary="inferred from" version=""/>
				</xref>
				<attributeList>
					<attribute name="model organism">Saccharomyces cerevisiae (Baker&apos;s yeast)</attribute>
				</attributeList>
			</interaction>
			<interaction>
				<availabilityRef ref="1"/>
				<experimentList>
					<experimentRef ref="1"/>
				</experimentList>
				<participantList>
					<proteinParticipant>
						<proteinInteractor id="P25685">
							<names>
								<shortLabel>DNJB1</shortLabel>
							</names>
							<xref>
								<primaryRef db="uniprot" id="P25685" secondary="" version=""/>
								<secondaryRef db="uniprot" id="P25294" secondary="inferred from" version=""/>
							</xref>
							<organism ncbiTaxId="9606">
								<names>
									<shortLabel>Human</shortLabel>
									<fullName>Homo sapiens (Human)</fullName>
								</names>
							</organism>
						</proteinInteractor>
					</proteinParticipant>
					<proteinParticipant>
						<proteinInteractor id="Q96N96">
							<names>
								<shortLabel>Q96N96</shortLabel>
							</names>
							<xref>
								<primaryRef db="Uniprot" id="Q96N96" secondary="" version=""/>
								<secondaryRef db="Uniprot" id="P11433" secondary="inferred from" version=""/>
							</xref>
							<organism ncbiTaxId="9606">
								<names>
									<shortLabel>Human</shortLabel>
									<fullName>Homo sapiens (Human)</fullName>
								</names>
							</organism>
						</proteinInteractor>
					</proteinParticipant>
				</participantList>
				<xref>
					<primaryRef db="MINT" id="mint_10182" secondary="inferred from" version=""/>
				</xref>
				<attributeList>
					<attribute name="model organism">Saccharomyces cerevisiae (Baker&apos;s yeast)</attribute>
				</attributeList>
			</interaction>
			<interaction>
				<availabilityRef ref="1"/>
				<experimentList>
					<experimentRef ref="1"/>
				</experimentList>
				<participantList>
					<proteinParticipant>
						<proteinInteractor id="P62805">
							<names>
								<shortLabel>H4</shortLabel>
							</names>
							<xref>
								<primaryRef db="uniprot" id="P62805" secondary="" version=""/>
								<secondaryRef db="uniprot" id="P02309" secondary="inferred from" version=""/>
							</xref>
							<organism ncbiTaxId="9606">
								<names>
									<shortLabel>Human</shortLabel>
									<fullName>Homo sapiens (Human)</fullName>
								</names>
							</organism>
						</proteinInteractor>
					</proteinParticipant>
					<proteinParticipant>
						<proteinInteractor id="P12955">
							<names>
								<shortLabel>PEPD</shortLabel>
							</names>
							<xref>
								<primaryRef db="Uniprot" id="P12955" secondary="" version=""/>
								<secondaryRef db="Uniprot" id="P43590" secondary="inferred from" version=""/>
							</xref>
							<organism ncbiTaxId="9606">
								<names>
									<shortLabel>Human</shortLabel>
									<fullName>Homo sapiens (Human)</fullName>
								</names>
							</organism>
						</proteinInteractor>
					</proteinParticipant>
				</participantList>
				<xref>
					<primaryRef db="MINT" id="mint_10183" secondary="inferred from" version=""/>
				</xref>
				<attributeList>
					<attribute name="model organism">Saccharomyces cerevisiae (Baker&apos;s yeast)</attribute>
				</attributeList>
			</interaction>
			<interaction>
				<availabilityRef ref="1"/>
				<experimentList>
					<experimentRef ref="1"/>
				</experimentList>
				<participantList>
					<proteinParticipant>
						<proteinInteractor id="O94913">
							<names>
								<shortLabel>PCF11</shortLabel>
							</names>
							<xref>
								<primaryRef db="uniprot" id="O94913" secondary="" version=""/>
								<secondaryRef db="uniprot" id="P39081" secondary="inferred from" version=""/>
							</xref>
							<organism ncbiTaxId="9606">
								<names>
									<shortLabel>Human</shortLabel>
									<fullName>Homo sapiens (Human)</fullName>
								</names>
							</organism>
						</proteinInteractor>
					</proteinParticipant>
					<proteinParticipant>
						<proteinInteractor id="Q9UKF6">
							<names>
								<shortLabel>CPSF3</shortLabel>
							</names>
							<xref>
								<primaryRef db="Uniprot" id="Q9UKF6" secondary="" version=""/>
								<secondaryRef db="Uniprot" id="Q06224" secondary="inferred from" version=""/>
							</xref>
							<organism ncbiTaxId="9606">
								<names>
									<shortLabel>Human</shortLabel>
									<fullName>Homo sapiens (Human)</fullName>
								</names>
							</organism>
						</proteinInteractor>
					</proteinParticipant>
				</participantList>
				<xref>
					<primaryRef db="MINT" id="mint_10185" secondary="inferred from" version=""/>
				</xref>
				<attributeList>
					<attribute name="model organism">Saccharomyces cerevisiae (Baker&apos;s yeast)</attribute>
				</attributeList>
			</interaction>
			<interaction>
				<availabilityRef ref="1"/>
				<experimentList>
					<experimentRef ref="1"/>
				</experimentList>
				<participantList>
					<proteinParticipant>
						<proteinInteractor id="Q9UFF9">
							<names>
								<shortLabel>CNOT8</shortLabel>
							</names>
							<xref>
								<primaryRef db="uniprot" id="Q9UFF9" secondary="" version=""/>
								<secondaryRef db="uniprot" id="P39008" secondary="inferred from" version=""/>
							</xref>
							<organism ncbiTaxId="9606">
								<names>
									<shortLabel>Human</shortLabel>
									<fullName>Homo sapiens (Human)</fullName>
								</names>
							</organism>
						</proteinInteractor>
					</proteinParticipant>
					<proteinParticipant>
						<proteinInteractor id="Q9Y2L0">
							<names>
								<shortLabel>Q9Y2L0</shortLabel>
							</names>
							<xref>
								<primaryRef db="Uniprot" id="Q9Y2L0" secondary="" version=""/>
								<secondaryRef db="Uniprot" id="P25655" secondary="inferred from" version=""/>
							</xref>
							<organism ncbiTaxId="9606">
								<names>
									<shortLabel>Human</shortLabel>
									<fullName>Homo sapiens (Human)</fullName>
								</names>
							</organism>
						</proteinInteractor>
					</proteinParticipant>
				</participantList>
				<xref>
					<primaryRef db="MINT" id="mint_10186" secondary="inferred from" version=""/>
				</xref>
				<attributeList>
					<attribute name="model organism">Saccharomyces cerevisiae (Baker&apos;s yeast)</attribute>
				</attributeList>
			</interaction>
			<interaction>
				<availabilityRef ref="1"/>
				<experimentList>
					<experimentRef ref="1"/>
				</experimentList>
				<participantList>
					<proteinParticipant>
						<proteinInteractor id="O95639">
							<names>
								<shortLabel>CPSF4</shortLabel>
							</names>
							<xref>
								<primaryRef db="uniprot" id="O95639" secondary="" version=""/>
								<secondaryRef db="uniprot" id="Q06102" secondary="inferred from" version=""/>
							</xref>
							<organism ncbiTaxId="9606">
								<names>
									<shortLabel>Human</shortLabel>
									<fullName>Homo sapiens (Human)</fullName>
								</names>
							</organism>
						</proteinInteractor>
					</proteinParticipant>
					<proteinParticipant>
						<proteinInteractor id="Q9UKF6">
							<names>
								<shortLabel>CPSF3</shortLabel>
							</names>
							<xref>
								<primaryRef db="Uniprot" id="Q9UKF6" secondary="" version=""/>
								<secondaryRef db="Uniprot" id="Q06224" secondary="inferred from" version=""/>
							</xref>
							<organism ncbiTaxId="9606">
								<names>
									<shortLabel>Human</shortLabel>
									<fullName>Homo sapiens (Human)</fullName>
								</names>
							</organism>
						</proteinInteractor>
					</proteinParticipant>
				</participantList>
				<xref>
					<primaryRef db="MINT" id="mint_10187" secondary="inferred from" version=""/>
				</xref>
				<attributeList>
					<attribute name="model organism">Saccharomyces cerevisiae (Baker&apos;s yeast)</attribute>
				</attributeList>
			</interaction>
			<interaction>
				<availabilityRef ref="1"/>
				<experimentList>
					<experimentRef ref="1"/>
				</experimentList>
				<participantList>
					<proteinParticipant>
						<proteinInteractor id="O60942">
							<names>
								<shortLabel>MCE1</shortLabel>
							</names>
							<xref>
								<primaryRef db="uniprot" id="O60942" secondary="" version=""/>
								<secondaryRef db="uniprot" id="Q01159" secondary="inferred from" version=""/>
							</xref>
							<organism ncbiTaxId="9606">
								<names>
									<shortLabel>Human</shortLabel>
									<fullName>Homo sapiens (Human)</fullName>
								</names>
							</organism>
						</proteinInteractor>
					</proteinParticipant>
					<proteinParticipant>
						<proteinInteractor id="P11177">
							<names>
								<shortLabel>ODPB</shortLabel>
							</names>
							<xref>
								<primaryRef db="Uniprot" id="P11177" secondary="" version=""/>
								<secondaryRef db="Uniprot" id="P32473" secondary="inferred from" version=""/>
							</xref>
							<organism ncbiTaxId="9606">
								<names>
									<shortLabel>Human</shortLabel>
									<fullName>Homo sapiens (Human)</fullName>
								</names>
							</organism>
						</proteinInteractor>
					</proteinParticipant>
				</participantList>
				<xref>
					<primaryRef db="MINT" id="mint_10188" secondary="inferred from" version=""/>
				</xref>
				<attributeList>
					<attribute name="model organism">Saccharomyces cerevisiae (Baker&apos;s yeast)</attribute>
				</attributeList>
			</interaction>
			<interaction>
				<availabilityRef ref="1"/>
				<experimentList>
					<experimentRef ref="1"/>
				</experimentList>
				<participantList>
					<proteinParticipant>
						<proteinInteractor id="O60346">
							<names>
								<shortLabel>O60346</shortLabel>
							</names>
							<xref>
								<primaryRef db="uniprot" id="O60346" secondary="" version=""/>
								<secondaryRef db="uniprot" id="P08678" secondary="inferred from" version=""/>
							</xref>
							<organism ncbiTaxId="9606">
								<names>
									<shortLabel>Human</shortLabel>
									<fullName>Homo sapiens (Human)</fullName>
								</names>
							</organism>
						</proteinInteractor>
					</proteinParticipant>
					<proteinParticipant>
						<proteinInteractor id="O60346">
							<names>
								<shortLabel>O60346</shortLabel>
							</names>
							<xref>
								<primaryRef db="Uniprot" id="O60346" secondary="" version=""/>
								<secondaryRef db="Uniprot" id="P08678" secondary="inferred from" version=""/>
							</xref>
							<organism ncbiTaxId="9606">
								<names>
									<shortLabel>Human</shortLabel>
									<fullName>Homo sapiens (Human)</fullName>
								</names>
							</organism>
						</proteinInteractor>
					</proteinParticipant>
				</participantList>
				<xref>
					<primaryRef db="MINT" id="mint_10189" secondary="inferred from" version=""/>
				</xref>
				<attributeList>
					<attribute name="model organism">Saccharomyces cerevisiae (Baker&apos;s yeast)</attribute>
				</attributeList>
			</interaction>
			<interaction>
				<availabilityRef ref="1"/>
				<experimentList>
					<experimentRef ref="1"/>
				</experimentList>
				<participantList>
					<proteinParticipant>
						<proteinInteractor id="Q86W44">
							<names>
								<shortLabel>Q86W44</shortLabel>
							</names>
							<xref>
								<primaryRef db="uniprot" id="Q86W44" secondary="" version=""/>
								<secondaryRef db="uniprot" id="P38333" secondary="inferred from" version=""/>
							</xref>
							<organism ncbiTaxId="9606">
								<names>
									<shortLabel>Human</shortLabel>
									<fullName>Homo sapiens (Human)</fullName>
								</names>
							</organism>
						</proteinInteractor>
					</proteinParticipant>
					<proteinParticipant>
						<proteinInteractor id="Q8IY37">
							<names>
								<shortLabel>DHX37</shortLabel>
							</names>
							<xref>
								<primaryRef db="Uniprot" id="Q8IY37" secondary="" version=""/>
								<secondaryRef db="Uniprot" id="Q04217" secondary="inferred from" version=""/>
							</xref>
							<organism ncbiTaxId="9606">
								<names>
									<shortLabel>Human</shortLabel>
									<fullName>Homo sapiens (Human)</fullName>
								</names>
							</organism>
						</proteinInteractor>
					</proteinParticipant>
				</participantList>
				<xref>
					<primaryRef db="MINT" id="mint_10190" secondary="inferred from" version=""/>
				</xref>
				<attributeList>
					<attribute name="model organism">Saccharomyces cerevisiae (Baker&apos;s yeast)</attribute>
				</attributeList>
			</interaction>
			<interaction>
				<availabilityRef ref="1"/>
				<experimentList>
					<experimentRef ref="1"/>
				</experimentList>
				<participantList>
					<proteinParticipant>
						<proteinInteractor id="O95478">
							<names>
								<shortLabel>TIP1</shortLabel>
							</names>
							<xref>
								<primaryRef db="uniprot" id="O95478" secondary="" version=""/>
								<secondaryRef db="uniprot" id="P40078" secondary="inferred from" version=""/>
							</xref>
							<organism ncbiTaxId="9606">
								<names>
									<shortLabel>Human</shortLabel>
									<fullName>Homo sapiens (Human)</fullName>
								</names>
							</organism>
						</proteinInteractor>
					</proteinParticipant>
					<proteinParticipant>
						<proteinInteractor id="Q14137">
							<names>
								<shortLabel>BOP1</shortLabel>
							</names>
							<xref>
								<primaryRef db="Uniprot" id="Q14137" secondary="" version=""/>
								<secondaryRef db="Uniprot" id="Q04660" secondary="inferred from" version=""/>
							</xref>
							<organism ncbiTaxId="9606">
								<names>
									<shortLabel>Human</shortLabel>
									<fullName>Homo sapiens (Human)</fullName>
								</names>
							</organism>
						</proteinInteractor>
					</proteinParticipant>
				</participantList>
				<xref>
					<primaryRef db="MINT" id="mint_10191" secondary="inferred from" version=""/>
				</xref>
				<attributeList>
					<attribute name="model organism">Saccharomyces cerevisiae (Baker&apos;s yeast)</attribute>
				</attributeList>
			</interaction>
			<interaction>
				<availabilityRef ref="1"/>
				<experimentList>
					<experimentRef ref="1"/>
				</experimentList>
				<participantList>
					<proteinParticipant>
						<proteinInteractor id="Q9P015">
							<names>
								<shortLabel>Q9P015</shortLabel>
							</names>
							<xref>
								<primaryRef db="uniprot" id="Q9P015" secondary="" version=""/>
								<secondaryRef db="uniprot" id="P36520" secondary="inferred from" version=""/>
							</xref>
							<organism ncbiTaxId="9606">
								<names>
									<shortLabel>Human</shortLabel>
									<fullName>Homo sapiens (Human)</fullName>
								</names>
							</organism>
						</proteinInteractor>
					</proteinParticipant>
					<proteinParticipant>
						<proteinInteractor id="P35606">
							<names>
								<shortLabel>COPB2</shortLabel>
							</names>
							<xref>
								<primaryRef db="Uniprot" id="P35606" secondary="" version=""/>
								<secondaryRef db="Uniprot" id="P41811" secondary="inferred from" version=""/>
							</xref>
							<organism ncbiTaxId="9606">
								<names>
									<shortLabel>Human</shortLabel>
									<fullName>Homo sapiens (Human)</fullName>
								</names>
							</organism>
						</proteinInteractor>
					</proteinParticipant>
				</participantList>
				<xref>
					<primaryRef db="MINT" id="mint_10192" secondary="inferred from" version=""/>
				</xref>
				<attributeList>
					<attribute name="model organism">Saccharomyces cerevisiae (Baker&apos;s yeast)</attribute>
				</attributeList>
			</interaction>
			<interaction>
				<availabilityRef ref="1"/>
				<experimentList>
					<experimentRef ref="1"/>
				</experimentList>
				<participantList>
					<proteinParticipant>
						<proteinInteractor id="Q9P015">
							<names>
								<shortLabel>Q9P015</shortLabel>
							</names>
							<xref>
								<primaryRef db="uniprot" id="Q9P015" secondary="" version=""/>
								<secondaryRef db="uniprot" id="P36520" secondary="inferred from" version=""/>
							</xref>
							<organism ncbiTaxId="9606">
								<names>
									<shortLabel>Human</shortLabel>
									<fullName>Homo sapiens (Human)</fullName>
								</names>
							</organism>
						</proteinInteractor>
					</proteinParticipant>
					<proteinParticipant>
						<proteinInteractor id="P53618">
							<names>
								<shortLabel>COPB</shortLabel>
							</names>
							<xref>
								<primaryRef db="Uniprot" id="P53618" secondary="" version=""/>
								<secondaryRef db="Uniprot" id="P41810" secondary="inferred from" version=""/>
							</xref>
							<organism ncbiTaxId="9606">
								<names>
									<shortLabel>Human</shortLabel>
									<fullName>Homo sapiens (Human)</fullName>
								</names>
							</organism>
						</proteinInteractor>
					</proteinParticipant>
				</participantList>
				<xref>
					<primaryRef db="MINT" id="mint_10193" secondary="inferred from" version=""/>
				</xref>
				<attributeList>
					<attribute name="model organism">Saccharomyces cerevisiae (Baker&apos;s yeast)</attribute>
				</attributeList>
			</interaction>
			<interaction>
				<availabilityRef ref="1"/>
				<experimentList>
					<experimentRef ref="1"/>
				</experimentList>
				<participantList>
					<proteinParticipant>
						<proteinInteractor id="Q8WWY3">
							<names>
								<shortLabel>Q8WWY3</shortLabel>
							</names>
							<xref>
								<primaryRef db="uniprot" id="Q8WWY3" secondary="" version=""/>
								<secondaryRef db="uniprot" id="P49704" secondary="inferred from" version=""/>
							</xref>
							<organism ncbiTaxId="9606">
								<names>
									<shortLabel>Human</shortLabel>
									<fullName>Homo sapiens (Human)</fullName>
								</names>
							</organism>
						</proteinInteractor>
					</proteinParticipant>
					<proteinParticipant>
						<proteinInteractor id="P62316">
							<names>
								<shortLabel>SMD2</shortLabel>
							</names>
							<xref>
								<primaryRef db="Uniprot" id="P62316" secondary="" version=""/>
								<secondaryRef db="Uniprot" id="Q06217" secondary="inferred from" version=""/>
							</xref>
							<organism ncbiTaxId="9606">
								<names>
									<shortLabel>Human</shortLabel>
									<fullName>Homo sapiens (Human)</fullName>
								</names>
							</organism>
						</proteinInteractor>
					</proteinParticipant>
				</participantList>
				<xref>
					<primaryRef db="MINT" id="mint_10195" secondary="inferred from" version=""/>
				</xref>
				<attributeList>
					<attribute name="model organism">Saccharomyces cerevisiae (Baker&apos;s yeast)</attribute>
				</attributeList>
			</interaction>
			<interaction>
				<availabilityRef ref="1"/>
				<experimentList>
					<experimentRef ref="1"/>
				</experimentList>
				<participantList>
					<proteinParticipant>
						<proteinInteractor id="O00232">
							<names>
								<shortLabel>PSD12</shortLabel>
							</names>
							<xref>
								<primaryRef db="uniprot" id="O00232" secondary="" version=""/>
								<secondaryRef db="uniprot" id="Q12250" secondary="inferred from" version=""/>
							</xref>
							<organism ncbiTaxId="9606">
								<names>
									<shortLabel>Human</shortLabel>
									<fullName>Homo sapiens (Human)</fullName>
								</names>
							</organism>
						</proteinInteractor>
					</proteinParticipant>
					<proteinParticipant>
						<proteinInteractor id="Q15008">
							<names>
								<shortLabel>PSD6</shortLabel>
							</names>
							<xref>
								<primaryRef db="Uniprot" id="Q15008" secondary="" version=""/>
								<secondaryRef db="Uniprot" id="Q06103" secondary="inferred from" version=""/>
							</xref>
							<organism ncbiTaxId="9606">
								<names>
									<shortLabel>Human</shortLabel>
									<fullName>Homo sapiens (Human)</fullName>
								</names>
							</organism>
						</proteinInteractor>
					</proteinParticipant>
				</participantList>
				<xref>
					<primaryRef db="MINT" id="mint_10196" secondary="inferred from" version=""/>
				</xref>
				<attributeList>
					<attribute name="model organism">Saccharomyces cerevisiae (Baker&apos;s yeast)</attribute>
				</attributeList>
			</interaction>
			<interaction>
				<availabilityRef ref="1"/>
				<experimentList>
					<experimentRef ref="1"/>
				</experimentList>
				<participantList>
					<proteinParticipant>
						<proteinInteractor id="Q8WVN7">
							<names>
								<shortLabel>Q8WVN7</shortLabel>
							</names>
							<xref>
								<primaryRef db="uniprot" id="Q8WVN7" secondary="" version=""/>
								<secondaryRef db="uniprot" id="P30777" secondary="inferred from" version=""/>
							</xref>
							<organism ncbiTaxId="9606">
								<names>
									<shortLabel>Human</shortLabel>
									<fullName>Homo sapiens (Human)</fullName>
								</names>
							</organism>
						</proteinInteractor>
					</proteinParticipant>
					<proteinParticipant>
						<proteinInteractor id="P49755">
							<names>
								<shortLabel>TMP21</shortLabel>
							</names>
							<xref>
								<primaryRef db="Uniprot" id="P49755" secondary="" version=""/>
								<secondaryRef db="Uniprot" id="P54837" secondary="inferred from" version=""/>
							</xref>
							<organism ncbiTaxId="9606">
								<names>
									<shortLabel>Human</shortLabel>
									<fullName>Homo sapiens (Human)</fullName>
								</names>
							</organism>
						</proteinInteractor>
					</proteinParticipant>
				</participantList>
				<xref>
					<primaryRef db="MINT" id="mint_10197" secondary="inferred from" version=""/>
				</xref>
				<attributeList>
					<attribute name="model organism">Saccharomyces cerevisiae (Baker&apos;s yeast)</attribute>
				</attributeList>
			</interaction>
			<interaction>
				<availabilityRef ref="1"/>
				<experimentList>
					<experimentRef ref="1"/>
				</experimentList>
				<participantList>
					<proteinParticipant>
						<proteinInteractor id="O43172">
							<names>
								<shortLabel>PRP4</shortLabel>
							</names>
							<xref>
								<primaryRef db="uniprot" id="O43172" secondary="" version=""/>
								<secondaryRef db="uniprot" id="P20053" secondary="inferred from" version=""/>
							</xref>
							<organism ncbiTaxId="9606">
								<names>
									<shortLabel>Human</shortLabel>
									<fullName>Homo sapiens (Human)</fullName>
								</names>
							</organism>
						</proteinInteractor>
					</proteinParticipant>
					<proteinParticipant>
						<proteinInteractor id="O43395">
							<names>
								<shortLabel>PRPF3</shortLabel>
							</names>
							<xref>
								<primaryRef db="Uniprot" id="O43395" secondary="" version=""/>
								<secondaryRef db="Uniprot" id="Q03338" secondary="inferred from" version=""/>
							</xref>
							<organism ncbiTaxId="9606">
								<names>
									<shortLabel>Human</shortLabel>
									<fullName>Homo sapiens (Human)</fullName>
								</names>
							</organism>
						</proteinInteractor>
					</proteinParticipant>
				</participantList>
				<xref>
					<primaryRef db="MINT" id="mint_10198" secondary="inferred from" version=""/>
				</xref>
				<attributeList>
					<attribute name="model organism">Saccharomyces cerevisiae (Baker&apos;s yeast)</attribute>
				</attributeList>
			</interaction>
			<interaction>
				<availabilityRef ref="1"/>
				<experimentList>
					<experimentRef ref="1"/>
				</experimentList>
				<participantList>
					<proteinParticipant>
						<proteinInteractor id="Q04637">
							<names>
								<shortLabel>IF4G1</shortLabel>
							</names>
							<xref>
								<primaryRef db="uniprot" id="Q04637" secondary="" version=""/>
								<secondaryRef db="uniprot" id="P39935" secondary="inferred from" version=""/>
							</xref>
							<organism ncbiTaxId="9606">
								<names>
									<shortLabel>Human</shortLabel>
									<fullName>Homo sapiens (Human)</fullName>
								</names>
							</organism>
						</proteinInteractor>
					</proteinParticipant>
					<proteinParticipant>
						<proteinInteractor id="P06730">
							<names>
								<shortLabel>IF4E</shortLabel>
							</names>
							<xref>
								<primaryRef db="Uniprot" id="P06730" secondary="" version=""/>
								<secondaryRef db="Uniprot" id="P07260" secondary="inferred from" version=""/>
							</xref>
							<organism ncbiTaxId="9606">
								<names>
									<shortLabel>Human</shortLabel>
									<fullName>Homo sapiens (Human)</fullName>
								</names>
							</organism>
						</proteinInteractor>
					</proteinParticipant>
				</participantList>
				<xref>
					<primaryRef db="MINT" id="mint_10202" secondary="inferred from" version=""/>
				</xref>
				<attributeList>
					<attribute name="model organism">Saccharomyces cerevisiae (Baker&apos;s yeast)</attribute>
				</attributeList>
			</interaction>
			<interaction>
				<availabilityRef ref="1"/>
				<experimentList>
					<experimentRef ref="1"/>
				</experimentList>
				<participantList>
					<proteinParticipant>
						<proteinInteractor id="Q13144">
							<names>
								<shortLabel>EI2BE</shortLabel>
							</names>
							<xref>
								<primaryRef db="uniprot" id="Q13144" secondary="" version=""/>
								<secondaryRef db="uniprot" id="P32501" secondary="inferred from" version=""/>
							</xref>
							<organism ncbiTaxId="9606">
								<names>
									<shortLabel>Human</shortLabel>
									<fullName>Homo sapiens (Human)</fullName>
								</names>
							</organism>
						</proteinInteractor>
					</proteinParticipant>
					<proteinParticipant>
						<proteinInteractor id="P05198">
							<names>
								<shortLabel>IF2A</shortLabel>
							</names>
							<xref>
								<primaryRef db="Uniprot" id="P05198" secondary="" version=""/>
								<secondaryRef db="Uniprot" id="P20459" secondary="inferred from" version=""/>
							</xref>
							<organism ncbiTaxId="9606">
								<names>
									<shortLabel>Human</shortLabel>
									<fullName>Homo sapiens (Human)</fullName>
								</names>
							</organism>
						</proteinInteractor>
					</proteinParticipant>
				</participantList>
				<xref>
					<primaryRef db="MINT" id="mint_10204" secondary="inferred from" version=""/>
				</xref>
				<attributeList>
					<attribute name="model organism">Saccharomyces cerevisiae (Baker&apos;s yeast)</attribute>
				</attributeList>
			</interaction>
			<interaction>
				<availabilityRef ref="1"/>
				<experimentList>
					<experimentRef ref="1"/>
				</experimentList>
				<participantList>
					<proteinParticipant>
						<proteinInteractor id="Q13573">
							<names>
								<shortLabel>SNW1</shortLabel>
							</names>
							<xref>
								<primaryRef db="uniprot" id="Q13573" secondary="" version=""/>
								<secondaryRef db="uniprot" id="P28004" secondary="inferred from" version=""/>
							</xref>
							<organism ncbiTaxId="9606">
								<names>
									<shortLabel>Human</shortLabel>
									<fullName>Homo sapiens (Human)</fullName>
								</names>
							</organism>
						</proteinInteractor>
					</proteinParticipant>
					<proteinParticipant>
						<proteinInteractor id="Q15459">
							<names>
								<shortLabel>SF3A1</shortLabel>
							</names>
							<xref>
								<primaryRef db="Uniprot" id="Q15459" secondary="" version=""/>
								<secondaryRef db="Uniprot" id="P32524" secondary="inferred from" version=""/>
							</xref>
							<organism ncbiTaxId="9606">
								<names>
									<shortLabel>Human</shortLabel>
									<fullName>Homo sapiens (Human)</fullName>
								</names>
							</organism>
						</proteinInteractor>
					</proteinParticipant>
				</participantList>
				<xref>
					<primaryRef db="MINT" id="mint_10206" secondary="inferred from" version=""/>
				</xref>
				<attributeList>
					<attribute name="model organism">Saccharomyces cerevisiae (Baker&apos;s yeast)</attribute>
				</attributeList>
			</interaction>
			<interaction>
				<availabilityRef ref="1"/>
				<experimentList>
					<experimentRef ref="1"/>
				</experimentList>
				<participantList>
					<proteinParticipant>
						<proteinInteractor id="Q7Z6E9">
							<names>
								<shortLabel>Q7Z6E9</shortLabel>
							</names>
							<xref>
								<primaryRef db="uniprot" id="Q7Z6E9" secondary="" version=""/>
								<secondaryRef db="uniprot" id="P35728" secondary="inferred from" version=""/>
							</xref>
							<organism ncbiTaxId="9606">
								<names>
									<shortLabel>Human</shortLabel>
									<fullName>Homo sapiens (Human)</fullName>
								</names>
							</organism>
						</proteinInteractor>
					</proteinParticipant>
					<proteinParticipant>
						<proteinInteractor id="Q9UKF6">
							<names>
								<shortLabel>CPSF3</shortLabel>
							</names>
							<xref>
								<primaryRef db="Uniprot" id="Q9UKF6" secondary="" version=""/>
								<secondaryRef db="Uniprot" id="Q06224" secondary="inferred from" version=""/>
							</xref>
							<organism ncbiTaxId="9606">
								<names>
									<shortLabel>Human</shortLabel>
									<fullName>Homo sapiens (Human)</fullName>
								</names>
							</organism>
						</proteinInteractor>
					</proteinParticipant>
				</participantList>
				<xref>
					<primaryRef db="MINT" id="mint_10207" secondary="inferred from" version=""/>
				</xref>
				<attributeList>
					<attribute name="model organism">Saccharomyces cerevisiae (Baker&apos;s yeast)</attribute>
				</attributeList>
			</interaction>
			<interaction>
				<availabilityRef ref="1"/>
				<experimentList>
					<experimentRef ref="1"/>
				</experimentList>
				<participantList>
					<proteinParticipant>
						<proteinInteractor id="Q8IW34">
							<names>
								<shortLabel>Q8IW34</shortLabel>
							</names>
							<xref>
								<primaryRef db="uniprot" id="Q8IW34" secondary="" version=""/>
								<secondaryRef db="uniprot" id="P04051" secondary="inferred from" version=""/>
							</xref>
							<organism ncbiTaxId="9606">
								<names>
									<shortLabel>Human</shortLabel>
									<fullName>Homo sapiens (Human)</fullName>
								</names>
							</organism>
						</proteinInteractor>
					</proteinParticipant>
					<proteinParticipant>
						<proteinInteractor id="P05423">
							<names>
								<shortLabel>RPC4</shortLabel>
							</names>
							<xref>
								<primaryRef db="Uniprot" id="P05423" secondary="" version=""/>
								<secondaryRef db="Uniprot" id="P25441" secondary="inferred from" version=""/>
							</xref>
							<organism ncbiTaxId="9606">
								<names>
									<shortLabel>Human</shortLabel>
									<fullName>Homo sapiens (Human)</fullName>
								</names>
							</organism>
						</proteinInteractor>
					</proteinParticipant>
				</participantList>
				<xref>
					<primaryRef db="MINT" id="mint_10208" secondary="inferred from" version=""/>
				</xref>
				<attributeList>
					<attribute name="model organism">Saccharomyces cerevisiae (Baker&apos;s yeast)</attribute>
				</attributeList>
			</interaction>
			<interaction>
				<availabilityRef ref="1"/>
				<experimentList>
					<experimentRef ref="1"/>
				</experimentList>
				<participantList>
					<proteinParticipant>
						<proteinInteractor id="Q9NVH6">
							<names>
								<shortLabel>TMLH</shortLabel>
							</names>
							<xref>
								<primaryRef db="uniprot" id="Q9NVH6" secondary="" version=""/>
								<secondaryRef db="uniprot" id="P23180" secondary="inferred from" version=""/>
							</xref>
							<organism ncbiTaxId="9606">
								<names>
									<shortLabel>Human</shortLabel>
									<fullName>Homo sapiens (Human)</fullName>
								</names>
							</organism>
						</proteinInteractor>
					</proteinParticipant>
					<proteinParticipant>
						<proteinInteractor id="O15514">
							<names>
								<shortLabel>RPB4</shortLabel>
							</names>
							<xref>
								<primaryRef db="Uniprot" id="O15514" secondary="" version=""/>
								<secondaryRef db="Uniprot" id="P20433" secondary="inferred from" version=""/>
							</xref>
							<organism ncbiTaxId="9606">
								<names>
									<shortLabel>Human</shortLabel>
									<fullName>Homo sapiens (Human)</fullName>
								</names>
							</organism>
						</proteinInteractor>
					</proteinParticipant>
				</participantList>
				<xref>
					<primaryRef db="MINT" id="mint_10209" secondary="inferred from" version=""/>
				</xref>
				<attributeList>
					<attribute name="model organism">Saccharomyces cerevisiae (Baker&apos;s yeast)</attribute>
				</attributeList>
			</interaction>
			<interaction>
				<availabilityRef ref="1"/>
				<experimentList>
					<experimentRef ref="1"/>
				</experimentList>
				<participantList>
					<proteinParticipant>
						<proteinInteractor id="Q9H7B2">
							<names>
								<shortLabel>BXDC1</shortLabel>
							</names>
							<xref>
								<primaryRef db="uniprot" id="Q9H7B2" secondary="" version=""/>
								<secondaryRef db="uniprot" id="P36160" secondary="inferred from" version=""/>
							</xref>
							<organism ncbiTaxId="9606">
								<names>
									<shortLabel>Human</shortLabel>
									<fullName>Homo sapiens (Human)</fullName>
								</names>
							</organism>
						</proteinInteractor>
					</proteinParticipant>
					<proteinParticipant>
						<proteinInteractor id="Q6RFH5">
							<names>
								<shortLabel>NSA1</shortLabel>
							</names>
							<xref>
								<primaryRef db="Uniprot" id="Q6RFH5" secondary="" version=""/>
								<secondaryRef db="Uniprot" id="P53136" secondary="inferred from" version=""/>
							</xref>
							<organism ncbiTaxId="9606">
								<names>
									<shortLabel>Human</shortLabel>
									<fullName>Homo sapiens (Human)</fullName>
								</names>
							</organism>
						</proteinInteractor>
					</proteinParticipant>
				</participantList>
				<xref>
					<primaryRef db="MINT" id="mint_10210" secondary="inferred from" version=""/>
				</xref>
				<attributeList>
					<attribute name="model organism">Saccharomyces cerevisiae (Baker&apos;s yeast)</attribute>
				</attributeList>
			</interaction>
			<interaction>
				<availabilityRef ref="1"/>
				<experimentList>
					<experimentRef ref="1"/>
				</experimentList>
				<participantList>
					<proteinParticipant>
						<proteinInteractor id="P00558">
							<names>
								<shortLabel>PGK1</shortLabel>
							</names>
							<xref>
								<primaryRef db="uniprot" id="P00558" secondary="" version=""/>
								<secondaryRef db="uniprot" id="P00560" secondary="inferred from" version=""/>
							</xref>
							<organism ncbiTaxId="9606">
								<names>
									<shortLabel>Human</shortLabel>
									<fullName>Homo sapiens (Human)</fullName>
								</names>
							</organism>
						</proteinInteractor>
					</proteinParticipant>
					<proteinParticipant>
						<proteinInteractor id="P00558">
							<names>
								<shortLabel>PGK1</shortLabel>
							</names>
							<xref>
								<primaryRef db="Uniprot" id="P00558" secondary="" version=""/>
								<secondaryRef db="Uniprot" id="P00560" secondary="inferred from" version=""/>
							</xref>
							<organism ncbiTaxId="9606">
								<names>
									<shortLabel>Human</shortLabel>
									<fullName>Homo sapiens (Human)</fullName>
								</names>
							</organism>
						</proteinInteractor>
					</proteinParticipant>
				</participantList>
				<xref>
					<primaryRef db="MINT" id="mint_10211" secondary="inferred from" version=""/>
				</xref>
				<attributeList>
					<attribute name="model organism">Saccharomyces cerevisiae (Baker&apos;s yeast)</attribute>
				</attributeList>
			</interaction>
			<interaction>
				<availabilityRef ref="1"/>
				<experimentList>
					<experimentRef ref="1"/>
				</experimentList>
				<participantList>
					<proteinParticipant>
						<proteinInteractor id="Q9BVN4">
							<names>
								<shortLabel>Q9BVN4</shortLabel>
							</names>
							<xref>
								<primaryRef db="uniprot" id="Q9BVN4" secondary="" version=""/>
								<secondaryRef db="uniprot" id="P38205" secondary="inferred from" version=""/>
							</xref>
							<organism ncbiTaxId="9606">
								<names>
									<shortLabel>Human</shortLabel>
									<fullName>Homo sapiens (Human)</fullName>
								</names>
							</organism>
						</proteinInteractor>
					</proteinParticipant>
					<proteinParticipant>
						<proteinInteractor id="P05387">
							<names>
								<shortLabel>RLA2</shortLabel>
							</names>
							<xref>
								<primaryRef db="Uniprot" id="P05387" secondary="" version=""/>
								<secondaryRef db="Uniprot" id="P02400" secondary="inferred from" version=""/>
							</xref>
							<organism ncbiTaxId="9606">
								<names>
									<shortLabel>Human</shortLabel>
									<fullName>Homo sapiens (Human)</fullName>
								</names>
							</organism>
						</proteinInteractor>
					</proteinParticipant>
				</participantList>
				<xref>
					<primaryRef db="MINT" id="mint_10212" secondary="inferred from" version=""/>
				</xref>
				<attributeList>
					<attribute name="model organism">Saccharomyces cerevisiae (Baker&apos;s yeast)</attribute>
				</attributeList>
			</interaction>
			<interaction>
				<availabilityRef ref="1"/>
				<experimentList>
					<experimentRef ref="1"/>
				</experimentList>
				<participantList>
					<proteinParticipant>
						<proteinInteractor id="Q13416">
							<names>
								<shortLabel>ORC2</shortLabel>
							</names>
							<xref>
								<primaryRef db="uniprot" id="Q13416" secondary="" version=""/>
								<secondaryRef db="uniprot" id="P32833" secondary="inferred from" version=""/>
							</xref>
							<organism ncbiTaxId="9606">
								<names>
									<shortLabel>Human</shortLabel>
									<fullName>Homo sapiens (Human)</fullName>
								</names>
							</organism>
						</proteinInteractor>
					</proteinParticipant>
					<proteinParticipant>
						<proteinInteractor id="O43929">
							<names>
								<shortLabel>ORC4</shortLabel>
							</names>
							<xref>
								<primaryRef db="Uniprot" id="O43929" secondary="" version=""/>
								<secondaryRef db="Uniprot" id="P54791" secondary="inferred from" version=""/>
							</xref>
							<organism ncbiTaxId="9606">
								<names>
									<shortLabel>Human</shortLabel>
									<fullName>Homo sapiens (Human)</fullName>
								</names>
							</organism>
						</proteinInteractor>
					</proteinParticipant>
				</participantList>
				<xref>
					<primaryRef db="MINT" id="mint_10213" secondary="inferred from" version=""/>
				</xref>
				<attributeList>
					<attribute name="model organism">Saccharomyces cerevisiae (Baker&apos;s yeast)</attribute>
				</attributeList>
			</interaction>
			<interaction>
				<availabilityRef ref="1"/>
				<experimentList>
					<experimentRef ref="1"/>
				</experimentList>
				<participantList>
					<proteinParticipant>
						<proteinInteractor id="P56537">
							<names>
								<shortLabel>IF6</shortLabel>
							</names>
							<xref>
								<primaryRef db="uniprot" id="P56537" secondary="" version=""/>
								<secondaryRef db="uniprot" id="Q12522" secondary="inferred from" version=""/>
							</xref>
							<organism ncbiTaxId="9606">
								<names>
									<shortLabel>Human</shortLabel>
									<fullName>Homo sapiens (Human)</fullName>
								</names>
							</organism>
						</proteinInteractor>
					</proteinParticipant>
					<proteinParticipant>
						<proteinInteractor id="Q9UBN7">
							<names>
								<shortLabel>HDAC6</shortLabel>
							</names>
							<xref>
								<primaryRef db="Uniprot" id="Q9UBN7" secondary="" version=""/>
								<secondaryRef db="Uniprot" id="P53973" secondary="inferred from" version=""/>
							</xref>
							<organism ncbiTaxId="9606">
								<names>
									<shortLabel>Human</shortLabel>
									<fullName>Homo sapiens (Human)</fullName>
								</names>
							</organism>
						</proteinInteractor>
					</proteinParticipant>
				</participantList>
				<xref>
					<primaryRef db="MINT" id="mint_10215" secondary="inferred from" version=""/>
				</xref>
				<attributeList>
					<attribute name="model organism">Saccharomyces cerevisiae (Baker&apos;s yeast)</attribute>
				</attributeList>
			</interaction>
			<interaction>
				<availabilityRef ref="1"/>
				<experimentList>
					<experimentRef ref="1"/>
				</experimentList>
				<participantList>
					<proteinParticipant>
						<proteinInteractor id="Q13164">
							<names>
								<shortLabel>MK07</shortLabel>
							</names>
							<xref>
								<primaryRef db="uniprot" id="Q13164" secondary="" version=""/>
								<secondaryRef db="uniprot" id="Q00772" secondary="inferred from" version=""/>
							</xref>
							<organism ncbiTaxId="9606">
								<names>
									<shortLabel>Human</shortLabel>
									<fullName>Homo sapiens (Human)</fullName>
								</names>
							</organism>
						</proteinInteractor>
					</proteinParticipant>
					<proteinParticipant>
						<proteinInteractor id="P25685">
							<names>
								<shortLabel>DNJB1</shortLabel>
							</names>
							<xref>
								<primaryRef db="Uniprot" id="P25685" secondary="" version=""/>
								<secondaryRef db="Uniprot" id="P25294" secondary="inferred from" version=""/>
							</xref>
							<organism ncbiTaxId="9606">
								<names>
									<shortLabel>Human</shortLabel>
									<fullName>Homo sapiens (Human)</fullName>
								</names>
							</organism>
						</proteinInteractor>
					</proteinParticipant>
				</participantList>
				<xref>
					<primaryRef db="MINT" id="mint_10219" secondary="inferred from" version=""/>
				</xref>
				<attributeList>
					<attribute name="model organism">Saccharomyces cerevisiae (Baker&apos;s yeast)</attribute>
				</attributeList>
			</interaction>
			<interaction>
				<availabilityRef ref="1"/>
				<experimentList>
					<experimentRef ref="1"/>
				</experimentList>
				<participantList>
					<proteinParticipant>
						<proteinInteractor id="Q96NS1">
							<names>
								<shortLabel>YPEL4</shortLabel>
							</names>
							<xref>
								<primaryRef db="uniprot" id="Q96NS1" secondary="" version=""/>
								<secondaryRef db="uniprot" id="P38191" secondary="inferred from" version=""/>
							</xref>
							<organism ncbiTaxId="9606">
								<names>
									<shortLabel>Human</shortLabel>
									<fullName>Homo sapiens (Human)</fullName>
								</names>
							</organism>
						</proteinInteractor>
					</proteinParticipant>
					<proteinParticipant>
						<proteinInteractor id="Q9NWU2">
							<names>
								<shortLabel>CT011</shortLabel>
							</names>
							<xref>
								<primaryRef db="Uniprot" id="Q9NWU2" secondary="" version=""/>
								<secondaryRef db="Uniprot" id="P40208" secondary="inferred from" version=""/>
							</xref>
							<organism ncbiTaxId="9606">
								<names>
									<shortLabel>Human</shortLabel>
									<fullName>Homo sapiens (Human)</fullName>
								</names>
							</organism>
						</proteinInteractor>
					</proteinParticipant>
				</participantList>
				<xref>
					<primaryRef db="MINT" id="mint_10222" secondary="inferred from" version=""/>
				</xref>
				<attributeList>
					<attribute name="model organism">Saccharomyces cerevisiae (Baker&apos;s yeast)</attribute>
				</attributeList>
			</interaction>
			<interaction>
				<availabilityRef ref="1"/>
				<experimentList>
					<experimentRef ref="1"/>
				</experimentList>
				<participantList>
					<proteinParticipant>
						<proteinInteractor id="Q8TED0">
							<names>
								<shortLabel>Q8TED0</shortLabel>
							</names>
							<xref>
								<primaryRef db="uniprot" id="Q8TED0" secondary="" version=""/>
								<secondaryRef db="uniprot" id="Q04305" secondary="inferred from" version=""/>
							</xref>
							<organism ncbiTaxId="9606">
								<names>
									<shortLabel>Human</shortLabel>
									<fullName>Homo sapiens (Human)</fullName>
								</names>
							</organism>
						</proteinInteractor>
					</proteinParticipant>
					<proteinParticipant>
						<proteinInteractor id="Q9H583">
							<names>
								<shortLabel>BAP28</shortLabel>
							</names>
							<xref>
								<primaryRef db="Uniprot" id="Q9H583" secondary="" version=""/>
								<secondaryRef db="Uniprot" id="P42945" secondary="inferred from" version=""/>
							</xref>
							<organism ncbiTaxId="9606">
								<names>
									<shortLabel>Human</shortLabel>
									<fullName>Homo sapiens (Human)</fullName>
								</names>
							</organism>
						</proteinInteractor>
					</proteinParticipant>
				</participantList>
				<xref>
					<primaryRef db="MINT" id="mint_10224" secondary="inferred from" version=""/>
				</xref>
				<attributeList>
					<attribute name="model organism">Saccharomyces cerevisiae (Baker&apos;s yeast)</attribute>
				</attributeList>
			</interaction>
			<interaction>
				<availabilityRef ref="1"/>
				<experimentList>
					<experimentRef ref="1"/>
				</experimentList>
				<participantList>
					<proteinParticipant>
						<proteinInteractor id="P18074">
							<names>
								<shortLabel>ERCC2</shortLabel>
							</names>
							<xref>
								<primaryRef db="uniprot" id="P18074" secondary="" version=""/>
								<secondaryRef db="uniprot" id="P06839" secondary="inferred from" version=""/>
							</xref>
							<organism ncbiTaxId="9606">
								<names>
									<shortLabel>Human</shortLabel>
									<fullName>Homo sapiens (Human)</fullName>
								</names>
							</organism>
						</proteinInteractor>
					</proteinParticipant>
					<proteinParticipant>
						<proteinInteractor id="P38607">
							<names>
								<shortLabel>VATA2</shortLabel>
							</names>
							<xref>
								<primaryRef db="Uniprot" id="P38607" secondary="" version=""/>
								<secondaryRef db="Uniprot" id="P17255" secondary="inferred from" version=""/>
							</xref>
							<organism ncbiTaxId="9606">
								<names>
									<shortLabel>Human</shortLabel>
									<fullName>Homo sapiens (Human)</fullName>
								</names>
							</organism>
						</proteinInteractor>
					</proteinParticipant>
				</participantList>
				<xref>
					<primaryRef db="MINT" id="mint_10225" secondary="inferred from" version=""/>
				</xref>
				<attributeList>
					<attribute name="model organism">Saccharomyces cerevisiae (Baker&apos;s yeast)</attribute>
				</attributeList>
			</interaction>
			<interaction>
				<availabilityRef ref="1"/>
				<experimentList>
					<experimentRef ref="1"/>
				</experimentList>
				<participantList>
					<proteinParticipant>
						<proteinInteractor id="O00743">
							<names>
								<shortLabel>PPP6</shortLabel>
							</names>
							<xref>
								<primaryRef db="uniprot" id="O00743" secondary="" version=""/>
								<secondaryRef db="uniprot" id="P20604" secondary="inferred from" version=""/>
							</xref>
							<organism ncbiTaxId="9606">
								<names>
									<shortLabel>Human</shortLabel>
									<fullName>Homo sapiens (Human)</fullName>
								</names>
							</organism>
						</proteinInteractor>
					</proteinParticipant>
					<proteinParticipant>
						<proteinInteractor id="P78318">
							<names>
								<shortLabel>IGBP1</shortLabel>
							</names>
							<xref>
								<primaryRef db="Uniprot" id="P78318" secondary="" version=""/>
								<secondaryRef db="Uniprot" id="Q04372" secondary="inferred from" version=""/>
							</xref>
							<organism ncbiTaxId="9606">
								<names>
									<shortLabel>Human</shortLabel>
									<fullName>Homo sapiens (Human)</fullName>
								</names>
							</organism>
						</proteinInteractor>
					</proteinParticipant>
				</participantList>
				<xref>
					<primaryRef db="MINT" id="mint_10230" secondary="inferred from" version=""/>
				</xref>
				<attributeList>
					<attribute name="model organism">Saccharomyces cerevisiae (Baker&apos;s yeast)</attribute>
				</attributeList>
			</interaction>
			<interaction>
				<availabilityRef ref="1"/>
				<experimentList>
					<experimentRef ref="1"/>
				</experimentList>
				<participantList>
					<proteinParticipant>
						<proteinInteractor id="O15355">
							<names>
								<shortLabel>PP2CG</shortLabel>
							</names>
							<xref>
								<primaryRef db="uniprot" id="O15355" secondary="" version=""/>
								<secondaryRef db="uniprot" id="P34221" secondary="inferred from" version=""/>
							</xref>
							<organism ncbiTaxId="9606">
								<names>
									<shortLabel>Human</shortLabel>
									<fullName>Homo sapiens (Human)</fullName>
								</names>
							</organism>
						</proteinInteractor>
					</proteinParticipant>
					<proteinParticipant>
						<proteinInteractor id="P53621">
							<names>
								<shortLabel>COPA</shortLabel>
							</names>
							<xref>
								<primaryRef db="Uniprot" id="P53621" secondary="" version=""/>
								<secondaryRef db="Uniprot" id="P53622" secondary="inferred from" version=""/>
							</xref>
							<organism ncbiTaxId="9606">
								<names>
									<shortLabel>Human</shortLabel>
									<fullName>Homo sapiens (Human)</fullName>
								</names>
							</organism>
						</proteinInteractor>
					</proteinParticipant>
				</participantList>
				<xref>
					<primaryRef db="MINT" id="mint_10232" secondary="inferred from" version=""/>
				</xref>
				<attributeList>
					<attribute name="model organism">Saccharomyces cerevisiae (Baker&apos;s yeast)</attribute>
				</attributeList>
			</interaction>
			<interaction>
				<availabilityRef ref="1"/>
				<experimentList>
					<experimentRef ref="1"/>
				</experimentList>
				<participantList>
					<proteinParticipant>
						<proteinInteractor id="Q96NS1">
							<names>
								<shortLabel>YPEL4</shortLabel>
							</names>
							<xref>
								<primaryRef db="uniprot" id="Q96NS1" secondary="" version=""/>
								<secondaryRef db="uniprot" id="P38191" secondary="inferred from" version=""/>
							</xref>
							<organism ncbiTaxId="9606">
								<names>
									<shortLabel>Human</shortLabel>
									<fullName>Homo sapiens (Human)</fullName>
								</names>
							</organism>
						</proteinInteractor>
					</proteinParticipant>
					<proteinParticipant>
						<proteinInteractor id="Q9H871">
							<names>
								<shortLabel>Q9H871</shortLabel>
							</names>
							<xref>
								<primaryRef db="Uniprot" id="Q9H871" secondary="" version=""/>
								<secondaryRef db="Uniprot" id="Q12508" secondary="inferred from" version=""/>
							</xref>
							<organism ncbiTaxId="9606">
								<names>
									<shortLabel>Human</shortLabel>
									<fullName>Homo sapiens (Human)</fullName>
								</names>
							</organism>
						</proteinInteractor>
					</proteinParticipant>
				</participantList>
				<xref>
					<primaryRef db="MINT" id="mint_10233" secondary="inferred from" version=""/>
				</xref>
				<attributeList>
					<attribute name="model organism">Saccharomyces cerevisiae (Baker&apos;s yeast)</attribute>
				</attributeList>
			</interaction>
			<interaction>
				<availabilityRef ref="1"/>
				<experimentList>
					<experimentRef ref="1"/>
				</experimentList>
				<participantList>
					<proteinParticipant>
						<proteinInteractor id="O15213">
							<names>
								<shortLabel>BING4</shortLabel>
							</names>
							<xref>
								<primaryRef db="uniprot" id="O15213" secondary="" version=""/>
								<secondaryRef db="uniprot" id="P40055" secondary="inferred from" version=""/>
							</xref>
							<organism ncbiTaxId="9606">
								<names>
									<shortLabel>Human</shortLabel>
									<fullName>Homo sapiens (Human)</fullName>
								</names>
							</organism>
						</proteinInteractor>
					</proteinParticipant>
					<proteinParticipant>
						<proteinInteractor id="Q04637">
							<names>
								<shortLabel>IF4G1</shortLabel>
							</names>
							<xref>
								<primaryRef db="Uniprot" id="Q04637" secondary="" version=""/>
								<secondaryRef db="Uniprot" id="P39935" secondary="inferred from" version=""/>
							</xref>
							<organism ncbiTaxId="9606">
								<names>
									<shortLabel>Human</shortLabel>
									<fullName>Homo sapiens (Human)</fullName>
								</names>
							</organism>
						</proteinInteractor>
					</proteinParticipant>
				</participantList>
				<xref>
					<primaryRef db="MINT" id="mint_10236" secondary="inferred from" version=""/>
				</xref>
				<attributeList>
					<attribute name="model organism">Saccharomyces cerevisiae (Baker&apos;s yeast)</attribute>
				</attributeList>
			</interaction>
			<interaction>
				<availabilityRef ref="1"/>
				<experimentList>
					<experimentRef ref="1"/>
				</experimentList>
				<participantList>
					<proteinParticipant>
						<proteinInteractor id="P46087">
							<names>
								<shortLabel>NOL1</shortLabel>
							</names>
							<xref>
								<primaryRef db="uniprot" id="P46087" secondary="" version=""/>
								<secondaryRef db="uniprot" id="P40991" secondary="inferred from" version=""/>
							</xref>
							<organism ncbiTaxId="9606">
								<names>
									<shortLabel>Human</shortLabel>
									<fullName>Homo sapiens (Human)</fullName>
								</names>
							</organism>
						</proteinInteractor>
					</proteinParticipant>
					<proteinParticipant>
						<proteinInteractor id="Q9Y221">
							<names>
								<shortLabel>NIP7</shortLabel>
							</names>
							<xref>
								<primaryRef db="Uniprot" id="Q9Y221" secondary="" version=""/>
								<secondaryRef db="Uniprot" id="Q08962" secondary="inferred from" version=""/>
							</xref>
							<organism ncbiTaxId="9606">
								<names>
									<shortLabel>Human</shortLabel>
									<fullName>Homo sapiens (Human)</fullName>
								</names>
							</organism>
						</proteinInteractor>
					</proteinParticipant>
				</participantList>
				<xref>
					<primaryRef db="MINT" id="mint_10238" secondary="inferred from" version=""/>
				</xref>
				<attributeList>
					<attribute name="model organism">Saccharomyces cerevisiae (Baker&apos;s yeast)</attribute>
				</attributeList>
			</interaction>
			<interaction>
				<availabilityRef ref="1"/>
				<experimentList>
					<experimentRef ref="1"/>
				</experimentList>
				<participantList>
					<proteinParticipant>
						<proteinInteractor id="P27694">
							<names>
								<shortLabel>RFA1</shortLabel>
							</names>
							<xref>
								<primaryRef db="uniprot" id="P27694" secondary="" version=""/>
								<secondaryRef db="uniprot" id="P22336" secondary="inferred from" version=""/>
							</xref>
							<organism ncbiTaxId="9606">
								<names>
									<shortLabel>Human</shortLabel>
									<fullName>Homo sapiens (Human)</fullName>
								</names>
							</organism>
						</proteinInteractor>
					</proteinParticipant>
					<proteinParticipant>
						<proteinInteractor id="P61160">
							<names>
								<shortLabel>ARP2</shortLabel>
							</names>
							<xref>
								<primaryRef db="Uniprot" id="P61160" secondary="" version=""/>
								<secondaryRef db="Uniprot" id="P32381" secondary="inferred from" version=""/>
							</xref>
							<organism ncbiTaxId="9606">
								<names>
									<shortLabel>Human</shortLabel>
									<fullName>Homo sapiens (Human)</fullName>
								</names>
							</organism>
						</proteinInteractor>
					</proteinParticipant>
				</participantList>
				<xref>
					<primaryRef db="MINT" id="mint_10240" secondary="inferred from" version=""/>
				</xref>
				<attributeList>
					<attribute name="model organism">Saccharomyces cerevisiae (Baker&apos;s yeast)</attribute>
				</attributeList>
			</interaction>
			<interaction>
				<availabilityRef ref="1"/>
				<experimentList>
					<experimentRef ref="1"/>
				</experimentList>
				<participantList>
					<proteinParticipant>
						<proteinInteractor id="Q96NY9">
							<names>
								<shortLabel>MUS81</shortLabel>
							</names>
							<xref>
								<primaryRef db="uniprot" id="Q96NY9" secondary="" version=""/>
								<secondaryRef db="uniprot" id="Q04149" secondary="inferred from" version=""/>
							</xref>
							<organism ncbiTaxId="9606">
								<names>
									<shortLabel>Human</shortLabel>
									<fullName>Homo sapiens (Human)</fullName>
								</names>
							</organism>
						</proteinInteractor>
					</proteinParticipant>
					<proteinParticipant>
						<proteinInteractor id="P42696">
							<names>
								<shortLabel>K0117</shortLabel>
							</names>
							<xref>
								<primaryRef db="Uniprot" id="P42696" secondary="" version=""/>
								<secondaryRef db="Uniprot" id="Q08208" secondary="inferred from" version=""/>
							</xref>
							<organism ncbiTaxId="9606">
								<names>
									<shortLabel>Human</shortLabel>
									<fullName>Homo sapiens (Human)</fullName>
								</names>
							</organism>
						</proteinInteractor>
					</proteinParticipant>
				</participantList>
				<xref>
					<primaryRef db="MINT" id="mint_10241" secondary="inferred from" version=""/>
				</xref>
				<attributeList>
					<attribute name="model organism">Saccharomyces cerevisiae (Baker&apos;s yeast)</attribute>
				</attributeList>
			</interaction>
			<interaction>
				<availabilityRef ref="1"/>
				<experimentList>
					<experimentRef ref="1"/>
				</experimentList>
				<participantList>
					<proteinParticipant>
						<proteinInteractor id="Q8IY66">
							<names>
								<shortLabel>Q8IY66</shortLabel>
							</names>
							<xref>
								<primaryRef db="uniprot" id="Q8IY66" secondary="" version=""/>
								<secondaryRef db="uniprot" id="Q08387" secondary="inferred from" version=""/>
							</xref>
							<organism ncbiTaxId="9606">
								<names>
									<shortLabel>Human</shortLabel>
									<fullName>Homo sapiens (Human)</fullName>
								</names>
							</organism>
						</proteinInteractor>
					</proteinParticipant>
					<proteinParticipant>
						<proteinInteractor id="Q6RFH5">
							<names>
								<shortLabel>NSA1</shortLabel>
							</names>
							<xref>
								<primaryRef db="Uniprot" id="Q6RFH5" secondary="" version=""/>
								<secondaryRef db="Uniprot" id="P53136" secondary="inferred from" version=""/>
							</xref>
							<organism ncbiTaxId="9606">
								<names>
									<shortLabel>Human</shortLabel>
									<fullName>Homo sapiens (Human)</fullName>
								</names>
							</organism>
						</proteinInteractor>
					</proteinParticipant>
				</participantList>
				<xref>
					<primaryRef db="MINT" id="mint_10242" secondary="inferred from" version=""/>
				</xref>
				<attributeList>
					<attribute name="model organism">Saccharomyces cerevisiae (Baker&apos;s yeast)</attribute>
				</attributeList>
			</interaction>
			<interaction>
				<availabilityRef ref="1"/>
				<experimentList>
					<experimentRef ref="1"/>
				</experimentList>
				<participantList>
					<proteinParticipant>
						<proteinInteractor id="P60842">
							<names>
								<shortLabel>IF41</shortLabel>
							</names>
							<xref>
								<primaryRef db="uniprot" id="P60842" secondary="" version=""/>
								<secondaryRef db="uniprot" id="P10081" secondary="inferred from" version=""/>
							</xref>
							<organism ncbiTaxId="9606">
								<names>
									<shortLabel>Human</shortLabel>
									<fullName>Homo sapiens (Human)</fullName>
								</names>
							</organism>
						</proteinInteractor>
					</proteinParticipant>
					<proteinParticipant>
						<proteinInteractor id="P06730">
							<names>
								<shortLabel>IF4E</shortLabel>
							</names>
							<xref>
								<primaryRef db="Uniprot" id="P06730" secondary="" version=""/>
								<secondaryRef db="Uniprot" id="P07260" secondary="inferred from" version=""/>
							</xref>
							<organism ncbiTaxId="9606">
								<names>
									<shortLabel>Human</shortLabel>
									<fullName>Homo sapiens (Human)</fullName>
								</names>
							</organism>
						</proteinInteractor>
					</proteinParticipant>
				</participantList>
				<xref>
					<primaryRef db="MINT" id="mint_10244" secondary="inferred from" version=""/>
				</xref>
				<attributeList>
					<attribute name="model organism">Saccharomyces cerevisiae (Baker&apos;s yeast)</attribute>
				</attributeList>
			</interaction>
			<interaction>
				<availabilityRef ref="1"/>
				<experimentList>
					<experimentRef ref="1"/>
				</experimentList>
				<participantList>
					<proteinParticipant>
						<proteinInteractor id="Q8TED0">
							<names>
								<shortLabel>Q8TED0</shortLabel>
							</names>
							<xref>
								<primaryRef db="uniprot" id="Q8TED0" secondary="" version=""/>
								<secondaryRef db="uniprot" id="Q04305" secondary="inferred from" version=""/>
							</xref>
							<organism ncbiTaxId="9606">
								<names>
									<shortLabel>Human</shortLabel>
									<fullName>Homo sapiens (Human)</fullName>
								</names>
							</organism>
						</proteinInteractor>
					</proteinParticipant>
					<proteinParticipant>
						<proteinInteractor id="Q14137">
							<names>
								<shortLabel>BOP1</shortLabel>
							</names>
							<xref>
								<primaryRef db="Uniprot" id="Q14137" secondary="" version=""/>
								<secondaryRef db="Uniprot" id="Q04660" secondary="inferred from" version=""/>
							</xref>
							<organism ncbiTaxId="9606">
								<names>
									<shortLabel>Human</shortLabel>
									<fullName>Homo sapiens (Human)</fullName>
								</names>
							</organism>
						</proteinInteractor>
					</proteinParticipant>
				</participantList>
				<xref>
					<primaryRef db="MINT" id="mint_10249" secondary="inferred from" version=""/>
				</xref>
				<attributeList>
					<attribute name="model organism">Saccharomyces cerevisiae (Baker&apos;s yeast)</attribute>
				</attributeList>
			</interaction>
			<interaction>
				<availabilityRef ref="1"/>
				<experimentList>
					<experimentRef ref="1"/>
				</experimentList>
				<participantList>
					<proteinParticipant>
						<proteinInteractor id="O00232">
							<names>
								<shortLabel>PSD12</shortLabel>
							</names>
							<xref>
								<primaryRef db="uniprot" id="O00232" secondary="" version=""/>
								<secondaryRef db="uniprot" id="Q12250" secondary="inferred from" version=""/>
							</xref>
							<organism ncbiTaxId="9606">
								<names>
									<shortLabel>Human</shortLabel>
									<fullName>Homo sapiens (Human)</fullName>
								</names>
							</organism>
						</proteinInteractor>
					</proteinParticipant>
					<proteinParticipant>
						<proteinInteractor id="Q13200">
							<names>
								<shortLabel>PSD2</shortLabel>
							</names>
							<xref>
								<primaryRef db="Uniprot" id="Q13200" secondary="" version=""/>
								<secondaryRef db="Uniprot" id="P38764" secondary="inferred from" version=""/>
							</xref>
							<organism ncbiTaxId="9606">
								<names>
									<shortLabel>Human</shortLabel>
									<fullName>Homo sapiens (Human)</fullName>
								</names>
							</organism>
						</proteinInteractor>
					</proteinParticipant>
				</participantList>
				<xref>
					<primaryRef db="MINT" id="mint_10251" secondary="inferred from" version=""/>
				</xref>
				<attributeList>
					<attribute name="model organism">Saccharomyces cerevisiae (Baker&apos;s yeast)</attribute>
				</attributeList>
			</interaction>
			<interaction>
				<availabilityRef ref="1"/>
				<experimentList>
					<experimentRef ref="1"/>
				</experimentList>
				<participantList>
					<proteinParticipant>
						<proteinInteractor id="O43638">
							<names>
								<shortLabel>FREA</shortLabel>
							</names>
							<xref>
								<primaryRef db="uniprot" id="O43638" secondary="" version=""/>
								<secondaryRef db="uniprot" id="P41813" secondary="inferred from" version=""/>
							</xref>
							<organism ncbiTaxId="9606">
								<names>
									<shortLabel>Human</shortLabel>
									<fullName>Homo sapiens (Human)</fullName>
								</names>
							</organism>
						</proteinInteractor>
					</proteinParticipant>
					<proteinParticipant>
						<proteinInteractor id="Q96ST3">
							<names>
								<shortLabel>SIN3A</shortLabel>
							</names>
							<xref>
								<primaryRef db="Uniprot" id="Q96ST3" secondary="" version=""/>
								<secondaryRef db="Uniprot" id="P22579" secondary="inferred from" version=""/>
							</xref>
							<organism ncbiTaxId="9606">
								<names>
									<shortLabel>Human</shortLabel>
									<fullName>Homo sapiens (Human)</fullName>
								</names>
							</organism>
						</proteinInteractor>
					</proteinParticipant>
				</participantList>
				<xref>
					<primaryRef db="MINT" id="mint_10252" secondary="inferred from" version=""/>
				</xref>
				<attributeList>
					<attribute name="model organism">Saccharomyces cerevisiae (Baker&apos;s yeast)</attribute>
				</attributeList>
			</interaction>
			<interaction>
				<availabilityRef ref="1"/>
				<experimentList>
					<experimentRef ref="1"/>
				</experimentList>
				<participantList>
					<proteinParticipant>
						<proteinInteractor id="O15213">
							<names>
								<shortLabel>BING4</shortLabel>
							</names>
							<xref>
								<primaryRef db="uniprot" id="O15213" secondary="" version=""/>
								<secondaryRef db="uniprot" id="P40055" secondary="inferred from" version=""/>
							</xref>
							<organism ncbiTaxId="9606">
								<names>
									<shortLabel>Human</shortLabel>
									<fullName>Homo sapiens (Human)</fullName>
								</names>
							</organism>
						</proteinInteractor>
					</proteinParticipant>
					<proteinParticipant>
						<proteinInteractor id="O00567">
							<names>
								<shortLabel>NOP56</shortLabel>
							</names>
							<xref>
								<primaryRef db="Uniprot" id="O00567" secondary="" version=""/>
								<secondaryRef db="Uniprot" id="Q12460" secondary="inferred from" version=""/>
							</xref>
							<organism ncbiTaxId="9606">
								<names>
									<shortLabel>Human</shortLabel>
									<fullName>Homo sapiens (Human)</fullName>
								</names>
							</organism>
						</proteinInteractor>
					</proteinParticipant>
				</participantList>
				<xref>
					<primaryRef db="MINT" id="mint_10254" secondary="inferred from" version=""/>
				</xref>
				<attributeList>
					<attribute name="model organism">Saccharomyces cerevisiae (Baker&apos;s yeast)</attribute>
				</attributeList>
			</interaction>
			<interaction>
				<availabilityRef ref="1"/>
				<experimentList>
					<experimentRef ref="1"/>
				</experimentList>
				<participantList>
					<proteinParticipant>
						<proteinInteractor id="Q8N5A7">
							<names>
								<shortLabel>Q8N5A7</shortLabel>
							</names>
							<xref>
								<primaryRef db="uniprot" id="Q8N5A7" secondary="" version=""/>
								<secondaryRef db="uniprot" id="P39940" secondary="inferred from" version=""/>
							</xref>
							<organism ncbiTaxId="9606">
								<names>
									<shortLabel>Human</shortLabel>
									<fullName>Homo sapiens (Human)</fullName>
								</names>
							</organism>
						</proteinInteractor>
					</proteinParticipant>
					<proteinParticipant>
						<proteinInteractor id="O43417">
							<names>
								<shortLabel>O43417</shortLabel>
							</names>
							<xref>
								<primaryRef db="Uniprot" id="O43417" secondary="" version=""/>
								<secondaryRef db="Uniprot" id="P36114" secondary="inferred from" version=""/>
							</xref>
							<organism ncbiTaxId="9606">
								<names>
									<shortLabel>Human</shortLabel>
									<fullName>Homo sapiens (Human)</fullName>
								</names>
							</organism>
						</proteinInteractor>
					</proteinParticipant>
				</participantList>
				<xref>
					<primaryRef db="MINT" id="mint_10257" secondary="inferred from" version=""/>
				</xref>
				<attributeList>
					<attribute name="model organism">Saccharomyces cerevisiae (Baker&apos;s yeast)</attribute>
				</attributeList>
			</interaction>
			<interaction>
				<availabilityRef ref="1"/>
				<experimentList>
					<experimentRef ref="1"/>
				</experimentList>
				<participantList>
					<proteinParticipant>
						<proteinInteractor id="Q8IXQ0">
							<names>
								<shortLabel>Q8IXQ0</shortLabel>
							</names>
							<xref>
								<primaryRef db="uniprot" id="Q8IXQ0" secondary="" version=""/>
								<secondaryRef db="uniprot" id="P38328" secondary="inferred from" version=""/>
							</xref>
							<organism ncbiTaxId="9606">
								<names>
									<shortLabel>Human</shortLabel>
									<fullName>Homo sapiens (Human)</fullName>
								</names>
							</organism>
						</proteinInteractor>
					</proteinParticipant>
					<proteinParticipant>
						<proteinInteractor id="O15144">
							<names>
								<shortLabel>ARPC2</shortLabel>
							</names>
							<xref>
								<primaryRef db="Uniprot" id="O15144" secondary="" version=""/>
								<secondaryRef db="Uniprot" id="P53731" secondary="inferred from" version=""/>
							</xref>
							<organism ncbiTaxId="9606">
								<names>
									<shortLabel>Human</shortLabel>
									<fullName>Homo sapiens (Human)</fullName>
								</names>
							</organism>
						</proteinInteractor>
					</proteinParticipant>
				</participantList>
				<xref>
					<primaryRef db="MINT" id="mint_10258" secondary="inferred from" version=""/>
				</xref>
				<attributeList>
					<attribute name="model organism">Saccharomyces cerevisiae (Baker&apos;s yeast)</attribute>
				</attributeList>
			</interaction>
			<interaction>
				<availabilityRef ref="1"/>
				<experimentList>
					<experimentRef ref="1"/>
				</experimentList>
				<participantList>
					<proteinParticipant>
						<proteinInteractor id="P11388">
							<names>
								<shortLabel>TOP2A</shortLabel>
							</names>
							<xref>
								<primaryRef db="uniprot" id="P11388" secondary="" version=""/>
								<secondaryRef db="uniprot" id="P06786" secondary="inferred from" version=""/>
							</xref>
							<organism ncbiTaxId="9606">
								<names>
									<shortLabel>Human</shortLabel>
									<fullName>Homo sapiens (Human)</fullName>
								</names>
							</organism>
						</proteinInteractor>
					</proteinParticipant>
					<proteinParticipant>
						<proteinInteractor id="O00567">
							<names>
								<shortLabel>NOP56</shortLabel>
							</names>
							<xref>
								<primaryRef db="Uniprot" id="O00567" secondary="" version=""/>
								<secondaryRef db="Uniprot" id="Q12460" secondary="inferred from" version=""/>
							</xref>
							<organism ncbiTaxId="9606">
								<names>
									<shortLabel>Human</shortLabel>
									<fullName>Homo sapiens (Human)</fullName>
								</names>
							</organism>
						</proteinInteractor>
					</proteinParticipant>
				</participantList>
				<xref>
					<primaryRef db="MINT" id="mint_10261" secondary="inferred from" version=""/>
				</xref>
				<attributeList>
					<attribute name="model organism">Saccharomyces cerevisiae (Baker&apos;s yeast)</attribute>
				</attributeList>
			</interaction>
			<interaction>
				<availabilityRef ref="1"/>
				<experimentList>
					<experimentRef ref="1"/>
				</experimentList>
				<participantList>
					<proteinParticipant>
						<proteinInteractor id="P18074">
							<names>
								<shortLabel>ERCC2</shortLabel>
							</names>
							<xref>
								<primaryRef db="uniprot" id="P18074" secondary="" version=""/>
								<secondaryRef db="uniprot" id="P06839" secondary="inferred from" version=""/>
							</xref>
							<organism ncbiTaxId="9606">
								<names>
									<shortLabel>Human</shortLabel>
									<fullName>Homo sapiens (Human)</fullName>
								</names>
							</organism>
						</proteinInteractor>
					</proteinParticipant>
					<proteinParticipant>
						<proteinInteractor id="P50613">
							<names>
								<shortLabel>CDK7</shortLabel>
							</names>
							<xref>
								<primaryRef db="Uniprot" id="P50613" secondary="" version=""/>
								<secondaryRef db="Uniprot" id="P06242" secondary="inferred from" version=""/>
							</xref>
							<organism ncbiTaxId="9606">
								<names>
									<shortLabel>Human</shortLabel>
									<fullName>Homo sapiens (Human)</fullName>
								</names>
							</organism>
						</proteinInteractor>
					</proteinParticipant>
				</participantList>
				<xref>
					<primaryRef db="MINT" id="mint_10262" secondary="inferred from" version=""/>
				</xref>
				<attributeList>
					<attribute name="model organism">Saccharomyces cerevisiae (Baker&apos;s yeast)</attribute>
				</attributeList>
			</interaction>
			<interaction>
				<availabilityRef ref="1"/>
				<experimentList>
					<experimentRef ref="1"/>
				</experimentList>
				<participantList>
					<proteinParticipant>
						<proteinInteractor id="P78549">
							<names>
								<shortLabel>NTHL1</shortLabel>
							</names>
							<xref>
								<primaryRef db="uniprot" id="P78549" secondary="" version=""/>
								<secondaryRef db="uniprot" id="P31378" secondary="inferred from" version=""/>
							</xref>
							<organism ncbiTaxId="9606">
								<names>
									<shortLabel>Human</shortLabel>
									<fullName>Homo sapiens (Human)</fullName>
								</names>
							</organism>
						</proteinInteractor>
					</proteinParticipant>
					<proteinParticipant>
						<proteinInteractor id="P61160">
							<names>
								<shortLabel>ARP2</shortLabel>
							</names>
							<xref>
								<primaryRef db="Uniprot" id="P61160" secondary="" version=""/>
								<secondaryRef db="Uniprot" id="P32381" secondary="inferred from" version=""/>
							</xref>
							<organism ncbiTaxId="9606">
								<names>
									<shortLabel>Human</shortLabel>
									<fullName>Homo sapiens (Human)</fullName>
								</names>
							</organism>
						</proteinInteractor>
					</proteinParticipant>
				</participantList>
				<xref>
					<primaryRef db="MINT" id="mint_10266" secondary="inferred from" version=""/>
				</xref>
				<attributeList>
					<attribute name="model organism">Saccharomyces cerevisiae (Baker&apos;s yeast)</attribute>
				</attributeList>
			</interaction>
			<interaction>
				<availabilityRef ref="1"/>
				<experimentList>
					<experimentRef ref="1"/>
				</experimentList>
				<participantList>
					<proteinParticipant>
						<proteinInteractor id="P54646">
							<names>
								<shortLabel>AAPK2</shortLabel>
							</names>
							<xref>
								<primaryRef db="uniprot" id="P54646" secondary="" version=""/>
								<secondaryRef db="uniprot" id="P06782" secondary="inferred from" version=""/>
							</xref>
							<organism ncbiTaxId="9606">
								<names>
									<shortLabel>Human</shortLabel>
									<fullName>Homo sapiens (Human)</fullName>
								</names>
							</organism>
						</proteinInteractor>
					</proteinParticipant>
					<proteinParticipant>
						<proteinInteractor id="P62987">
							<names>
								<shortLabel>RL40</shortLabel>
							</names>
							<xref>
								<primaryRef db="Uniprot" id="P62987" secondary="" version=""/>
								<secondaryRef db="Uniprot" id="P61864" secondary="inferred from" version=""/>
							</xref>
							<organism ncbiTaxId="9606">
								<names>
									<shortLabel>Human</shortLabel>
									<fullName>Homo sapiens (Human)</fullName>
								</names>
							</organism>
						</proteinInteractor>
					</proteinParticipant>
				</participantList>
				<xref>
					<primaryRef db="MINT" id="mint_10268" secondary="inferred from" version=""/>
				</xref>
				<attributeList>
					<attribute name="model organism">Saccharomyces cerevisiae (Baker&apos;s yeast)</attribute>
				</attributeList>
			</interaction>
			<interaction>
				<availabilityRef ref="1"/>
				<experimentList>
					<experimentRef ref="1"/>
				</experimentList>
				<participantList>
					<proteinParticipant>
						<proteinInteractor id="P54646">
							<names>
								<shortLabel>AAPK2</shortLabel>
							</names>
							<xref>
								<primaryRef db="uniprot" id="P54646" secondary="" version=""/>
								<secondaryRef db="uniprot" id="P06782" secondary="inferred from" version=""/>
							</xref>
							<organism ncbiTaxId="9606">
								<names>
									<shortLabel>Human</shortLabel>
									<fullName>Homo sapiens (Human)</fullName>
								</names>
							</organism>
						</proteinInteractor>
					</proteinParticipant>
					<proteinParticipant>
						<proteinInteractor id="P62988">
							<names>
								<shortLabel>UBIQ</shortLabel>
							</names>
							<xref>
								<primaryRef db="Uniprot" id="P62988" secondary="" version=""/>
								<secondaryRef db="Uniprot" id="P61864" secondary="inferred from" version=""/>
							</xref>
							<organism ncbiTaxId="9606">
								<names>
									<shortLabel>Human</shortLabel>
									<fullName>Homo sapiens (Human)</fullName>
								</names>
							</organism>
						</proteinInteractor>
					</proteinParticipant>
				</participantList>
				<xref>
					<primaryRef db="MINT" id="mint_10268" secondary="inferred from" version=""/>
				</xref>
				<attributeList>
					<attribute name="model organism">Saccharomyces cerevisiae (Baker&apos;s yeast)</attribute>
				</attributeList>
			</interaction>
			<interaction>
				<availabilityRef ref="1"/>
				<experimentList>
					<experimentRef ref="1"/>
				</experimentList>
				<participantList>
					<proteinParticipant>
						<proteinInteractor id="P43686">
							<names>
								<shortLabel>PRS6B</shortLabel>
							</names>
							<xref>
								<primaryRef db="uniprot" id="P43686" secondary="" version=""/>
								<secondaryRef db="uniprot" id="P33298" secondary="inferred from" version=""/>
							</xref>
							<organism ncbiTaxId="9606">
								<names>
									<shortLabel>Human</shortLabel>
									<fullName>Homo sapiens (Human)</fullName>
								</names>
							</organism>
						</proteinInteractor>
					</proteinParticipant>
					<proteinParticipant>
						<proteinInteractor id="Q9NU22">
							<names>
								<shortLabel>MDN1</shortLabel>
							</names>
							<xref>
								<primaryRef db="Uniprot" id="Q9NU22" secondary="" version=""/>
								<secondaryRef db="Uniprot" id="Q12019" secondary="inferred from" version=""/>
							</xref>
							<organism ncbiTaxId="9606">
								<names>
									<shortLabel>Human</shortLabel>
									<fullName>Homo sapiens (Human)</fullName>
								</names>
							</organism>
						</proteinInteractor>
					</proteinParticipant>
				</participantList>
				<xref>
					<primaryRef db="MINT" id="mint_10272" secondary="inferred from" version=""/>
				</xref>
				<attributeList>
					<attribute name="model organism">Saccharomyces cerevisiae (Baker&apos;s yeast)</attribute>
				</attributeList>
			</interaction>
			<interaction>
				<availabilityRef ref="1"/>
				<experimentList>
					<experimentRef ref="1"/>
				</experimentList>
				<participantList>
					<proteinParticipant>
						<proteinInteractor id="P61586">
							<names>
								<shortLabel>RHOA</shortLabel>
							</names>
							<xref>
								<primaryRef db="uniprot" id="P61586" secondary="" version=""/>
								<secondaryRef db="uniprot" id="P06780" secondary="inferred from" version=""/>
							</xref>
							<organism ncbiTaxId="9606">
								<names>
									<shortLabel>Human</shortLabel>
									<fullName>Homo sapiens (Human)</fullName>
								</names>
							</organism>
						</proteinInteractor>
					</proteinParticipant>
					<proteinParticipant>
						<proteinInteractor id="P07954">
							<names>
								<shortLabel>FUMH</shortLabel>
							</names>
							<xref>
								<primaryRef db="Uniprot" id="P07954" secondary="" version=""/>
								<secondaryRef db="Uniprot" id="P08417" secondary="inferred from" version=""/>
							</xref>
							<organism ncbiTaxId="9606">
								<names>
									<shortLabel>Human</shortLabel>
									<fullName>Homo sapiens (Human)</fullName>
								</names>
							</organism>
						</proteinInteractor>
					</proteinParticipant>
				</participantList>
				<xref>
					<primaryRef db="MINT" id="mint_10275" secondary="inferred from" version=""/>
				</xref>
				<attributeList>
					<attribute name="model organism">Saccharomyces cerevisiae (Baker&apos;s yeast)</attribute>
				</attributeList>
			</interaction>
			<interaction>
				<availabilityRef ref="1"/>
				<experimentList>
					<experimentRef ref="1"/>
				</experimentList>
				<participantList>
					<proteinParticipant>
						<proteinInteractor id="O60264">
							<names>
								<shortLabel>SMCA5</shortLabel>
							</names>
							<xref>
								<primaryRef db="uniprot" id="O60264" secondary="" version=""/>
								<secondaryRef db="uniprot" id="Q08773" secondary="inferred from" version=""/>
							</xref>
							<organism ncbiTaxId="9606">
								<names>
									<shortLabel>Human</shortLabel>
									<fullName>Homo sapiens (Human)</fullName>
								</names>
							</organism>
						</proteinInteractor>
					</proteinParticipant>
					<proteinParticipant>
						<proteinInteractor id="Q14974">
							<names>
								<shortLabel>IMB1</shortLabel>
							</names>
							<xref>
								<primaryRef db="Uniprot" id="Q14974" secondary="" version=""/>
								<secondaryRef db="Uniprot" id="Q06142" secondary="inferred from" version=""/>
							</xref>
							<organism ncbiTaxId="9606">
								<names>
									<shortLabel>Human</shortLabel>
									<fullName>Homo sapiens (Human)</fullName>
								</names>
							</organism>
						</proteinInteractor>
					</proteinParticipant>
				</participantList>
				<xref>
					<primaryRef db="MINT" id="mint_10276" secondary="inferred from" version=""/>
				</xref>
				<attributeList>
					<attribute name="model organism">Saccharomyces cerevisiae (Baker&apos;s yeast)</attribute>
				</attributeList>
			</interaction>
			<interaction>
				<availabilityRef ref="1"/>
				<experimentList>
					<experimentRef ref="1"/>
				</experimentList>
				<participantList>
					<proteinParticipant>
						<proteinInteractor id="O60832">
							<names>
								<shortLabel>DKC1</shortLabel>
							</names>
							<xref>
								<primaryRef db="uniprot" id="O60832" secondary="" version=""/>
								<secondaryRef db="uniprot" id="P33322" secondary="inferred from" version=""/>
							</xref>
							<organism ncbiTaxId="9606">
								<names>
									<shortLabel>Human</shortLabel>
									<fullName>Homo sapiens (Human)</fullName>
								</names>
							</organism>
						</proteinInteractor>
					</proteinParticipant>
					<proteinParticipant>
						<proteinInteractor id="Q01813">
							<names>
								<shortLabel>K6PP</shortLabel>
							</names>
							<xref>
								<primaryRef db="Uniprot" id="Q01813" secondary="" version=""/>
								<secondaryRef db="Uniprot" id="P16862" secondary="inferred from" version=""/>
							</xref>
							<organism ncbiTaxId="9606">
								<names>
									<shortLabel>Human</shortLabel>
									<fullName>Homo sapiens (Human)</fullName>
								</names>
							</organism>
						</proteinInteractor>
					</proteinParticipant>
				</participantList>
				<xref>
					<primaryRef db="MINT" id="mint_10279" secondary="inferred from" version=""/>
				</xref>
				<attributeList>
					<attribute name="model organism">Saccharomyces cerevisiae (Baker&apos;s yeast)</attribute>
				</attributeList>
			</interaction>
			<interaction>
				<availabilityRef ref="1"/>
				<experimentList>
					<experimentRef ref="1"/>
				</experimentList>
				<participantList>
					<proteinParticipant>
						<proteinInteractor id="O95544">
							<names>
								<shortLabel>PPNK</shortLabel>
							</names>
							<xref>
								<primaryRef db="uniprot" id="O95544" secondary="" version=""/>
								<secondaryRef db="uniprot" id="P32622" secondary="inferred from" version=""/>
							</xref>
							<organism ncbiTaxId="9606">
								<names>
									<shortLabel>Human</shortLabel>
									<fullName>Homo sapiens (Human)</fullName>
								</names>
							</organism>
						</proteinInteractor>
					</proteinParticipant>
					<proteinParticipant>
						<proteinInteractor id="Q9UKD2">
							<names>
								<shortLabel>MRT4</shortLabel>
							</names>
							<xref>
								<primaryRef db="Uniprot" id="Q9UKD2" secondary="" version=""/>
								<secondaryRef db="Uniprot" id="P33201" secondary="inferred from" version=""/>
							</xref>
							<organism ncbiTaxId="9606">
								<names>
									<shortLabel>Human</shortLabel>
									<fullName>Homo sapiens (Human)</fullName>
								</names>
							</organism>
						</proteinInteractor>
					</proteinParticipant>
				</participantList>
				<xref>
					<primaryRef db="MINT" id="mint_1028" secondary="inferred from" version=""/>
				</xref>
				<attributeList>
					<attribute name="model organism">Saccharomyces cerevisiae (Baker&apos;s yeast)</attribute>
				</attributeList>
			</interaction>
			<interaction>
				<availabilityRef ref="1"/>
				<experimentList>
					<experimentRef ref="1"/>
				</experimentList>
				<participantList>
					<proteinParticipant>
						<proteinInteractor id="P33552">
							<names>
								<shortLabel>CKS2</shortLabel>
							</names>
							<xref>
								<primaryRef db="uniprot" id="P33552" secondary="" version=""/>
								<secondaryRef db="uniprot" id="P20486" secondary="inferred from" version=""/>
							</xref>
							<organism ncbiTaxId="9606">
								<names>
									<shortLabel>Human</shortLabel>
									<fullName>Homo sapiens (Human)</fullName>
								</names>
							</organism>
						</proteinInteractor>
					</proteinParticipant>
					<proteinParticipant>
						<proteinInteractor id="Q00526">
							<names>
								<shortLabel>CDK3</shortLabel>
							</names>
							<xref>
								<primaryRef db="Uniprot" id="Q00526" secondary="" version=""/>
								<secondaryRef db="Uniprot" id="P00546" secondary="inferred from" version=""/>
							</xref>
							<organism ncbiTaxId="9606">
								<names>
									<shortLabel>Human</shortLabel>
									<fullName>Homo sapiens (Human)</fullName>
								</names>
							</organism>
						</proteinInteractor>
					</proteinParticipant>
				</participantList>
				<xref>
					<primaryRef db="MINT" id="mint_10281" secondary="inferred from" version=""/>
				</xref>
				<attributeList>
					<attribute name="model organism">Saccharomyces cerevisiae (Baker&apos;s yeast)</attribute>
				</attributeList>
			</interaction>
			<interaction>
				<availabilityRef ref="1"/>
				<experimentList>
					<experimentRef ref="1"/>
				</experimentList>
				<participantList>
					<proteinParticipant>
						<proteinInteractor id="Q92831">
							<names>
								<shortLabel>PCAF</shortLabel>
							</names>
							<xref>
								<primaryRef db="uniprot" id="Q92831" secondary="" version=""/>
								<secondaryRef db="uniprot" id="Q03330" secondary="inferred from" version=""/>
							</xref>
							<organism ncbiTaxId="9606">
								<names>
									<shortLabel>Human</shortLabel>
									<fullName>Homo sapiens (Human)</fullName>
								</names>
							</organism>
						</proteinInteractor>
					</proteinParticipant>
					<proteinParticipant>
						<proteinInteractor id="P49848">
							<names>
								<shortLabel>TAF6</shortLabel>
							</names>
							<xref>
								<primaryRef db="Uniprot" id="P49848" secondary="" version=""/>
								<secondaryRef db="Uniprot" id="P53040" secondary="inferred from" version=""/>
							</xref>
							<organism ncbiTaxId="9606">
								<names>
									<shortLabel>Human</shortLabel>
									<fullName>Homo sapiens (Human)</fullName>
								</names>
							</organism>
						</proteinInteractor>
					</proteinParticipant>
				</participantList>
				<xref>
					<primaryRef db="MINT" id="mint_10284" secondary="inferred from" version=""/>
				</xref>
				<attributeList>
					<attribute name="model organism">Saccharomyces cerevisiae (Baker&apos;s yeast)</attribute>
				</attributeList>
			</interaction>
			<interaction>
				<availabilityRef ref="1"/>
				<experimentList>
					<experimentRef ref="1"/>
				</experimentList>
				<participantList>
					<proteinParticipant>
						<proteinInteractor id="Q8TBU6">
							<names>
								<shortLabel>Q8TBU6</shortLabel>
							</names>
							<xref>
								<primaryRef db="uniprot" id="Q8TBU6" secondary="" version=""/>
								<secondaryRef db="uniprot" id="P53196" secondary="inferred from" version=""/>
							</xref>
							<organism ncbiTaxId="9606">
								<names>
									<shortLabel>Human</shortLabel>
									<fullName>Homo sapiens (Human)</fullName>
								</names>
							</organism>
						</proteinInteractor>
					</proteinParticipant>
					<proteinParticipant>
						<proteinInteractor id="P62333">
							<names>
								<shortLabel>PRS10</shortLabel>
							</names>
							<xref>
								<primaryRef db="Uniprot" id="P62333" secondary="" version=""/>
								<secondaryRef db="Uniprot" id="P53549" secondary="inferred from" version=""/>
							</xref>
							<organism ncbiTaxId="9606">
								<names>
									<shortLabel>Human</shortLabel>
									<fullName>Homo sapiens (Human)</fullName>
								</names>
							</organism>
						</proteinInteractor>
					</proteinParticipant>
				</participantList>
				<xref>
					<primaryRef db="MINT" id="mint_10287" secondary="inferred from" version=""/>
				</xref>
				<attributeList>
					<attribute name="model organism">Saccharomyces cerevisiae (Baker&apos;s yeast)</attribute>
				</attributeList>
			</interaction>
			<interaction>
				<availabilityRef ref="1"/>
				<experimentList>
					<experimentRef ref="1"/>
				</experimentList>
				<participantList>
					<proteinParticipant>
						<proteinInteractor id="Q9HAV0">
							<names>
								<shortLabel>GBB4</shortLabel>
							</names>
							<xref>
								<primaryRef db="uniprot" id="Q9HAV0" secondary="" version=""/>
								<secondaryRef db="uniprot" id="P18851" secondary="inferred from" version=""/>
							</xref>
							<organism ncbiTaxId="9606">
								<names>
									<shortLabel>Human</shortLabel>
									<fullName>Homo sapiens (Human)</fullName>
								</names>
							</organism>
						</proteinInteractor>
					</proteinParticipant>
					<proteinParticipant>
						<proteinInteractor id="P61160">
							<names>
								<shortLabel>ARP2</shortLabel>
							</names>
							<xref>
								<primaryRef db="Uniprot" id="P61160" secondary="" version=""/>
								<secondaryRef db="Uniprot" id="P32381" secondary="inferred from" version=""/>
							</xref>
							<organism ncbiTaxId="9606">
								<names>
									<shortLabel>Human</shortLabel>
									<fullName>Homo sapiens (Human)</fullName>
								</names>
							</organism>
						</proteinInteractor>
					</proteinParticipant>
				</participantList>
				<xref>
					<primaryRef db="MINT" id="mint_10289" secondary="inferred from" version=""/>
				</xref>
				<attributeList>
					<attribute name="model organism">Saccharomyces cerevisiae (Baker&apos;s yeast)</attribute>
				</attributeList>
			</interaction>
			<interaction>
				<availabilityRef ref="1"/>
				<experimentList>
					<experimentRef ref="1"/>
				</experimentList>
				<participantList>
					<proteinParticipant>
						<proteinInteractor id="P49721">
							<names>
								<shortLabel>PSB2</shortLabel>
							</names>
							<xref>
								<primaryRef db="uniprot" id="P49721" secondary="" version=""/>
								<secondaryRef db="uniprot" id="P22141" secondary="inferred from" version=""/>
							</xref>
							<organism ncbiTaxId="9606">
								<names>
									<shortLabel>Human</shortLabel>
									<fullName>Homo sapiens (Human)</fullName>
								</names>
							</organism>
						</proteinInteractor>
					</proteinParticipant>
					<proteinParticipant>
						<proteinInteractor id="P25786">
							<names>
								<shortLabel>PSA1</shortLabel>
							</names>
							<xref>
								<primaryRef db="Uniprot" id="P25786" secondary="" version=""/>
								<secondaryRef db="Uniprot" id="P40302" secondary="inferred from" version=""/>
							</xref>
							<organism ncbiTaxId="9606">
								<names>
									<shortLabel>Human</shortLabel>
									<fullName>Homo sapiens (Human)</fullName>
								</names>
							</organism>
						</proteinInteractor>
					</proteinParticipant>
				</participantList>
				<xref>
					<primaryRef db="MINT" id="mint_10291" secondary="inferred from" version=""/>
				</xref>
				<attributeList>
					<attribute name="model organism">Saccharomyces cerevisiae (Baker&apos;s yeast)</attribute>
				</attributeList>
			</interaction>
			<interaction>
				<availabilityRef ref="1"/>
				<experimentList>
					<experimentRef ref="1"/>
				</experimentList>
				<participantList>
					<proteinParticipant>
						<proteinInteractor id="P49721">
							<names>
								<shortLabel>PSB2</shortLabel>
							</names>
							<xref>
								<primaryRef db="uniprot" id="P49721" secondary="" version=""/>
								<secondaryRef db="uniprot" id="P22141" secondary="inferred from" version=""/>
							</xref>
							<organism ncbiTaxId="9606">
								<names>
									<shortLabel>Human</shortLabel>
									<fullName>Homo sapiens (Human)</fullName>
								</names>
							</organism>
						</proteinInteractor>
					</proteinParticipant>
					<proteinParticipant>
						<proteinInteractor id="O14818">
							<names>
								<shortLabel>PSA7</shortLabel>
							</names>
							<xref>
								<primaryRef db="Uniprot" id="O14818" secondary="" version=""/>
								<secondaryRef db="Uniprot" id="P40303" secondary="inferred from" version=""/>
							</xref>
							<organism ncbiTaxId="9606">
								<names>
									<shortLabel>Human</shortLabel>
									<fullName>Homo sapiens (Human)</fullName>
								</names>
							</organism>
						</proteinInteractor>
					</proteinParticipant>
				</participantList>
				<xref>
					<primaryRef db="MINT" id="mint_10292" secondary="inferred from" version=""/>
				</xref>
				<attributeList>
					<attribute name="model organism">Saccharomyces cerevisiae (Baker&apos;s yeast)</attribute>
				</attributeList>
			</interaction>
			<interaction>
				<availabilityRef ref="1"/>
				<experimentList>
					<experimentRef ref="1"/>
				</experimentList>
				<participantList>
					<proteinParticipant>
						<proteinInteractor id="O15213">
							<names>
								<shortLabel>BING4</shortLabel>
							</names>
							<xref>
								<primaryRef db="uniprot" id="O15213" secondary="" version=""/>
								<secondaryRef db="uniprot" id="P40055" secondary="inferred from" version=""/>
							</xref>
							<organism ncbiTaxId="9606">
								<names>
									<shortLabel>Human</shortLabel>
									<fullName>Homo sapiens (Human)</fullName>
								</names>
							</organism>
						</proteinInteractor>
					</proteinParticipant>
					<proteinParticipant>
						<proteinInteractor id="P54198">
							<names>
								<shortLabel>HIRA</shortLabel>
							</names>
							<xref>
								<primaryRef db="Uniprot" id="P54198" secondary="" version=""/>
								<secondaryRef db="Uniprot" id="P32479" secondary="inferred from" version=""/>
							</xref>
							<organism ncbiTaxId="9606">
								<names>
									<shortLabel>Human</shortLabel>
									<fullName>Homo sapiens (Human)</fullName>
								</names>
							</organism>
						</proteinInteractor>
					</proteinParticipant>
				</participantList>
				<xref>
					<primaryRef db="MINT" id="mint_10295" secondary="inferred from" version=""/>
				</xref>
				<attributeList>
					<attribute name="model organism">Saccharomyces cerevisiae (Baker&apos;s yeast)</attribute>
				</attributeList>
			</interaction>
			<interaction>
				<availabilityRef ref="1"/>
				<experimentList>
					<experimentRef ref="1"/>
				</experimentList>
				<participantList>
					<proteinParticipant>
						<proteinInteractor id="Q8TAF3">
							<names>
								<shortLabel>Q8TAF3</shortLabel>
							</names>
							<xref>
								<primaryRef db="uniprot" id="Q8TAF3" secondary="" version=""/>
								<secondaryRef db="uniprot" id="Q99247" secondary="inferred from" version=""/>
							</xref>
							<organism ncbiTaxId="9606">
								<names>
									<shortLabel>Human</shortLabel>
									<fullName>Homo sapiens (Human)</fullName>
								</names>
							</organism>
						</proteinInteractor>
					</proteinParticipant>
					<proteinParticipant>
						<proteinInteractor id="P49591">
							<names>
								<shortLabel>SYS</shortLabel>
							</names>
							<xref>
								<primaryRef db="Uniprot" id="P49591" secondary="" version=""/>
								<secondaryRef db="Uniprot" id="P07284" secondary="inferred from" version=""/>
							</xref>
							<organism ncbiTaxId="9606">
								<names>
									<shortLabel>Human</shortLabel>
									<fullName>Homo sapiens (Human)</fullName>
								</names>
							</organism>
						</proteinInteractor>
					</proteinParticipant>
				</participantList>
				<xref>
					<primaryRef db="MINT" id="mint_10300" secondary="inferred from" version=""/>
				</xref>
				<attributeList>
					<attribute name="model organism">Saccharomyces cerevisiae (Baker&apos;s yeast)</attribute>
				</attributeList>
			</interaction>
			<interaction>
				<availabilityRef ref="1"/>
				<experimentList>
					<experimentRef ref="1"/>
				</experimentList>
				<participantList>
					<proteinParticipant>
						<proteinInteractor id="O00743">
							<names>
								<shortLabel>PPP6</shortLabel>
							</names>
							<xref>
								<primaryRef db="uniprot" id="O00743" secondary="" version=""/>
								<secondaryRef db="uniprot" id="P20604" secondary="inferred from" version=""/>
							</xref>
							<organism ncbiTaxId="9606">
								<names>
									<shortLabel>Human</shortLabel>
									<fullName>Homo sapiens (Human)</fullName>
								</names>
							</organism>
						</proteinInteractor>
					</proteinParticipant>
					<proteinParticipant>
						<proteinInteractor id="Q9H2K6">
							<names>
								<shortLabel>Q9H2K6</shortLabel>
							</names>
							<xref>
								<primaryRef db="Uniprot" id="Q9H2K6" secondary="" version=""/>
								<secondaryRef db="Uniprot" id="P40856" secondary="inferred from" version=""/>
							</xref>
							<organism ncbiTaxId="9606">
								<names>
									<shortLabel>Human</shortLabel>
									<fullName>Homo sapiens (Human)</fullName>
								</names>
							</organism>
						</proteinInteractor>
					</proteinParticipant>
				</participantList>
				<xref>
					<primaryRef db="MINT" id="mint_10301" secondary="inferred from" version=""/>
				</xref>
				<attributeList>
					<attribute name="model organism">Saccharomyces cerevisiae (Baker&apos;s yeast)</attribute>
				</attributeList>
			</interaction>
			<interaction>
				<availabilityRef ref="1"/>
				<experimentList>
					<experimentRef ref="1"/>
				</experimentList>
				<participantList>
					<proteinParticipant>
						<proteinInteractor id="P27694">
							<names>
								<shortLabel>RFA1</shortLabel>
							</names>
							<xref>
								<primaryRef db="uniprot" id="P27694" secondary="" version=""/>
								<secondaryRef db="uniprot" id="P22336" secondary="inferred from" version=""/>
							</xref>
							<organism ncbiTaxId="9606">
								<names>
									<shortLabel>Human</shortLabel>
									<fullName>Homo sapiens (Human)</fullName>
								</names>
							</organism>
						</proteinInteractor>
					</proteinParticipant>
					<proteinParticipant>
						<proteinInteractor id="Q9Y265">
							<names>
								<shortLabel>RUVB1</shortLabel>
							</names>
							<xref>
								<primaryRef db="Uniprot" id="Q9Y265" secondary="" version=""/>
								<secondaryRef db="Uniprot" id="Q03940" secondary="inferred from" version=""/>
							</xref>
							<organism ncbiTaxId="9606">
								<names>
									<shortLabel>Human</shortLabel>
									<fullName>Homo sapiens (Human)</fullName>
								</names>
							</organism>
						</proteinInteractor>
					</proteinParticipant>
				</participantList>
				<xref>
					<primaryRef db="MINT" id="mint_10302" secondary="inferred from" version=""/>
				</xref>
				<attributeList>
					<attribute name="model organism">Saccharomyces cerevisiae (Baker&apos;s yeast)</attribute>
				</attributeList>
			</interaction>
			<interaction>
				<availabilityRef ref="1"/>
				<experimentList>
					<experimentRef ref="1"/>
				</experimentList>
				<participantList>
					<proteinParticipant>
						<proteinInteractor id="P12004">
							<names>
								<shortLabel>PCNA</shortLabel>
							</names>
							<xref>
								<primaryRef db="uniprot" id="P12004" secondary="" version=""/>
								<secondaryRef db="uniprot" id="P15873" secondary="inferred from" version=""/>
							</xref>
							<organism ncbiTaxId="9606">
								<names>
									<shortLabel>Human</shortLabel>
									<fullName>Homo sapiens (Human)</fullName>
								</names>
							</organism>
						</proteinInteractor>
					</proteinParticipant>
					<proteinParticipant>
						<proteinInteractor id="Q8IW34">
							<names>
								<shortLabel>Q8IW34</shortLabel>
							</names>
							<xref>
								<primaryRef db="Uniprot" id="Q8IW34" secondary="" version=""/>
								<secondaryRef db="Uniprot" id="P04051" secondary="inferred from" version=""/>
							</xref>
							<organism ncbiTaxId="9606">
								<names>
									<shortLabel>Human</shortLabel>
									<fullName>Homo sapiens (Human)</fullName>
								</names>
							</organism>
						</proteinInteractor>
					</proteinParticipant>
				</participantList>
				<xref>
					<primaryRef db="MINT" id="mint_10306" secondary="inferred from" version=""/>
				</xref>
				<attributeList>
					<attribute name="model organism">Saccharomyces cerevisiae (Baker&apos;s yeast)</attribute>
				</attributeList>
			</interaction>
			<interaction>
				<availabilityRef ref="1"/>
				<experimentList>
					<experimentRef ref="1"/>
				</experimentList>
				<participantList>
					<proteinParticipant>
						<proteinInteractor id="P35249">
							<names>
								<shortLabel>RFC4</shortLabel>
							</names>
							<xref>
								<primaryRef db="uniprot" id="P35249" secondary="" version=""/>
								<secondaryRef db="uniprot" id="P40348" secondary="inferred from" version=""/>
							</xref>
							<organism ncbiTaxId="9606">
								<names>
									<shortLabel>Human</shortLabel>
									<fullName>Homo sapiens (Human)</fullName>
								</names>
							</organism>
						</proteinInteractor>
					</proteinParticipant>
					<proteinParticipant>
						<proteinInteractor id="P36542">
							<names>
								<shortLabel>ATPG</shortLabel>
							</names>
							<xref>
								<primaryRef db="Uniprot" id="P36542" secondary="" version=""/>
								<secondaryRef db="Uniprot" id="P38077" secondary="inferred from" version=""/>
							</xref>
							<organism ncbiTaxId="9606">
								<names>
									<shortLabel>Human</shortLabel>
									<fullName>Homo sapiens (Human)</fullName>
								</names>
							</organism>
						</proteinInteractor>
					</proteinParticipant>
				</participantList>
				<xref>
					<primaryRef db="MINT" id="mint_10313" secondary="inferred from" version=""/>
				</xref>
				<attributeList>
					<attribute name="model organism">Saccharomyces cerevisiae (Baker&apos;s yeast)</attribute>
				</attributeList>
			</interaction>
			<interaction>
				<availabilityRef ref="1"/>
				<experimentList>
					<experimentRef ref="1"/>
				</experimentList>
				<participantList>
					<proteinParticipant>
						<proteinInteractor id="Q13526">
							<names>
								<shortLabel>PIN1</shortLabel>
							</names>
							<xref>
								<primaryRef db="uniprot" id="Q13526" secondary="" version=""/>
								<secondaryRef db="uniprot" id="P22696" secondary="inferred from" version=""/>
							</xref>
							<organism ncbiTaxId="9606">
								<names>
									<shortLabel>Human</shortLabel>
									<fullName>Homo sapiens (Human)</fullName>
								</names>
							</organism>
						</proteinInteractor>
					</proteinParticipant>
					<proteinParticipant>
						<proteinInteractor id="Q9NU22">
							<names>
								<shortLabel>MDN1</shortLabel>
							</names>
							<xref>
								<primaryRef db="Uniprot" id="Q9NU22" secondary="" version=""/>
								<secondaryRef db="Uniprot" id="Q12019" secondary="inferred from" version=""/>
							</xref>
							<organism ncbiTaxId="9606">
								<names>
									<shortLabel>Human</shortLabel>
									<fullName>Homo sapiens (Human)</fullName>
								</names>
							</organism>
						</proteinInteractor>
					</proteinParticipant>
				</participantList>
				<xref>
					<primaryRef db="MINT" id="mint_10320" secondary="inferred from" version=""/>
				</xref>
				<attributeList>
					<attribute name="model organism">Saccharomyces cerevisiae (Baker&apos;s yeast)</attribute>
				</attributeList>
			</interaction>
			<interaction>
				<availabilityRef ref="1"/>
				<experimentList>
					<experimentRef ref="1"/>
				</experimentList>
				<participantList>
					<proteinParticipant>
						<proteinInteractor id="Q8IY66">
							<names>
								<shortLabel>Q8IY66</shortLabel>
							</names>
							<xref>
								<primaryRef db="uniprot" id="Q8IY66" secondary="" version=""/>
								<secondaryRef db="uniprot" id="Q08387" secondary="inferred from" version=""/>
							</xref>
							<organism ncbiTaxId="9606">
								<names>
									<shortLabel>Human</shortLabel>
									<fullName>Homo sapiens (Human)</fullName>
								</names>
							</organism>
						</proteinInteractor>
					</proteinParticipant>
					<proteinParticipant>
						<proteinInteractor id="Q8TB66">
							<names>
								<shortLabel>Q8TB66</shortLabel>
							</names>
							<xref>
								<primaryRef db="Uniprot" id="Q8TB66" secondary="" version=""/>
								<secondaryRef db="Uniprot" id="P53927" secondary="inferred from" version=""/>
							</xref>
							<organism ncbiTaxId="9606">
								<names>
									<shortLabel>Human</shortLabel>
									<fullName>Homo sapiens (Human)</fullName>
								</names>
							</organism>
						</proteinInteractor>
					</proteinParticipant>
				</participantList>
				<xref>
					<primaryRef db="MINT" id="mint_10321" secondary="inferred from" version=""/>
				</xref>
				<attributeList>
					<attribute name="model organism">Saccharomyces cerevisiae (Baker&apos;s yeast)</attribute>
				</attributeList>
			</interaction>
			<interaction>
				<availabilityRef ref="1"/>
				<experimentList>
					<experimentRef ref="1"/>
				</experimentList>
				<participantList>
					<proteinParticipant>
						<proteinInteractor id="Q9NWT1">
							<names>
								<shortLabel>Q9NWT1</shortLabel>
							</names>
							<xref>
								<primaryRef db="uniprot" id="Q9NWT1" secondary="" version=""/>
								<secondaryRef db="uniprot" id="P20484" secondary="inferred from" version=""/>
							</xref>
							<organism ncbiTaxId="9606">
								<names>
									<shortLabel>Human</shortLabel>
									<fullName>Homo sapiens (Human)</fullName>
								</names>
							</organism>
						</proteinInteractor>
					</proteinParticipant>
					<proteinParticipant>
						<proteinInteractor id="O00541">
							<names>
								<shortLabel>PESC</shortLabel>
							</names>
							<xref>
								<primaryRef db="Uniprot" id="O00541" secondary="" version=""/>
								<secondaryRef db="Uniprot" id="P53261" secondary="inferred from" version=""/>
							</xref>
							<organism ncbiTaxId="9606">
								<names>
									<shortLabel>Human</shortLabel>
									<fullName>Homo sapiens (Human)</fullName>
								</names>
							</organism>
						</proteinInteractor>
					</proteinParticipant>
				</participantList>
				<xref>
					<primaryRef db="MINT" id="mint_10322" secondary="inferred from" version=""/>
				</xref>
				<attributeList>
					<attribute name="model organism">Saccharomyces cerevisiae (Baker&apos;s yeast)</attribute>
				</attributeList>
			</interaction>
			<interaction>
				<availabilityRef ref="1"/>
				<experimentList>
					<experimentRef ref="1"/>
				</experimentList>
				<participantList>
					<proteinParticipant>
						<proteinInteractor id="P35606">
							<names>
								<shortLabel>COPB2</shortLabel>
							</names>
							<xref>
								<primaryRef db="uniprot" id="P35606" secondary="" version=""/>
								<secondaryRef db="uniprot" id="P41811" secondary="inferred from" version=""/>
							</xref>
							<organism ncbiTaxId="9606">
								<names>
									<shortLabel>Human</shortLabel>
									<fullName>Homo sapiens (Human)</fullName>
								</names>
							</organism>
						</proteinInteractor>
					</proteinParticipant>
					<proteinParticipant>
						<proteinInteractor id="P43686">
							<names>
								<shortLabel>PRS6B</shortLabel>
							</names>
							<xref>
								<primaryRef db="Uniprot" id="P43686" secondary="" version=""/>
								<secondaryRef db="Uniprot" id="P33298" secondary="inferred from" version=""/>
							</xref>
							<organism ncbiTaxId="9606">
								<names>
									<shortLabel>Human</shortLabel>
									<fullName>Homo sapiens (Human)</fullName>
								</names>
							</organism>
						</proteinInteractor>
					</proteinParticipant>
				</participantList>
				<xref>
					<primaryRef db="MINT" id="mint_10323" secondary="inferred from" version=""/>
				</xref>
				<attributeList>
					<attribute name="model organism">Saccharomyces cerevisiae (Baker&apos;s yeast)</attribute>
				</attributeList>
			</interaction>
			<interaction>
				<availabilityRef ref="1"/>
				<experimentList>
					<experimentRef ref="1"/>
				</experimentList>
				<participantList>
					<proteinParticipant>
						<proteinInteractor id="P23528">
							<names>
								<shortLabel>COF1</shortLabel>
							</names>
							<xref>
								<primaryRef db="uniprot" id="P23528" secondary="" version=""/>
								<secondaryRef db="uniprot" id="Q03048" secondary="inferred from" version=""/>
							</xref>
							<organism ncbiTaxId="9606">
								<names>
									<shortLabel>Human</shortLabel>
									<fullName>Homo sapiens (Human)</fullName>
								</names>
							</organism>
						</proteinInteractor>
					</proteinParticipant>
					<proteinParticipant>
						<proteinInteractor id="Q92616">
							<names>
								<shortLabel>GCN1L</shortLabel>
							</names>
							<xref>
								<primaryRef db="Uniprot" id="Q92616" secondary="" version=""/>
								<secondaryRef db="Uniprot" id="P33892" secondary="inferred from" version=""/>
							</xref>
							<organism ncbiTaxId="9606">
								<names>
									<shortLabel>Human</shortLabel>
									<fullName>Homo sapiens (Human)</fullName>
								</names>
							</organism>
						</proteinInteractor>
					</proteinParticipant>
				</participantList>
				<xref>
					<primaryRef db="MINT" id="mint_10324" secondary="inferred from" version=""/>
				</xref>
				<attributeList>
					<attribute name="model organism">Saccharomyces cerevisiae (Baker&apos;s yeast)</attribute>
				</attributeList>
			</interaction>
			<interaction>
				<availabilityRef ref="1"/>
				<experimentList>
					<experimentRef ref="1"/>
				</experimentList>
				<participantList>
					<proteinParticipant>
						<proteinInteractor id="P05198">
							<names>
								<shortLabel>IF2A</shortLabel>
							</names>
							<xref>
								<primaryRef db="uniprot" id="P05198" secondary="" version=""/>
								<secondaryRef db="uniprot" id="P20459" secondary="inferred from" version=""/>
							</xref>
							<organism ncbiTaxId="9606">
								<names>
									<shortLabel>Human</shortLabel>
									<fullName>Homo sapiens (Human)</fullName>
								</names>
							</organism>
						</proteinInteractor>
					</proteinParticipant>
					<proteinParticipant>
						<proteinInteractor id="Q9NR50">
							<names>
								<shortLabel>EI2BG</shortLabel>
							</names>
							<xref>
								<primaryRef db="Uniprot" id="Q9NR50" secondary="" version=""/>
								<secondaryRef db="Uniprot" id="P09032" secondary="inferred from" version=""/>
							</xref>
							<organism ncbiTaxId="9606">
								<names>
									<shortLabel>Human</shortLabel>
									<fullName>Homo sapiens (Human)</fullName>
								</names>
							</organism>
						</proteinInteractor>
					</proteinParticipant>
				</participantList>
				<xref>
					<primaryRef db="MINT" id="mint_10327" secondary="inferred from" version=""/>
				</xref>
				<attributeList>
					<attribute name="model organism">Saccharomyces cerevisiae (Baker&apos;s yeast)</attribute>
				</attributeList>
			</interaction>
			<interaction>
				<availabilityRef ref="1"/>
				<experimentList>
					<experimentRef ref="1"/>
				</experimentList>
				<participantList>
					<proteinParticipant>
						<proteinInteractor id="Q9BXS5">
							<names>
								<shortLabel>AP1M1</shortLabel>
							</names>
							<xref>
								<primaryRef db="uniprot" id="Q9BXS5" secondary="" version=""/>
								<secondaryRef db="uniprot" id="Q00776" secondary="inferred from" version=""/>
							</xref>
							<organism ncbiTaxId="9606">
								<names>
									<shortLabel>Human</shortLabel>
									<fullName>Homo sapiens (Human)</fullName>
								</names>
							</organism>
						</proteinInteractor>
					</proteinParticipant>
					<proteinParticipant>
						<proteinInteractor id="Q9Y2P8">
							<names>
								<shortLabel>RCL1</shortLabel>
							</names>
							<xref>
								<primaryRef db="Uniprot" id="Q9Y2P8" secondary="" version=""/>
								<secondaryRef db="Uniprot" id="Q08096" secondary="inferred from" version=""/>
							</xref>
							<organism ncbiTaxId="9606">
								<names>
									<shortLabel>Human</shortLabel>
									<fullName>Homo sapiens (Human)</fullName>
								</names>
							</organism>
						</proteinInteractor>
					</proteinParticipant>
				</participantList>
				<xref>
					<primaryRef db="MINT" id="mint_10330" secondary="inferred from" version=""/>
				</xref>
				<attributeList>
					<attribute name="model organism">Saccharomyces cerevisiae (Baker&apos;s yeast)</attribute>
				</attributeList>
			</interaction>
			<interaction>
				<availabilityRef ref="1"/>
				<experimentList>
					<experimentRef ref="1"/>
				</experimentList>
				<participantList>
					<proteinParticipant>
						<proteinInteractor id="Q9GZL7">
							<names>
								<shortLabel>WDR12</shortLabel>
							</names>
							<xref>
								<primaryRef db="uniprot" id="Q9GZL7" secondary="" version=""/>
								<secondaryRef db="uniprot" id="Q12024" secondary="inferred from" version=""/>
							</xref>
							<organism ncbiTaxId="9606">
								<names>
									<shortLabel>Human</shortLabel>
									<fullName>Homo sapiens (Human)</fullName>
								</names>
							</organism>
						</proteinInteractor>
					</proteinParticipant>
					<proteinParticipant>
						<proteinInteractor id="Q9BTT2">
							<names>
								<shortLabel>Q9BTT2</shortLabel>
							</names>
							<xref>
								<primaryRef db="Uniprot" id="Q9BTT2" secondary="" version=""/>
								<secondaryRef db="Uniprot" id="P38331" secondary="inferred from" version=""/>
							</xref>
							<organism ncbiTaxId="9606">
								<names>
									<shortLabel>Human</shortLabel>
									<fullName>Homo sapiens (Human)</fullName>
								</names>
							</organism>
						</proteinInteractor>
					</proteinParticipant>
				</participantList>
				<xref>
					<primaryRef db="MINT" id="mint_10331" secondary="inferred from" version=""/>
				</xref>
				<attributeList>
					<attribute name="model organism">Saccharomyces cerevisiae (Baker&apos;s yeast)</attribute>
				</attributeList>
			</interaction>
			<interaction>
				<availabilityRef ref="1"/>
				<experimentList>
					<experimentRef ref="1"/>
				</experimentList>
				<participantList>
					<proteinParticipant>
						<proteinInteractor id="Q96NY9">
							<names>
								<shortLabel>MUS81</shortLabel>
							</names>
							<xref>
								<primaryRef db="uniprot" id="Q96NY9" secondary="" version=""/>
								<secondaryRef db="uniprot" id="Q04149" secondary="inferred from" version=""/>
							</xref>
							<organism ncbiTaxId="9606">
								<names>
									<shortLabel>Human</shortLabel>
									<fullName>Homo sapiens (Human)</fullName>
								</names>
							</organism>
						</proteinInteractor>
					</proteinParticipant>
					<proteinParticipant>
						<proteinInteractor id="Q13610">
							<names>
								<shortLabel>PWP1</shortLabel>
							</names>
							<xref>
								<primaryRef db="Uniprot" id="Q13610" secondary="" version=""/>
								<secondaryRef db="Uniprot" id="P21304" secondary="inferred from" version=""/>
							</xref>
							<organism ncbiTaxId="9606">
								<names>
									<shortLabel>Human</shortLabel>
									<fullName>Homo sapiens (Human)</fullName>
								</names>
							</organism>
						</proteinInteractor>
					</proteinParticipant>
				</participantList>
				<xref>
					<primaryRef db="MINT" id="mint_10334" secondary="inferred from" version=""/>
				</xref>
				<attributeList>
					<attribute name="model organism">Saccharomyces cerevisiae (Baker&apos;s yeast)</attribute>
				</attributeList>
			</interaction>
			<interaction>
				<availabilityRef ref="1"/>
				<experimentList>
					<experimentRef ref="1"/>
				</experimentList>
				<participantList>
					<proteinParticipant>
						<proteinInteractor id="Q96NY9">
							<names>
								<shortLabel>MUS81</shortLabel>
							</names>
							<xref>
								<primaryRef db="uniprot" id="Q96NY9" secondary="" version=""/>
								<secondaryRef db="uniprot" id="Q04149" secondary="inferred from" version=""/>
							</xref>
							<organism ncbiTaxId="9606">
								<names>
									<shortLabel>Human</shortLabel>
									<fullName>Homo sapiens (Human)</fullName>
								</names>
							</organism>
						</proteinInteractor>
					</proteinParticipant>
					<proteinParticipant>
						<proteinInteractor id="Q86V81">
							<names>
								<shortLabel>THOC4</shortLabel>
							</names>
							<xref>
								<primaryRef db="Uniprot" id="Q86V81" secondary="" version=""/>
								<secondaryRef db="Uniprot" id="Q12159" secondary="inferred from" version=""/>
							</xref>
							<organism ncbiTaxId="9606">
								<names>
									<shortLabel>Human</shortLabel>
									<fullName>Homo sapiens (Human)</fullName>
								</names>
							</organism>
						</proteinInteractor>
					</proteinParticipant>
				</participantList>
				<xref>
					<primaryRef db="MINT" id="mint_10338" secondary="inferred from" version=""/>
				</xref>
				<attributeList>
					<attribute name="model organism">Saccharomyces cerevisiae (Baker&apos;s yeast)</attribute>
				</attributeList>
			</interaction>
			<interaction>
				<availabilityRef ref="1"/>
				<experimentList>
					<experimentRef ref="1"/>
				</experimentList>
				<participantList>
					<proteinParticipant>
						<proteinInteractor id="Q9NQY0">
							<names>
								<shortLabel>BIN3</shortLabel>
							</names>
							<xref>
								<primaryRef db="uniprot" id="Q9NQY0" secondary="" version=""/>
								<secondaryRef db="uniprot" id="P25343" secondary="inferred from" version=""/>
							</xref>
							<organism ncbiTaxId="9606">
								<names>
									<shortLabel>Human</shortLabel>
									<fullName>Homo sapiens (Human)</fullName>
								</names>
							</organism>
						</proteinInteractor>
					</proteinParticipant>
					<proteinParticipant>
						<proteinInteractor id="Q9Y277">
							<names>
								<shortLabel>VDAC3</shortLabel>
							</names>
							<xref>
								<primaryRef db="Uniprot" id="Q9Y277" secondary="" version=""/>
								<secondaryRef db="Uniprot" id="P04840" secondary="inferred from" version=""/>
							</xref>
							<organism ncbiTaxId="9606">
								<names>
									<shortLabel>Human</shortLabel>
									<fullName>Homo sapiens (Human)</fullName>
								</names>
							</organism>
						</proteinInteractor>
					</proteinParticipant>
				</participantList>
				<xref>
					<primaryRef db="MINT" id="mint_10344" secondary="inferred from" version=""/>
				</xref>
				<attributeList>
					<attribute name="model organism">Saccharomyces cerevisiae (Baker&apos;s yeast)</attribute>
				</attributeList>
			</interaction>
			<interaction>
				<availabilityRef ref="1"/>
				<experimentList>
					<experimentRef ref="1"/>
				</experimentList>
				<participantList>
					<proteinParticipant>
						<proteinInteractor id="O00488">
							<names>
								<shortLabel>ZN593</shortLabel>
							</names>
							<xref>
								<primaryRef db="uniprot" id="O00488" secondary="" version=""/>
								<secondaryRef db="uniprot" id="Q08004" secondary="inferred from" version=""/>
							</xref>
							<organism ncbiTaxId="9606">
								<names>
									<shortLabel>Human</shortLabel>
									<fullName>Homo sapiens (Human)</fullName>
								</names>
							</organism>
						</proteinInteractor>
					</proteinParticipant>
					<proteinParticipant>
						<proteinInteractor id="Q9Y3D3">
							<names>
								<shortLabel>RT16</shortLabel>
							</names>
							<xref>
								<primaryRef db="Uniprot" id="Q9Y3D3" secondary="" version=""/>
								<secondaryRef db="Uniprot" id="Q02608" secondary="inferred from" version=""/>
							</xref>
							<organism ncbiTaxId="9606">
								<names>
									<shortLabel>Human</shortLabel>
									<fullName>Homo sapiens (Human)</fullName>
								</names>
							</organism>
						</proteinInteractor>
					</proteinParticipant>
				</participantList>
				<xref>
					<primaryRef db="MINT" id="mint_10350" secondary="inferred from" version=""/>
				</xref>
				<attributeList>
					<attribute name="model organism">Saccharomyces cerevisiae (Baker&apos;s yeast)</attribute>
				</attributeList>
			</interaction>
			<interaction>
				<availabilityRef ref="1"/>
				<experimentList>
					<experimentRef ref="1"/>
				</experimentList>
				<participantList>
					<proteinParticipant>
						<proteinInteractor id="Q14137">
							<names>
								<shortLabel>BOP1</shortLabel>
							</names>
							<xref>
								<primaryRef db="uniprot" id="Q14137" secondary="" version=""/>
								<secondaryRef db="uniprot" id="Q04660" secondary="inferred from" version=""/>
							</xref>
							<organism ncbiTaxId="9606">
								<names>
									<shortLabel>Human</shortLabel>
									<fullName>Homo sapiens (Human)</fullName>
								</names>
							</organism>
						</proteinInteractor>
					</proteinParticipant>
					<proteinParticipant>
						<proteinInteractor id="Q9BZE4">
							<names>
								<shortLabel>NOG1</shortLabel>
							</names>
							<xref>
								<primaryRef db="Uniprot" id="Q9BZE4" secondary="" version=""/>
								<secondaryRef db="Uniprot" id="Q02892" secondary="inferred from" version=""/>
							</xref>
							<organism ncbiTaxId="9606">
								<names>
									<shortLabel>Human</shortLabel>
									<fullName>Homo sapiens (Human)</fullName>
								</names>
							</organism>
						</proteinInteractor>
					</proteinParticipant>
				</participantList>
				<xref>
					<primaryRef db="MINT" id="mint_10351" secondary="inferred from" version=""/>
				</xref>
				<attributeList>
					<attribute name="model organism">Saccharomyces cerevisiae (Baker&apos;s yeast)</attribute>
				</attributeList>
			</interaction>
			<interaction>
				<availabilityRef ref="1"/>
				<experimentList>
					<experimentRef ref="1"/>
				</experimentList>
				<participantList>
					<proteinParticipant>
						<proteinInteractor id="Q03468">
							<names>
								<shortLabel>ERCC6</shortLabel>
							</names>
							<xref>
								<primaryRef db="uniprot" id="Q03468" secondary="" version=""/>
								<secondaryRef db="uniprot" id="P40352" secondary="inferred from" version=""/>
							</xref>
							<organism ncbiTaxId="9606">
								<names>
									<shortLabel>Human</shortLabel>
									<fullName>Homo sapiens (Human)</fullName>
								</names>
							</organism>
						</proteinInteractor>
					</proteinParticipant>
					<proteinParticipant>
						<proteinInteractor id="P40926">
							<names>
								<shortLabel>MDHM</shortLabel>
							</names>
							<xref>
								<primaryRef db="Uniprot" id="P40926" secondary="" version=""/>
								<secondaryRef db="Uniprot" id="P17505" secondary="inferred from" version=""/>
							</xref>
							<organism ncbiTaxId="9606">
								<names>
									<shortLabel>Human</shortLabel>
									<fullName>Homo sapiens (Human)</fullName>
								</names>
							</organism>
						</proteinInteractor>
					</proteinParticipant>
				</participantList>
				<xref>
					<primaryRef db="MINT" id="mint_10352" secondary="inferred from" version=""/>
				</xref>
				<attributeList>
					<attribute name="model organism">Saccharomyces cerevisiae (Baker&apos;s yeast)</attribute>
				</attributeList>
			</interaction>
			<interaction>
				<availabilityRef ref="1"/>
				<experimentList>
					<experimentRef ref="1"/>
				</experimentList>
				<participantList>
					<proteinParticipant>
						<proteinInteractor id="Q9Y5J1">
							<names>
								<shortLabel>WDR50</shortLabel>
							</names>
							<xref>
								<primaryRef db="uniprot" id="Q9Y5J1" secondary="" version=""/>
								<secondaryRef db="uniprot" id="P40362" secondary="inferred from" version=""/>
							</xref>
							<organism ncbiTaxId="9606">
								<names>
									<shortLabel>Human</shortLabel>
									<fullName>Homo sapiens (Human)</fullName>
								</names>
							</organism>
						</proteinInteractor>
					</proteinParticipant>
					<proteinParticipant>
						<proteinInteractor id="Q9UNX4">
							<names>
								<shortLabel>WDR3</shortLabel>
							</names>
							<xref>
								<primaryRef db="Uniprot" id="Q9UNX4" secondary="" version=""/>
								<secondaryRef db="Uniprot" id="Q12220" secondary="inferred from" version=""/>
							</xref>
							<organism ncbiTaxId="9606">
								<names>
									<shortLabel>Human</shortLabel>
									<fullName>Homo sapiens (Human)</fullName>
								</names>
							</organism>
						</proteinInteractor>
					</proteinParticipant>
				</participantList>
				<xref>
					<primaryRef db="MINT" id="mint_10355" secondary="inferred from" version=""/>
				</xref>
				<attributeList>
					<attribute name="model organism">Saccharomyces cerevisiae (Baker&apos;s yeast)</attribute>
				</attributeList>
			</interaction>
			<interaction>
				<availabilityRef ref="1"/>
				<experimentList>
					<experimentRef ref="1"/>
				</experimentList>
				<participantList>
					<proteinParticipant>
						<proteinInteractor id="Q9BXS5">
							<names>
								<shortLabel>AP1M1</shortLabel>
							</names>
							<xref>
								<primaryRef db="uniprot" id="Q9BXS5" secondary="" version=""/>
								<secondaryRef db="uniprot" id="Q00776" secondary="inferred from" version=""/>
							</xref>
							<organism ncbiTaxId="9606">
								<names>
									<shortLabel>Human</shortLabel>
									<fullName>Homo sapiens (Human)</fullName>
								</names>
							</organism>
						</proteinInteractor>
					</proteinParticipant>
					<proteinParticipant>
						<proteinInteractor id="P49411">
							<names>
								<shortLabel>EFTU</shortLabel>
							</names>
							<xref>
								<primaryRef db="Uniprot" id="P49411" secondary="" version=""/>
								<secondaryRef db="Uniprot" id="P02992" secondary="inferred from" version=""/>
							</xref>
							<organism ncbiTaxId="9606">
								<names>
									<shortLabel>Human</shortLabel>
									<fullName>Homo sapiens (Human)</fullName>
								</names>
							</organism>
						</proteinInteractor>
					</proteinParticipant>
				</participantList>
				<xref>
					<primaryRef db="MINT" id="mint_10359" secondary="inferred from" version=""/>
				</xref>
				<attributeList>
					<attribute name="model organism">Saccharomyces cerevisiae (Baker&apos;s yeast)</attribute>
				</attributeList>
			</interaction>
			<interaction>
				<availabilityRef ref="1"/>
				<experimentList>
					<experimentRef ref="1"/>
				</experimentList>
				<participantList>
					<proteinParticipant>
						<proteinInteractor id="Q9Y376">
							<names>
								<shortLabel>CAB39</shortLabel>
							</names>
							<xref>
								<primaryRef db="uniprot" id="Q9Y376" secondary="" version=""/>
								<secondaryRef db="uniprot" id="P32464" secondary="inferred from" version=""/>
							</xref>
							<organism ncbiTaxId="9606">
								<names>
									<shortLabel>Human</shortLabel>
									<fullName>Homo sapiens (Human)</fullName>
								</names>
							</organism>
						</proteinInteractor>
					</proteinParticipant>
					<proteinParticipant>
						<proteinInteractor id="Q9Y6E0">
							<names>
								<shortLabel>STK24</shortLabel>
							</names>
							<xref>
								<primaryRef db="Uniprot" id="Q9Y6E0" secondary="" version=""/>
								<secondaryRef db="Uniprot" id="P38692" secondary="inferred from" version=""/>
							</xref>
							<organism ncbiTaxId="9606">
								<names>
									<shortLabel>Human</shortLabel>
									<fullName>Homo sapiens (Human)</fullName>
								</names>
							</organism>
						</proteinInteractor>
					</proteinParticipant>
				</participantList>
				<xref>
					<primaryRef db="MINT" id="mint_10362" secondary="inferred from" version=""/>
				</xref>
				<attributeList>
					<attribute name="model organism">Saccharomyces cerevisiae (Baker&apos;s yeast)</attribute>
				</attributeList>
			</interaction>
			<interaction>
				<availabilityRef ref="1"/>
				<experimentList>
					<experimentRef ref="1"/>
				</experimentList>
				<participantList>
					<proteinParticipant>
						<proteinInteractor id="O95155">
							<names>
								<shortLabel>UBE4B</shortLabel>
							</names>
							<xref>
								<primaryRef db="uniprot" id="O95155" secondary="" version=""/>
								<secondaryRef db="uniprot" id="P54860" secondary="inferred from" version=""/>
							</xref>
							<organism ncbiTaxId="9606">
								<names>
									<shortLabel>Human</shortLabel>
									<fullName>Homo sapiens (Human)</fullName>
								</names>
							</organism>
						</proteinInteractor>
					</proteinParticipant>
					<proteinParticipant>
						<proteinInteractor id="Q9H8Y5">
							<names>
								<shortLabel>Q9H8Y5</shortLabel>
							</names>
							<xref>
								<primaryRef db="Uniprot" id="Q9H8Y5" secondary="" version=""/>
								<secondaryRef db="Uniprot" id="Q04311" secondary="inferred from" version=""/>
							</xref>
							<organism ncbiTaxId="9606">
								<names>
									<shortLabel>Human</shortLabel>
									<fullName>Homo sapiens (Human)</fullName>
								</names>
							</organism>
						</proteinInteractor>
					</proteinParticipant>
				</participantList>
				<xref>
					<primaryRef db="MINT" id="mint_10364" secondary="inferred from" version=""/>
				</xref>
				<attributeList>
					<attribute name="model organism">Saccharomyces cerevisiae (Baker&apos;s yeast)</attribute>
				</attributeList>
			</interaction>
			<interaction>
				<availabilityRef ref="1"/>
				<experimentList>
					<experimentRef ref="1"/>
				</experimentList>
				<participantList>
					<proteinParticipant>
						<proteinInteractor id="O00743">
							<names>
								<shortLabel>PPP6</shortLabel>
							</names>
							<xref>
								<primaryRef db="uniprot" id="O00743" secondary="" version=""/>
								<secondaryRef db="uniprot" id="P20604" secondary="inferred from" version=""/>
							</xref>
							<organism ncbiTaxId="9606">
								<names>
									<shortLabel>Human</shortLabel>
									<fullName>Homo sapiens (Human)</fullName>
								</names>
							</organism>
						</proteinInteractor>
					</proteinParticipant>
					<proteinParticipant>
						<proteinInteractor id="P48163">
							<names>
								<shortLabel>MAOX</shortLabel>
							</names>
							<xref>
								<primaryRef db="Uniprot" id="P48163" secondary="" version=""/>
								<secondaryRef db="Uniprot" id="P36013" secondary="inferred from" version=""/>
							</xref>
							<organism ncbiTaxId="9606">
								<names>
									<shortLabel>Human</shortLabel>
									<fullName>Homo sapiens (Human)</fullName>
								</names>
							</organism>
						</proteinInteractor>
					</proteinParticipant>
				</participantList>
				<xref>
					<primaryRef db="MINT" id="mint_10366" secondary="inferred from" version=""/>
				</xref>
				<attributeList>
					<attribute name="model organism">Saccharomyces cerevisiae (Baker&apos;s yeast)</attribute>
				</attributeList>
			</interaction>
			<interaction>
				<availabilityRef ref="1"/>
				<experimentList>
					<experimentRef ref="1"/>
				</experimentList>
				<participantList>
					<proteinParticipant>
						<proteinInteractor id="Q7Z4V7">
							<names>
								<shortLabel>Q7Z4V7</shortLabel>
							</names>
							<xref>
								<primaryRef db="uniprot" id="Q7Z4V7" secondary="" version=""/>
								<secondaryRef db="uniprot" id="Q00362" secondary="inferred from" version=""/>
							</xref>
							<organism ncbiTaxId="9606">
								<names>
									<shortLabel>Human</shortLabel>
									<fullName>Homo sapiens (Human)</fullName>
								</names>
							</organism>
						</proteinInteractor>
					</proteinParticipant>
					<proteinParticipant>
						<proteinInteractor id="P78371">
							<names>
								<shortLabel>TCPB</shortLabel>
							</names>
							<xref>
								<primaryRef db="Uniprot" id="P78371" secondary="" version=""/>
								<secondaryRef db="Uniprot" id="P39076" secondary="inferred from" version=""/>
							</xref>
							<organism ncbiTaxId="9606">
								<names>
									<shortLabel>Human</shortLabel>
									<fullName>Homo sapiens (Human)</fullName>
								</names>
							</organism>
						</proteinInteractor>
					</proteinParticipant>
				</participantList>
				<xref>
					<primaryRef db="MINT" id="mint_10368" secondary="inferred from" version=""/>
				</xref>
				<attributeList>
					<attribute name="model organism">Saccharomyces cerevisiae (Baker&apos;s yeast)</attribute>
				</attributeList>
			</interaction>
			<interaction>
				<availabilityRef ref="1"/>
				<experimentList>
					<experimentRef ref="1"/>
				</experimentList>
				<participantList>
					<proteinParticipant>
						<proteinInteractor id="Q15061">
							<names>
								<shortLabel>WDR43</shortLabel>
							</names>
							<xref>
								<primaryRef db="uniprot" id="Q15061" secondary="" version=""/>
								<secondaryRef db="uniprot" id="Q04177" secondary="inferred from" version=""/>
							</xref>
							<organism ncbiTaxId="9606">
								<names>
									<shortLabel>Human</shortLabel>
									<fullName>Homo sapiens (Human)</fullName>
								</names>
							</organism>
						</proteinInteractor>
					</proteinParticipant>
					<proteinParticipant>
						<proteinInteractor id="Q7Z561">
							<names>
								<shortLabel>Q7Z561</shortLabel>
							</names>
							<xref>
								<primaryRef db="Uniprot" id="Q7Z561" secondary="" version=""/>
								<secondaryRef db="Uniprot" id="Q00955" secondary="inferred from" version=""/>
							</xref>
							<organism ncbiTaxId="9606">
								<names>
									<shortLabel>Human</shortLabel>
									<fullName>Homo sapiens (Human)</fullName>
								</names>
							</organism>
						</proteinInteractor>
					</proteinParticipant>
				</participantList>
				<xref>
					<primaryRef db="MINT" id="mint_10374" secondary="inferred from" version=""/>
				</xref>
				<attributeList>
					<attribute name="model organism">Saccharomyces cerevisiae (Baker&apos;s yeast)</attribute>
				</attributeList>
			</interaction>
			<interaction>
				<availabilityRef ref="1"/>
				<experimentList>
					<experimentRef ref="1"/>
				</experimentList>
				<participantList>
					<proteinParticipant>
						<proteinInteractor id="P62714">
							<names>
								<shortLabel>P2AB</shortLabel>
							</names>
							<xref>
								<primaryRef db="uniprot" id="P62714" secondary="" version=""/>
								<secondaryRef db="uniprot" id="P23595" secondary="inferred from" version=""/>
							</xref>
							<organism ncbiTaxId="9606">
								<names>
									<shortLabel>Human</shortLabel>
									<fullName>Homo sapiens (Human)</fullName>
								</names>
							</organism>
						</proteinInteractor>
					</proteinParticipant>
					<proteinParticipant>
						<proteinInteractor id="Q9Y265">
							<names>
								<shortLabel>RUVB1</shortLabel>
							</names>
							<xref>
								<primaryRef db="Uniprot" id="Q9Y265" secondary="" version=""/>
								<secondaryRef db="Uniprot" id="Q03940" secondary="inferred from" version=""/>
							</xref>
							<organism ncbiTaxId="9606">
								<names>
									<shortLabel>Human</shortLabel>
									<fullName>Homo sapiens (Human)</fullName>
								</names>
							</organism>
						</proteinInteractor>
					</proteinParticipant>
				</participantList>
				<xref>
					<primaryRef db="MINT" id="mint_10375" secondary="inferred from" version=""/>
				</xref>
				<attributeList>
					<attribute name="model organism">Saccharomyces cerevisiae (Baker&apos;s yeast)</attribute>
				</attributeList>
			</interaction>
			<interaction>
				<availabilityRef ref="1"/>
				<experimentList>
					<experimentRef ref="1"/>
				</experimentList>
				<participantList>
					<proteinParticipant>
						<proteinInteractor id="Q96NS1">
							<names>
								<shortLabel>YPEL4</shortLabel>
							</names>
							<xref>
								<primaryRef db="uniprot" id="Q96NS1" secondary="" version=""/>
								<secondaryRef db="uniprot" id="P38191" secondary="inferred from" version=""/>
							</xref>
							<organism ncbiTaxId="9606">
								<names>
									<shortLabel>Human</shortLabel>
									<fullName>Homo sapiens (Human)</fullName>
								</names>
							</organism>
						</proteinInteractor>
					</proteinParticipant>
					<proteinParticipant>
						<proteinInteractor id="Q9NW84">
							<names>
								<shortLabel>Q9NW84</shortLabel>
							</names>
							<xref>
								<primaryRef db="Uniprot" id="Q9NW84" secondary="" version=""/>
								<secondaryRef db="Uniprot" id="P40492" secondary="inferred from" version=""/>
							</xref>
							<organism ncbiTaxId="9606">
								<names>
									<shortLabel>Human</shortLabel>
									<fullName>Homo sapiens (Human)</fullName>
								</names>
							</organism>
						</proteinInteractor>
					</proteinParticipant>
				</participantList>
				<xref>
					<primaryRef db="MINT" id="mint_10381" secondary="inferred from" version=""/>
				</xref>
				<attributeList>
					<attribute name="model organism">Saccharomyces cerevisiae (Baker&apos;s yeast)</attribute>
				</attributeList>
			</interaction>
			<interaction>
				<availabilityRef ref="1"/>
				<experimentList>
					<experimentRef ref="1"/>
				</experimentList>
				<participantList>
					<proteinParticipant>
						<proteinInteractor id="Q7Z4V7">
							<names>
								<shortLabel>Q7Z4V7</shortLabel>
							</names>
							<xref>
								<primaryRef db="uniprot" id="Q7Z4V7" secondary="" version=""/>
								<secondaryRef db="uniprot" id="Q00362" secondary="inferred from" version=""/>
							</xref>
							<organism ncbiTaxId="9606">
								<names>
									<shortLabel>Human</shortLabel>
									<fullName>Homo sapiens (Human)</fullName>
								</names>
							</organism>
						</proteinInteractor>
					</proteinParticipant>
					<proteinParticipant>
						<proteinInteractor id="P62714">
							<names>
								<shortLabel>P2AB</shortLabel>
							</names>
							<xref>
								<primaryRef db="Uniprot" id="P62714" secondary="" version=""/>
								<secondaryRef db="Uniprot" id="P23595" secondary="inferred from" version=""/>
							</xref>
							<organism ncbiTaxId="9606">
								<names>
									<shortLabel>Human</shortLabel>
									<fullName>Homo sapiens (Human)</fullName>
								</names>
							</organism>
						</proteinInteractor>
					</proteinParticipant>
				</participantList>
				<xref>
					<primaryRef db="MINT" id="mint_10383" secondary="inferred from" version=""/>
				</xref>
				<attributeList>
					<attribute name="model organism">Saccharomyces cerevisiae (Baker&apos;s yeast)</attribute>
				</attributeList>
			</interaction>
			<interaction>
				<availabilityRef ref="1"/>
				<experimentList>
					<experimentRef ref="1"/>
				</experimentList>
				<participantList>
					<proteinParticipant>
						<proteinInteractor id="P62714">
							<names>
								<shortLabel>P2AB</shortLabel>
							</names>
							<xref>
								<primaryRef db="uniprot" id="P62714" secondary="" version=""/>
								<secondaryRef db="uniprot" id="P23595" secondary="inferred from" version=""/>
							</xref>
							<organism ncbiTaxId="9606">
								<names>
									<shortLabel>Human</shortLabel>
									<fullName>Homo sapiens (Human)</fullName>
								</names>
							</organism>
						</proteinInteractor>
					</proteinParticipant>
					<proteinParticipant>
						<proteinInteractor id="Q14738">
							<names>
								<shortLabel>2A5D</shortLabel>
							</names>
							<xref>
								<primaryRef db="Uniprot" id="Q14738" secondary="" version=""/>
								<secondaryRef db="Uniprot" id="P38903" secondary="inferred from" version=""/>
							</xref>
							<organism ncbiTaxId="9606">
								<names>
									<shortLabel>Human</shortLabel>
									<fullName>Homo sapiens (Human)</fullName>
								</names>
							</organism>
						</proteinInteractor>
					</proteinParticipant>
				</participantList>
				<xref>
					<primaryRef db="MINT" id="mint_10384" secondary="inferred from" version=""/>
				</xref>
				<attributeList>
					<attribute name="model organism">Saccharomyces cerevisiae (Baker&apos;s yeast)</attribute>
				</attributeList>
			</interaction>
			<interaction>
				<availabilityRef ref="1"/>
				<experimentList>
					<experimentRef ref="1"/>
				</experimentList>
				<participantList>
					<proteinParticipant>
						<proteinInteractor id="P62714">
							<names>
								<shortLabel>P2AB</shortLabel>
							</names>
							<xref>
								<primaryRef db="uniprot" id="P62714" secondary="" version=""/>
								<secondaryRef db="uniprot" id="P23595" secondary="inferred from" version=""/>
							</xref>
							<organism ncbiTaxId="9606">
								<names>
									<shortLabel>Human</shortLabel>
									<fullName>Homo sapiens (Human)</fullName>
								</names>
							</organism>
						</proteinInteractor>
					</proteinParticipant>
					<proteinParticipant>
						<proteinInteractor id="P52435">
							<names>
								<shortLabel>RPB11</shortLabel>
							</names>
							<xref>
								<primaryRef db="Uniprot" id="P52435" secondary="" version=""/>
								<secondaryRef db="Uniprot" id="P38902" secondary="inferred from" version=""/>
							</xref>
							<organism ncbiTaxId="9606">
								<names>
									<shortLabel>Human</shortLabel>
									<fullName>Homo sapiens (Human)</fullName>
								</names>
							</organism>
						</proteinInteractor>
					</proteinParticipant>
				</participantList>
				<xref>
					<primaryRef db="MINT" id="mint_10385" secondary="inferred from" version=""/>
				</xref>
				<attributeList>
					<attribute name="model organism">Saccharomyces cerevisiae (Baker&apos;s yeast)</attribute>
				</attributeList>
			</interaction>
			<interaction>
				<availabilityRef ref="1"/>
				<experimentList>
					<experimentRef ref="1"/>
				</experimentList>
				<participantList>
					<proteinParticipant>
						<proteinInteractor id="O15213">
							<names>
								<shortLabel>BING4</shortLabel>
							</names>
							<xref>
								<primaryRef db="uniprot" id="O15213" secondary="" version=""/>
								<secondaryRef db="uniprot" id="P40055" secondary="inferred from" version=""/>
							</xref>
							<organism ncbiTaxId="9606">
								<names>
									<shortLabel>Human</shortLabel>
									<fullName>Homo sapiens (Human)</fullName>
								</names>
							</organism>
						</proteinInteractor>
					</proteinParticipant>
					<proteinParticipant>
						<proteinInteractor id="Q8TDN6">
							<names>
								<shortLabel>BRIX</shortLabel>
							</names>
							<xref>
								<primaryRef db="Uniprot" id="Q8TDN6" secondary="" version=""/>
								<secondaryRef db="Uniprot" id="Q08235" secondary="inferred from" version=""/>
							</xref>
							<organism ncbiTaxId="9606">
								<names>
									<shortLabel>Human</shortLabel>
									<fullName>Homo sapiens (Human)</fullName>
								</names>
							</organism>
						</proteinInteractor>
					</proteinParticipant>
				</participantList>
				<xref>
					<primaryRef db="MINT" id="mint_10391" secondary="inferred from" version=""/>
				</xref>
				<attributeList>
					<attribute name="model organism">Saccharomyces cerevisiae (Baker&apos;s yeast)</attribute>
				</attributeList>
			</interaction>
			<interaction>
				<availabilityRef ref="1"/>
				<experimentList>
					<experimentRef ref="1"/>
				</experimentList>
				<participantList>
					<proteinParticipant>
						<proteinInteractor id="P36873">
							<names>
								<shortLabel>PP1G</shortLabel>
							</names>
							<xref>
								<primaryRef db="uniprot" id="P36873" secondary="" version=""/>
								<secondaryRef db="uniprot" id="P32598" secondary="inferred from" version=""/>
							</xref>
							<organism ncbiTaxId="9606">
								<names>
									<shortLabel>Human</shortLabel>
									<fullName>Homo sapiens (Human)</fullName>
								</names>
							</organism>
						</proteinInteractor>
					</proteinParticipant>
					<proteinParticipant>
						<proteinInteractor id="P41236">
							<names>
								<shortLabel>IPP2</shortLabel>
							</names>
							<xref>
								<primaryRef db="Uniprot" id="P41236" secondary="" version=""/>
								<secondaryRef db="Uniprot" id="P41818" secondary="inferred from" version=""/>
							</xref>
							<organism ncbiTaxId="9606">
								<names>
									<shortLabel>Human</shortLabel>
									<fullName>Homo sapiens (Human)</fullName>
								</names>
							</organism>
						</proteinInteractor>
					</proteinParticipant>
				</participantList>
				<xref>
					<primaryRef db="MINT" id="mint_10394" secondary="inferred from" version=""/>
				</xref>
				<attributeList>
					<attribute name="model organism">Saccharomyces cerevisiae (Baker&apos;s yeast)</attribute>
				</attributeList>
			</interaction>
			<interaction>
				<availabilityRef ref="1"/>
				<experimentList>
					<experimentRef ref="1"/>
				</experimentList>
				<participantList>
					<proteinParticipant>
						<proteinInteractor id="P39748">
							<names>
								<shortLabel>FEN1</shortLabel>
							</names>
							<xref>
								<primaryRef db="uniprot" id="P39748" secondary="" version=""/>
								<secondaryRef db="uniprot" id="P26793" secondary="inferred from" version=""/>
							</xref>
							<organism ncbiTaxId="9606">
								<names>
									<shortLabel>Human</shortLabel>
									<fullName>Homo sapiens (Human)</fullName>
								</names>
							</organism>
						</proteinInteractor>
					</proteinParticipant>
					<proteinParticipant>
						<proteinInteractor id="P12004">
							<names>
								<shortLabel>PCNA</shortLabel>
							</names>
							<xref>
								<primaryRef db="Uniprot" id="P12004" secondary="" version=""/>
								<secondaryRef db="Uniprot" id="P15873" secondary="inferred from" version=""/>
							</xref>
							<organism ncbiTaxId="9606">
								<names>
									<shortLabel>Human</shortLabel>
									<fullName>Homo sapiens (Human)</fullName>
								</names>
							</organism>
						</proteinInteractor>
					</proteinParticipant>
				</participantList>
				<xref>
					<primaryRef db="MINT" id="mint_10397" secondary="inferred from" version=""/>
				</xref>
				<attributeList>
					<attribute name="model organism">Saccharomyces cerevisiae (Baker&apos;s yeast)</attribute>
				</attributeList>
			</interaction>
			<interaction>
				<availabilityRef ref="1"/>
				<experimentList>
					<experimentRef ref="1"/>
				</experimentList>
				<participantList>
					<proteinParticipant>
						<proteinInteractor id="Q9H1Y0">
							<names>
								<shortLabel>APG5</shortLabel>
							</names>
							<xref>
								<primaryRef db="uniprot" id="Q9H1Y0" secondary="" version=""/>
								<secondaryRef db="uniprot" id="Q12380" secondary="inferred from" version=""/>
							</xref>
							<organism ncbiTaxId="9606">
								<names>
									<shortLabel>Human</shortLabel>
									<fullName>Homo sapiens (Human)</fullName>
								</names>
							</organism>
						</proteinInteractor>
					</proteinParticipant>
					<proteinParticipant>
						<proteinInteractor id="P14324">
							<names>
								<shortLabel>FPPS</shortLabel>
							</names>
							<xref>
								<primaryRef db="Uniprot" id="P14324" secondary="" version=""/>
								<secondaryRef db="Uniprot" id="P08524" secondary="inferred from" version=""/>
							</xref>
							<organism ncbiTaxId="9606">
								<names>
									<shortLabel>Human</shortLabel>
									<fullName>Homo sapiens (Human)</fullName>
								</names>
							</organism>
						</proteinInteractor>
					</proteinParticipant>
				</participantList>
				<xref>
					<primaryRef db="MINT" id="mint_10403" secondary="inferred from" version=""/>
				</xref>
				<attributeList>
					<attribute name="model organism">Saccharomyces cerevisiae (Baker&apos;s yeast)</attribute>
				</attributeList>
			</interaction>
			<interaction>
				<availabilityRef ref="1"/>
				<experimentList>
					<experimentRef ref="1"/>
				</experimentList>
				<participantList>
					<proteinParticipant>
						<proteinInteractor id="P30050">
							<names>
								<shortLabel>RL12</shortLabel>
							</names>
							<xref>
								<primaryRef db="uniprot" id="P30050" secondary="" version=""/>
								<secondaryRef db="uniprot" id="P17079" secondary="inferred from" version=""/>
							</xref>
							<organism ncbiTaxId="9606">
								<names>
									<shortLabel>Human</shortLabel>
									<fullName>Homo sapiens (Human)</fullName>
								</names>
							</organism>
						</proteinInteractor>
					</proteinParticipant>
					<proteinParticipant>
						<proteinInteractor id="Q9NYZ1">
							<names>
								<shortLabel>FA18B</shortLabel>
							</names>
							<xref>
								<primaryRef db="Uniprot" id="Q9NYZ1" secondary="" version=""/>
								<secondaryRef db="Uniprot" id="P38962" secondary="inferred from" version=""/>
							</xref>
							<organism ncbiTaxId="9606">
								<names>
									<shortLabel>Human</shortLabel>
									<fullName>Homo sapiens (Human)</fullName>
								</names>
							</organism>
						</proteinInteractor>
					</proteinParticipant>
				</participantList>
				<xref>
					<primaryRef db="MINT" id="mint_1041" secondary="inferred from" version=""/>
				</xref>
				<attributeList>
					<attribute name="model organism">Saccharomyces cerevisiae (Baker&apos;s yeast)</attribute>
				</attributeList>
			</interaction>
			<interaction>
				<availabilityRef ref="1"/>
				<experimentList>
					<experimentRef ref="1"/>
				</experimentList>
				<participantList>
					<proteinParticipant>
						<proteinInteractor id="P62829">
							<names>
								<shortLabel>RL23</shortLabel>
							</names>
							<xref>
								<primaryRef db="uniprot" id="P62829" secondary="" version=""/>
								<secondaryRef db="uniprot" id="P04451" secondary="inferred from" version=""/>
							</xref>
							<organism ncbiTaxId="9606">
								<names>
									<shortLabel>Human</shortLabel>
									<fullName>Homo sapiens (Human)</fullName>
								</names>
							</organism>
						</proteinInteractor>
					</proteinParticipant>
					<proteinParticipant>
						<proteinInteractor id="Q8ND15">
							<names>
								<shortLabel>Q8ND15</shortLabel>
							</names>
							<xref>
								<primaryRef db="Uniprot" id="Q8ND15" secondary="" version=""/>
								<secondaryRef db="Uniprot" id="Q06338" secondary="inferred from" version=""/>
							</xref>
							<organism ncbiTaxId="9606">
								<names>
									<shortLabel>Human</shortLabel>
									<fullName>Homo sapiens (Human)</fullName>
								</names>
							</organism>
						</proteinInteractor>
					</proteinParticipant>
				</participantList>
				<xref>
					<primaryRef db="MINT" id="mint_10411" secondary="inferred from" version=""/>
				</xref>
				<attributeList>
					<attribute name="model organism">Saccharomyces cerevisiae (Baker&apos;s yeast)</attribute>
				</attributeList>
			</interaction>
			<interaction>
				<availabilityRef ref="1"/>
				<experimentList>
					<experimentRef ref="1"/>
				</experimentList>
				<participantList>
					<proteinParticipant>
						<proteinInteractor id="Q969H0">
							<names>
								<shortLabel>FBXW7</shortLabel>
							</names>
							<xref>
								<primaryRef db="uniprot" id="Q969H0" secondary="" version=""/>
								<secondaryRef db="uniprot" id="P39014" secondary="inferred from" version=""/>
							</xref>
							<organism ncbiTaxId="9606">
								<names>
									<shortLabel>Human</shortLabel>
									<fullName>Homo sapiens (Human)</fullName>
								</names>
							</organism>
						</proteinInteractor>
					</proteinParticipant>
					<proteinParticipant>
						<proteinInteractor id="P63208">
							<names>
								<shortLabel>SKP1</shortLabel>
							</names>
							<xref>
								<primaryRef db="Uniprot" id="P63208" secondary="" version=""/>
								<secondaryRef db="Uniprot" id="P52286" secondary="inferred from" version=""/>
							</xref>
							<organism ncbiTaxId="9606">
								<names>
									<shortLabel>Human</shortLabel>
									<fullName>Homo sapiens (Human)</fullName>
								</names>
							</organism>
						</proteinInteractor>
					</proteinParticipant>
				</participantList>
				<xref>
					<primaryRef db="MINT" id="mint_10413" secondary="inferred from" version=""/>
				</xref>
				<attributeList>
					<attribute name="model organism">Saccharomyces cerevisiae (Baker&apos;s yeast)</attribute>
				</attributeList>
			</interaction>
			<interaction>
				<availabilityRef ref="1"/>
				<experimentList>
					<experimentRef ref="1"/>
				</experimentList>
				<participantList>
					<proteinParticipant>
						<proteinInteractor id="P62714">
							<names>
								<shortLabel>P2AB</shortLabel>
							</names>
							<xref>
								<primaryRef db="uniprot" id="P62714" secondary="" version=""/>
								<secondaryRef db="uniprot" id="P23595" secondary="inferred from" version=""/>
							</xref>
							<organism ncbiTaxId="9606">
								<names>
									<shortLabel>Human</shortLabel>
									<fullName>Homo sapiens (Human)</fullName>
								</names>
							</organism>
						</proteinInteractor>
					</proteinParticipant>
					<proteinParticipant>
						<proteinInteractor id="Q9Y570">
							<names>
								<shortLabel>PME1</shortLabel>
							</names>
							<xref>
								<primaryRef db="Uniprot" id="Q9Y570" secondary="" version=""/>
								<secondaryRef db="Uniprot" id="P38796" secondary="inferred from" version=""/>
							</xref>
							<organism ncbiTaxId="9606">
								<names>
									<shortLabel>Human</shortLabel>
									<fullName>Homo sapiens (Human)</fullName>
								</names>
							</organism>
						</proteinInteractor>
					</proteinParticipant>
				</participantList>
				<xref>
					<primaryRef db="MINT" id="mint_10416" secondary="inferred from" version=""/>
				</xref>
				<attributeList>
					<attribute name="model organism">Saccharomyces cerevisiae (Baker&apos;s yeast)</attribute>
				</attributeList>
			</interaction>
			<interaction>
				<availabilityRef ref="1"/>
				<experimentList>
					<experimentRef ref="1"/>
				</experimentList>
				<participantList>
					<proteinParticipant>
						<proteinInteractor id="P35250">
							<names>
								<shortLabel>RFC2</shortLabel>
							</names>
							<xref>
								<primaryRef db="uniprot" id="P35250" secondary="" version=""/>
								<secondaryRef db="uniprot" id="P40339" secondary="inferred from" version=""/>
							</xref>
							<organism ncbiTaxId="9606">
								<names>
									<shortLabel>Human</shortLabel>
									<fullName>Homo sapiens (Human)</fullName>
								</names>
							</organism>
						</proteinInteractor>
					</proteinParticipant>
					<proteinParticipant>
						<proteinInteractor id="P43686">
							<names>
								<shortLabel>PRS6B</shortLabel>
							</names>
							<xref>
								<primaryRef db="Uniprot" id="P43686" secondary="" version=""/>
								<secondaryRef db="Uniprot" id="P33298" secondary="inferred from" version=""/>
							</xref>
							<organism ncbiTaxId="9606">
								<names>
									<shortLabel>Human</shortLabel>
									<fullName>Homo sapiens (Human)</fullName>
								</names>
							</organism>
						</proteinInteractor>
					</proteinParticipant>
				</participantList>
				<xref>
					<primaryRef db="MINT" id="mint_10420" secondary="inferred from" version=""/>
				</xref>
				<attributeList>
					<attribute name="model organism">Saccharomyces cerevisiae (Baker&apos;s yeast)</attribute>
				</attributeList>
			</interaction>
			<interaction>
				<availabilityRef ref="1"/>
				<experimentList>
					<experimentRef ref="1"/>
				</experimentList>
				<participantList>
					<proteinParticipant>
						<proteinInteractor id="Q9H2K6">
							<names>
								<shortLabel>Q9H2K6</shortLabel>
							</names>
							<xref>
								<primaryRef db="uniprot" id="Q9H2K6" secondary="" version=""/>
								<secondaryRef db="uniprot" id="P40856" secondary="inferred from" version=""/>
							</xref>
							<organism ncbiTaxId="9606">
								<names>
									<shortLabel>Human</shortLabel>
									<fullName>Homo sapiens (Human)</fullName>
								</names>
							</organism>
						</proteinInteractor>
					</proteinParticipant>
					<proteinParticipant>
						<proteinInteractor id="P49411">
							<names>
								<shortLabel>EFTU</shortLabel>
							</names>
							<xref>
								<primaryRef db="Uniprot" id="P49411" secondary="" version=""/>
								<secondaryRef db="Uniprot" id="P02992" secondary="inferred from" version=""/>
							</xref>
							<organism ncbiTaxId="9606">
								<names>
									<shortLabel>Human</shortLabel>
									<fullName>Homo sapiens (Human)</fullName>
								</names>
							</organism>
						</proteinInteractor>
					</proteinParticipant>
				</participantList>
				<xref>
					<primaryRef db="MINT" id="mint_10424" secondary="inferred from" version=""/>
				</xref>
				<attributeList>
					<attribute name="model organism">Saccharomyces cerevisiae (Baker&apos;s yeast)</attribute>
				</attributeList>
			</interaction>
			<interaction>
				<availabilityRef ref="1"/>
				<experimentList>
					<experimentRef ref="1"/>
				</experimentList>
				<participantList>
					<proteinParticipant>
						<proteinInteractor id="Q8N2K1">
							<names>
								<shortLabel>UB2J2</shortLabel>
							</names>
							<xref>
								<primaryRef db="uniprot" id="Q8N2K1" secondary="" version=""/>
								<secondaryRef db="uniprot" id="P33296" secondary="inferred from" version=""/>
							</xref>
							<organism ncbiTaxId="9606">
								<names>
									<shortLabel>Human</shortLabel>
									<fullName>Homo sapiens (Human)</fullName>
								</names>
							</organism>
						</proteinInteractor>
					</proteinParticipant>
					<proteinParticipant>
						<proteinInteractor id="O75691">
							<names>
								<shortLabel>DRIM</shortLabel>
							</names>
							<xref>
								<primaryRef db="Uniprot" id="O75691" secondary="" version=""/>
								<secondaryRef db="Uniprot" id="P35194" secondary="inferred from" version=""/>
							</xref>
							<organism ncbiTaxId="9606">
								<names>
									<shortLabel>Human</shortLabel>
									<fullName>Homo sapiens (Human)</fullName>
								</names>
							</organism>
						</proteinInteractor>
					</proteinParticipant>
				</participantList>
				<xref>
					<primaryRef db="MINT" id="mint_10425" secondary="inferred from" version=""/>
				</xref>
				<attributeList>
					<attribute name="model organism">Saccharomyces cerevisiae (Baker&apos;s yeast)</attribute>
				</attributeList>
			</interaction>
			<interaction>
				<availabilityRef ref="1"/>
				<experimentList>
					<experimentRef ref="1"/>
				</experimentList>
				<participantList>
					<proteinParticipant>
						<proteinInteractor id="Q9H2K6">
							<names>
								<shortLabel>Q9H2K6</shortLabel>
							</names>
							<xref>
								<primaryRef db="uniprot" id="Q9H2K6" secondary="" version=""/>
								<secondaryRef db="uniprot" id="P40856" secondary="inferred from" version=""/>
							</xref>
							<organism ncbiTaxId="9606">
								<names>
									<shortLabel>Human</shortLabel>
									<fullName>Homo sapiens (Human)</fullName>
								</names>
							</organism>
						</proteinInteractor>
					</proteinParticipant>
					<proteinParticipant>
						<proteinInteractor id="P06730">
							<names>
								<shortLabel>IF4E</shortLabel>
							</names>
							<xref>
								<primaryRef db="Uniprot" id="P06730" secondary="" version=""/>
								<secondaryRef db="Uniprot" id="P07260" secondary="inferred from" version=""/>
							</xref>
							<organism ncbiTaxId="9606">
								<names>
									<shortLabel>Human</shortLabel>
									<fullName>Homo sapiens (Human)</fullName>
								</names>
							</organism>
						</proteinInteractor>
					</proteinParticipant>
				</participantList>
				<xref>
					<primaryRef db="MINT" id="mint_10426" secondary="inferred from" version=""/>
				</xref>
				<attributeList>
					<attribute name="model organism">Saccharomyces cerevisiae (Baker&apos;s yeast)</attribute>
				</attributeList>
			</interaction>
			<interaction>
				<availabilityRef ref="1"/>
				<experimentList>
					<experimentRef ref="1"/>
				</experimentList>
				<participantList>
					<proteinParticipant>
						<proteinInteractor id="O00488">
							<names>
								<shortLabel>ZN593</shortLabel>
							</names>
							<xref>
								<primaryRef db="uniprot" id="O00488" secondary="" version=""/>
								<secondaryRef db="uniprot" id="Q08004" secondary="inferred from" version=""/>
							</xref>
							<organism ncbiTaxId="9606">
								<names>
									<shortLabel>Human</shortLabel>
									<fullName>Homo sapiens (Human)</fullName>
								</names>
							</organism>
						</proteinInteractor>
					</proteinParticipant>
					<proteinParticipant>
						<proteinInteractor id="P40926">
							<names>
								<shortLabel>MDHM</shortLabel>
							</names>
							<xref>
								<primaryRef db="Uniprot" id="P40926" secondary="" version=""/>
								<secondaryRef db="Uniprot" id="P17505" secondary="inferred from" version=""/>
							</xref>
							<organism ncbiTaxId="9606">
								<names>
									<shortLabel>Human</shortLabel>
									<fullName>Homo sapiens (Human)</fullName>
								</names>
							</organism>
						</proteinInteractor>
					</proteinParticipant>
				</participantList>
				<xref>
					<primaryRef db="MINT" id="mint_10428" secondary="inferred from" version=""/>
				</xref>
				<attributeList>
					<attribute name="model organism">Saccharomyces cerevisiae (Baker&apos;s yeast)</attribute>
				</attributeList>
			</interaction>
			<interaction>
				<availabilityRef ref="1"/>
				<experimentList>
					<experimentRef ref="1"/>
				</experimentList>
				<participantList>
					<proteinParticipant>
						<proteinInteractor id="Q14565">
							<names>
								<shortLabel>DMC1</shortLabel>
							</names>
							<xref>
								<primaryRef db="uniprot" id="Q14565" secondary="" version=""/>
								<secondaryRef db="uniprot" id="P25453" secondary="inferred from" version=""/>
							</xref>
							<organism ncbiTaxId="9606">
								<names>
									<shortLabel>Human</shortLabel>
									<fullName>Homo sapiens (Human)</fullName>
								</names>
							</organism>
						</proteinInteractor>
					</proteinParticipant>
					<proteinParticipant>
						<proteinInteractor id="Q96EY1">
							<names>
								<shortLabel>DNJA3</shortLabel>
							</names>
							<xref>
								<primaryRef db="Uniprot" id="Q96EY1" secondary="" version=""/>
								<secondaryRef db="Uniprot" id="P35191" secondary="inferred from" version=""/>
							</xref>
							<organism ncbiTaxId="9606">
								<names>
									<shortLabel>Human</shortLabel>
									<fullName>Homo sapiens (Human)</fullName>
								</names>
							</organism>
						</proteinInteractor>
					</proteinParticipant>
				</participantList>
				<xref>
					<primaryRef db="MINT" id="mint_10429" secondary="inferred from" version=""/>
				</xref>
				<attributeList>
					<attribute name="model organism">Saccharomyces cerevisiae (Baker&apos;s yeast)</attribute>
				</attributeList>
			</interaction>
			<interaction>
				<availabilityRef ref="1"/>
				<experimentList>
					<experimentRef ref="1"/>
				</experimentList>
				<participantList>
					<proteinParticipant>
						<proteinInteractor id="Q9H501">
							<names>
								<shortLabel>CT006</shortLabel>
							</names>
							<xref>
								<primaryRef db="uniprot" id="Q9H501" secondary="" version=""/>
								<secondaryRef db="uniprot" id="Q06344" secondary="inferred from" version=""/>
							</xref>
							<organism ncbiTaxId="9606">
								<names>
									<shortLabel>Human</shortLabel>
									<fullName>Homo sapiens (Human)</fullName>
								</names>
							</organism>
						</proteinInteractor>
					</proteinParticipant>
					<proteinParticipant>
						<proteinInteractor id="P06730">
							<names>
								<shortLabel>IF4E</shortLabel>
							</names>
							<xref>
								<primaryRef db="Uniprot" id="P06730" secondary="" version=""/>
								<secondaryRef db="Uniprot" id="P07260" secondary="inferred from" version=""/>
							</xref>
							<organism ncbiTaxId="9606">
								<names>
									<shortLabel>Human</shortLabel>
									<fullName>Homo sapiens (Human)</fullName>
								</names>
							</organism>
						</proteinInteractor>
					</proteinParticipant>
				</participantList>
				<xref>
					<primaryRef db="MINT" id="mint_10432" secondary="inferred from" version=""/>
				</xref>
				<attributeList>
					<attribute name="model organism">Saccharomyces cerevisiae (Baker&apos;s yeast)</attribute>
				</attributeList>
			</interaction>
			<interaction>
				<availabilityRef ref="1"/>
				<experimentList>
					<experimentRef ref="1"/>
				</experimentList>
				<participantList>
					<proteinParticipant>
						<proteinInteractor id="Q9BSW6">
							<names>
								<shortLabel>Q9BSW6</shortLabel>
							</names>
							<xref>
								<primaryRef db="uniprot" id="Q9BSW6" secondary="" version=""/>
								<secondaryRef db="uniprot" id="Q03897" secondary="inferred from" version=""/>
							</xref>
							<organism ncbiTaxId="9606">
								<names>
									<shortLabel>Human</shortLabel>
									<fullName>Homo sapiens (Human)</fullName>
								</names>
							</organism>
						</proteinInteractor>
					</proteinParticipant>
					<proteinParticipant>
						<proteinInteractor id="Q08752">
							<names>
								<shortLabel>PPID</shortLabel>
							</names>
							<xref>
								<primaryRef db="Uniprot" id="Q08752" secondary="" version=""/>
								<secondaryRef db="Uniprot" id="P53691" secondary="inferred from" version=""/>
							</xref>
							<organism ncbiTaxId="9606">
								<names>
									<shortLabel>Human</shortLabel>
									<fullName>Homo sapiens (Human)</fullName>
								</names>
							</organism>
						</proteinInteractor>
					</proteinParticipant>
				</participantList>
				<xref>
					<primaryRef db="MINT" id="mint_10437" secondary="inferred from" version=""/>
				</xref>
				<attributeList>
					<attribute name="model organism">Saccharomyces cerevisiae (Baker&apos;s yeast)</attribute>
				</attributeList>
			</interaction>
			<interaction>
				<availabilityRef ref="1"/>
				<experimentList>
					<experimentRef ref="1"/>
				</experimentList>
				<participantList>
					<proteinParticipant>
						<proteinInteractor id="Q8N3Z6">
							<names>
								<shortLabel>Q8N3Z6</shortLabel>
							</names>
							<xref>
								<primaryRef db="uniprot" id="Q8N3Z6" secondary="" version=""/>
								<secondaryRef db="uniprot" id="P40507" secondary="inferred from" version=""/>
							</xref>
							<organism ncbiTaxId="9606">
								<names>
									<shortLabel>Human</shortLabel>
									<fullName>Homo sapiens (Human)</fullName>
								</names>
							</organism>
						</proteinInteractor>
					</proteinParticipant>
					<proteinParticipant>
						<proteinInteractor id="O43390">
							<names>
								<shortLabel>HNRPR</shortLabel>
							</names>
							<xref>
								<primaryRef db="Uniprot" id="O43390" secondary="" version=""/>
								<secondaryRef db="Uniprot" id="Q01560" secondary="inferred from" version=""/>
							</xref>
							<organism ncbiTaxId="9606">
								<names>
									<shortLabel>Human</shortLabel>
									<fullName>Homo sapiens (Human)</fullName>
								</names>
							</organism>
						</proteinInteractor>
					</proteinParticipant>
				</participantList>
				<xref>
					<primaryRef db="MINT" id="mint_10442" secondary="inferred from" version=""/>
				</xref>
				<attributeList>
					<attribute name="model organism">Saccharomyces cerevisiae (Baker&apos;s yeast)</attribute>
				</attributeList>
			</interaction>
			<interaction>
				<availabilityRef ref="1"/>
				<experimentList>
					<experimentRef ref="1"/>
				</experimentList>
				<participantList>
					<proteinParticipant>
						<proteinInteractor id="Q9ULW4">
							<names>
								<shortLabel>Q9ULW4</shortLabel>
							</names>
							<xref>
								<primaryRef db="uniprot" id="Q9ULW4" secondary="" version=""/>
								<secondaryRef db="uniprot" id="Q06436" secondary="inferred from" version=""/>
							</xref>
							<organism ncbiTaxId="9606">
								<names>
									<shortLabel>Human</shortLabel>
									<fullName>Homo sapiens (Human)</fullName>
								</names>
							</organism>
						</proteinInteractor>
					</proteinParticipant>
					<proteinParticipant>
						<proteinInteractor id="P42696">
							<names>
								<shortLabel>K0117</shortLabel>
							</names>
							<xref>
								<primaryRef db="Uniprot" id="P42696" secondary="" version=""/>
								<secondaryRef db="Uniprot" id="Q08208" secondary="inferred from" version=""/>
							</xref>
							<organism ncbiTaxId="9606">
								<names>
									<shortLabel>Human</shortLabel>
									<fullName>Homo sapiens (Human)</fullName>
								</names>
							</organism>
						</proteinInteractor>
					</proteinParticipant>
				</participantList>
				<xref>
					<primaryRef db="MINT" id="mint_10443" secondary="inferred from" version=""/>
				</xref>
				<attributeList>
					<attribute name="model organism">Saccharomyces cerevisiae (Baker&apos;s yeast)</attribute>
				</attributeList>
			</interaction>
			<interaction>
				<availabilityRef ref="1"/>
				<experimentList>
					<experimentRef ref="1"/>
				</experimentList>
				<participantList>
					<proteinParticipant>
						<proteinInteractor id="Q8TEA7">
							<names>
								<shortLabel>Q8TEA7</shortLabel>
							</names>
							<xref>
								<primaryRef db="uniprot" id="Q8TEA7" secondary="" version=""/>
								<secondaryRef db="uniprot" id="P26448" secondary="inferred from" version=""/>
							</xref>
							<organism ncbiTaxId="9606">
								<names>
									<shortLabel>Human</shortLabel>
									<fullName>Homo sapiens (Human)</fullName>
								</names>
							</organism>
						</proteinInteractor>
					</proteinParticipant>
					<proteinParticipant>
						<proteinInteractor id="Q9NSE4">
							<names>
								<shortLabel>Q9NSE4</shortLabel>
							</names>
							<xref>
								<primaryRef db="Uniprot" id="Q9NSE4" secondary="" version=""/>
								<secondaryRef db="Uniprot" id="P48526" secondary="inferred from" version=""/>
							</xref>
							<organism ncbiTaxId="9606">
								<names>
									<shortLabel>Human</shortLabel>
									<fullName>Homo sapiens (Human)</fullName>
								</names>
							</organism>
						</proteinInteractor>
					</proteinParticipant>
				</participantList>
				<xref>
					<primaryRef db="MINT" id="mint_10445" secondary="inferred from" version=""/>
				</xref>
				<attributeList>
					<attribute name="model organism">Saccharomyces cerevisiae (Baker&apos;s yeast)</attribute>
				</attributeList>
			</interaction>
			<interaction>
				<availabilityRef ref="1"/>
				<experimentList>
					<experimentRef ref="1"/>
				</experimentList>
				<participantList>
					<proteinParticipant>
						<proteinInteractor id="P49770">
							<names>
								<shortLabel>EI2BB</shortLabel>
							</names>
							<xref>
								<primaryRef db="uniprot" id="P49770" secondary="" version=""/>
								<secondaryRef db="uniprot" id="P32502" secondary="inferred from" version=""/>
							</xref>
							<organism ncbiTaxId="9606">
								<names>
									<shortLabel>Human</shortLabel>
									<fullName>Homo sapiens (Human)</fullName>
								</names>
							</organism>
						</proteinInteractor>
					</proteinParticipant>
					<proteinParticipant>
						<proteinInteractor id="Q96HX4">
							<names>
								<shortLabel>Q96HX4</shortLabel>
							</names>
							<xref>
								<primaryRef db="Uniprot" id="Q96HX4" secondary="" version=""/>
								<secondaryRef db="Uniprot" id="P32263" secondary="inferred from" version=""/>
							</xref>
							<organism ncbiTaxId="9606">
								<names>
									<shortLabel>Human</shortLabel>
									<fullName>Homo sapiens (Human)</fullName>
								</names>
							</organism>
						</proteinInteractor>
					</proteinParticipant>
				</participantList>
				<xref>
					<primaryRef db="MINT" id="mint_10448" secondary="inferred from" version=""/>
				</xref>
				<attributeList>
					<attribute name="model organism">Saccharomyces cerevisiae (Baker&apos;s yeast)</attribute>
				</attributeList>
			</interaction>
			<interaction>
				<availabilityRef ref="1"/>
				<experimentList>
					<experimentRef ref="1"/>
				</experimentList>
				<participantList>
					<proteinParticipant>
						<proteinInteractor id="O95155">
							<names>
								<shortLabel>UBE4B</shortLabel>
							</names>
							<xref>
								<primaryRef db="uniprot" id="O95155" secondary="" version=""/>
								<secondaryRef db="uniprot" id="P54860" secondary="inferred from" version=""/>
							</xref>
							<organism ncbiTaxId="9606">
								<names>
									<shortLabel>Human</shortLabel>
									<fullName>Homo sapiens (Human)</fullName>
								</names>
							</organism>
						</proteinInteractor>
					</proteinParticipant>
					<proteinParticipant>
						<proteinInteractor id="Q9UNZ2">
							<names>
								<shortLabel>NSF1C</shortLabel>
							</names>
							<xref>
								<primaryRef db="Uniprot" id="Q9UNZ2" secondary="" version=""/>
								<secondaryRef db="Uniprot" id="P34223" secondary="inferred from" version=""/>
							</xref>
							<organism ncbiTaxId="9606">
								<names>
									<shortLabel>Human</shortLabel>
									<fullName>Homo sapiens (Human)</fullName>
								</names>
							</organism>
						</proteinInteractor>
					</proteinParticipant>
				</participantList>
				<xref>
					<primaryRef db="MINT" id="mint_10450" secondary="inferred from" version=""/>
				</xref>
				<attributeList>
					<attribute name="model organism">Saccharomyces cerevisiae (Baker&apos;s yeast)</attribute>
				</attributeList>
			</interaction>
			<interaction>
				<availabilityRef ref="1"/>
				<experimentList>
					<experimentRef ref="1"/>
				</experimentList>
				<participantList>
					<proteinParticipant>
						<proteinInteractor id="P23025">
							<names>
								<shortLabel>XPA</shortLabel>
							</names>
							<xref>
								<primaryRef db="uniprot" id="P23025" secondary="" version=""/>
								<secondaryRef db="uniprot" id="P28519" secondary="inferred from" version=""/>
							</xref>
							<organism ncbiTaxId="9606">
								<names>
									<shortLabel>Human</shortLabel>
									<fullName>Homo sapiens (Human)</fullName>
								</names>
							</organism>
						</proteinInteractor>
					</proteinParticipant>
					<proteinParticipant>
						<proteinInteractor id="Q01831">
							<names>
								<shortLabel>XPC</shortLabel>
							</names>
							<xref>
								<primaryRef db="Uniprot" id="Q01831" secondary="" version=""/>
								<secondaryRef db="Uniprot" id="P14736" secondary="inferred from" version=""/>
							</xref>
							<organism ncbiTaxId="9606">
								<names>
									<shortLabel>Human</shortLabel>
									<fullName>Homo sapiens (Human)</fullName>
								</names>
							</organism>
						</proteinInteractor>
					</proteinParticipant>
				</participantList>
				<xref>
					<primaryRef db="MINT" id="mint_10452" secondary="inferred from" version=""/>
				</xref>
				<attributeList>
					<attribute name="model organism">Saccharomyces cerevisiae (Baker&apos;s yeast)</attribute>
				</attributeList>
			</interaction>
			<interaction>
				<availabilityRef ref="1"/>
				<experimentList>
					<experimentRef ref="1"/>
				</experimentList>
				<participantList>
					<proteinParticipant>
						<proteinInteractor id="Q8TAF3">
							<names>
								<shortLabel>Q8TAF3</shortLabel>
							</names>
							<xref>
								<primaryRef db="uniprot" id="Q8TAF3" secondary="" version=""/>
								<secondaryRef db="uniprot" id="Q99247" secondary="inferred from" version=""/>
							</xref>
							<organism ncbiTaxId="9606">
								<names>
									<shortLabel>Human</shortLabel>
									<fullName>Homo sapiens (Human)</fullName>
								</names>
							</organism>
						</proteinInteractor>
					</proteinParticipant>
					<proteinParticipant>
						<proteinInteractor id="Q8IXX1">
							<names>
								<shortLabel>Q8IXX1</shortLabel>
							</names>
							<xref>
								<primaryRef db="Uniprot" id="Q8IXX1" secondary="" version=""/>
								<secondaryRef db="Uniprot" id="P39960" secondary="inferred from" version=""/>
							</xref>
							<organism ncbiTaxId="9606">
								<names>
									<shortLabel>Human</shortLabel>
									<fullName>Homo sapiens (Human)</fullName>
								</names>
							</organism>
						</proteinInteractor>
					</proteinParticipant>
				</participantList>
				<xref>
					<primaryRef db="MINT" id="mint_10453" secondary="inferred from" version=""/>
				</xref>
				<attributeList>
					<attribute name="model organism">Saccharomyces cerevisiae (Baker&apos;s yeast)</attribute>
				</attributeList>
			</interaction>
			<interaction>
				<availabilityRef ref="1"/>
				<experimentList>
					<experimentRef ref="1"/>
				</experimentList>
				<participantList>
					<proteinParticipant>
						<proteinInteractor id="O60346">
							<names>
								<shortLabel>O60346</shortLabel>
							</names>
							<xref>
								<primaryRef db="uniprot" id="O60346" secondary="" version=""/>
								<secondaryRef db="uniprot" id="P08678" secondary="inferred from" version=""/>
							</xref>
							<organism ncbiTaxId="9606">
								<names>
									<shortLabel>Human</shortLabel>
									<fullName>Homo sapiens (Human)</fullName>
								</names>
							</organism>
						</proteinInteractor>
					</proteinParticipant>
					<proteinParticipant>
						<proteinInteractor id="P31350">
							<names>
								<shortLabel>RIR2</shortLabel>
							</names>
							<xref>
								<primaryRef db="Uniprot" id="P31350" secondary="" version=""/>
								<secondaryRef db="Uniprot" id="P09938" secondary="inferred from" version=""/>
							</xref>
							<organism ncbiTaxId="9606">
								<names>
									<shortLabel>Human</shortLabel>
									<fullName>Homo sapiens (Human)</fullName>
								</names>
							</organism>
						</proteinInteractor>
					</proteinParticipant>
				</participantList>
				<xref>
					<primaryRef db="MINT" id="mint_10456" secondary="inferred from" version=""/>
				</xref>
				<attributeList>
					<attribute name="model organism">Saccharomyces cerevisiae (Baker&apos;s yeast)</attribute>
				</attributeList>
			</interaction>
			<interaction>
				<availabilityRef ref="1"/>
				<experimentList>
					<experimentRef ref="1"/>
				</experimentList>
				<participantList>
					<proteinParticipant>
						<proteinInteractor id="O95602">
							<names>
								<shortLabel>RPA1</shortLabel>
							</names>
							<xref>
								<primaryRef db="uniprot" id="O95602" secondary="" version=""/>
								<secondaryRef db="uniprot" id="P10964" secondary="inferred from" version=""/>
							</xref>
							<organism ncbiTaxId="9606">
								<names>
									<shortLabel>Human</shortLabel>
									<fullName>Homo sapiens (Human)</fullName>
								</names>
							</organism>
						</proteinInteractor>
					</proteinParticipant>
					<proteinParticipant>
						<proteinInteractor id="P19388">
							<names>
								<shortLabel>RPB5</shortLabel>
							</names>
							<xref>
								<primaryRef db="Uniprot" id="P19388" secondary="" version=""/>
								<secondaryRef db="Uniprot" id="P20434" secondary="inferred from" version=""/>
							</xref>
							<organism ncbiTaxId="9606">
								<names>
									<shortLabel>Human</shortLabel>
									<fullName>Homo sapiens (Human)</fullName>
								</names>
							</organism>
						</proteinInteractor>
					</proteinParticipant>
				</participantList>
				<xref>
					<primaryRef db="MINT" id="mint_10458" secondary="inferred from" version=""/>
				</xref>
				<attributeList>
					<attribute name="model organism">Saccharomyces cerevisiae (Baker&apos;s yeast)</attribute>
				</attributeList>
			</interaction>
			<interaction>
				<availabilityRef ref="1"/>
				<experimentList>
					<experimentRef ref="1"/>
				</experimentList>
				<participantList>
					<proteinParticipant>
						<proteinInteractor id="P06730">
							<names>
								<shortLabel>IF4E</shortLabel>
							</names>
							<xref>
								<primaryRef db="uniprot" id="P06730" secondary="" version=""/>
								<secondaryRef db="uniprot" id="P07260" secondary="inferred from" version=""/>
							</xref>
							<organism ncbiTaxId="9606">
								<names>
									<shortLabel>Human</shortLabel>
									<fullName>Homo sapiens (Human)</fullName>
								</names>
							</organism>
						</proteinInteractor>
					</proteinParticipant>
					<proteinParticipant>
						<proteinInteractor id="O60488">
							<names>
								<shortLabel>ACSL4</shortLabel>
							</names>
							<xref>
								<primaryRef db="Uniprot" id="O60488" secondary="" version=""/>
								<secondaryRef db="Uniprot" id="P47912" secondary="inferred from" version=""/>
							</xref>
							<organism ncbiTaxId="9606">
								<names>
									<shortLabel>Human</shortLabel>
									<fullName>Homo sapiens (Human)</fullName>
								</names>
							</organism>
						</proteinInteractor>
					</proteinParticipant>
				</participantList>
				<xref>
					<primaryRef db="MINT" id="mint_10459" secondary="inferred from" version=""/>
				</xref>
				<attributeList>
					<attribute name="model organism">Saccharomyces cerevisiae (Baker&apos;s yeast)</attribute>
				</attributeList>
			</interaction>
			<interaction>
				<availabilityRef ref="1"/>
				<experimentList>
					<experimentRef ref="1"/>
				</experimentList>
				<participantList>
					<proteinParticipant>
						<proteinInteractor id="P35249">
							<names>
								<shortLabel>RFC4</shortLabel>
							</names>
							<xref>
								<primaryRef db="uniprot" id="P35249" secondary="" version=""/>
								<secondaryRef db="uniprot" id="P40348" secondary="inferred from" version=""/>
							</xref>
							<organism ncbiTaxId="9606">
								<names>
									<shortLabel>Human</shortLabel>
									<fullName>Homo sapiens (Human)</fullName>
								</names>
							</organism>
						</proteinInteractor>
					</proteinParticipant>
					<proteinParticipant>
						<proteinInteractor id="P36871">
							<names>
								<shortLabel>PGMU</shortLabel>
							</names>
							<xref>
								<primaryRef db="Uniprot" id="P36871" secondary="" version=""/>
								<secondaryRef db="Uniprot" id="P37012" secondary="inferred from" version=""/>
							</xref>
							<organism ncbiTaxId="9606">
								<names>
									<shortLabel>Human</shortLabel>
									<fullName>Homo sapiens (Human)</fullName>
								</names>
							</organism>
						</proteinInteractor>
					</proteinParticipant>
				</participantList>
				<xref>
					<primaryRef db="MINT" id="mint_10465" secondary="inferred from" version=""/>
				</xref>
				<attributeList>
					<attribute name="model organism">Saccharomyces cerevisiae (Baker&apos;s yeast)</attribute>
				</attributeList>
			</interaction>
			<interaction>
				<availabilityRef ref="1"/>
				<experimentList>
					<experimentRef ref="1"/>
				</experimentList>
				<participantList>
					<proteinParticipant>
						<proteinInteractor id="Q8N3Z6">
							<names>
								<shortLabel>Q8N3Z6</shortLabel>
							</names>
							<xref>
								<primaryRef db="uniprot" id="Q8N3Z6" secondary="" version=""/>
								<secondaryRef db="uniprot" id="P40507" secondary="inferred from" version=""/>
							</xref>
							<organism ncbiTaxId="9606">
								<names>
									<shortLabel>Human</shortLabel>
									<fullName>Homo sapiens (Human)</fullName>
								</names>
							</organism>
						</proteinInteractor>
					</proteinParticipant>
					<proteinParticipant>
						<proteinInteractor id="O15523">
							<names>
								<shortLabel>DDX3Y</shortLabel>
							</names>
							<xref>
								<primaryRef db="Uniprot" id="O15523" secondary="" version=""/>
								<secondaryRef db="Uniprot" id="P06634" secondary="inferred from" version=""/>
							</xref>
							<organism ncbiTaxId="9606">
								<names>
									<shortLabel>Human</shortLabel>
									<fullName>Homo sapiens (Human)</fullName>
								</names>
							</organism>
						</proteinInteractor>
					</proteinParticipant>
				</participantList>
				<xref>
					<primaryRef db="MINT" id="mint_10469" secondary="inferred from" version=""/>
				</xref>
				<attributeList>
					<attribute name="model organism">Saccharomyces cerevisiae (Baker&apos;s yeast)</attribute>
				</attributeList>
			</interaction>
			<interaction>
				<availabilityRef ref="1"/>
				<experimentList>
					<experimentRef ref="1"/>
				</experimentList>
				<participantList>
					<proteinParticipant>
						<proteinInteractor id="Q13526">
							<names>
								<shortLabel>PIN1</shortLabel>
							</names>
							<xref>
								<primaryRef db="uniprot" id="Q13526" secondary="" version=""/>
								<secondaryRef db="uniprot" id="P22696" secondary="inferred from" version=""/>
							</xref>
							<organism ncbiTaxId="9606">
								<names>
									<shortLabel>Human</shortLabel>
									<fullName>Homo sapiens (Human)</fullName>
								</names>
							</organism>
						</proteinInteractor>
					</proteinParticipant>
					<proteinParticipant>
						<proteinInteractor id="P28066">
							<names>
								<shortLabel>PSA5</shortLabel>
							</names>
							<xref>
								<primaryRef db="Uniprot" id="P28066" secondary="" version=""/>
								<secondaryRef db="Uniprot" id="P32379" secondary="inferred from" version=""/>
							</xref>
							<organism ncbiTaxId="9606">
								<names>
									<shortLabel>Human</shortLabel>
									<fullName>Homo sapiens (Human)</fullName>
								</names>
							</organism>
						</proteinInteractor>
					</proteinParticipant>
				</participantList>
				<xref>
					<primaryRef db="MINT" id="mint_10471" secondary="inferred from" version=""/>
				</xref>
				<attributeList>
					<attribute name="model organism">Saccharomyces cerevisiae (Baker&apos;s yeast)</attribute>
				</attributeList>
			</interaction>
			<interaction>
				<availabilityRef ref="1"/>
				<experimentList>
					<experimentRef ref="1"/>
				</experimentList>
				<participantList>
					<proteinParticipant>
						<proteinInteractor id="P49770">
							<names>
								<shortLabel>EI2BB</shortLabel>
							</names>
							<xref>
								<primaryRef db="uniprot" id="P49770" secondary="" version=""/>
								<secondaryRef db="uniprot" id="P32502" secondary="inferred from" version=""/>
							</xref>
							<organism ncbiTaxId="9606">
								<names>
									<shortLabel>Human</shortLabel>
									<fullName>Homo sapiens (Human)</fullName>
								</names>
							</organism>
						</proteinInteractor>
					</proteinParticipant>
					<proteinParticipant>
						<proteinInteractor id="Q14232">
							<names>
								<shortLabel>EI2BA</shortLabel>
							</names>
							<xref>
								<primaryRef db="Uniprot" id="Q14232" secondary="" version=""/>
								<secondaryRef db="Uniprot" id="P14741" secondary="inferred from" version=""/>
							</xref>
							<organism ncbiTaxId="9606">
								<names>
									<shortLabel>Human</shortLabel>
									<fullName>Homo sapiens (Human)</fullName>
								</names>
							</organism>
						</proteinInteractor>
					</proteinParticipant>
				</participantList>
				<xref>
					<primaryRef db="MINT" id="mint_10473" secondary="inferred from" version=""/>
				</xref>
				<attributeList>
					<attribute name="model organism">Saccharomyces cerevisiae (Baker&apos;s yeast)</attribute>
				</attributeList>
			</interaction>
			<interaction>
				<availabilityRef ref="1"/>
				<experimentList>
					<experimentRef ref="1"/>
				</experimentList>
				<participantList>
					<proteinParticipant>
						<proteinInteractor id="P43686">
							<names>
								<shortLabel>PRS6B</shortLabel>
							</names>
							<xref>
								<primaryRef db="uniprot" id="P43686" secondary="" version=""/>
								<secondaryRef db="uniprot" id="P33298" secondary="inferred from" version=""/>
							</xref>
							<organism ncbiTaxId="9606">
								<names>
									<shortLabel>Human</shortLabel>
									<fullName>Homo sapiens (Human)</fullName>
								</names>
							</organism>
						</proteinInteractor>
					</proteinParticipant>
					<proteinParticipant>
						<proteinInteractor id="P62191">
							<names>
								<shortLabel>PRS4</shortLabel>
							</names>
							<xref>
								<primaryRef db="Uniprot" id="P62191" secondary="" version=""/>
								<secondaryRef db="Uniprot" id="P40327" secondary="inferred from" version=""/>
							</xref>
							<organism ncbiTaxId="9606">
								<names>
									<shortLabel>Human</shortLabel>
									<fullName>Homo sapiens (Human)</fullName>
								</names>
							</organism>
						</proteinInteractor>
					</proteinParticipant>
				</participantList>
				<xref>
					<primaryRef db="MINT" id="mint_10477" secondary="inferred from" version=""/>
				</xref>
				<attributeList>
					<attribute name="model organism">Saccharomyces cerevisiae (Baker&apos;s yeast)</attribute>
				</attributeList>
			</interaction>
			<interaction>
				<availabilityRef ref="1"/>
				<experimentList>
					<experimentRef ref="1"/>
				</experimentList>
				<participantList>
					<proteinParticipant>
						<proteinInteractor id="O76071">
							<names>
								<shortLabel>WDR39</shortLabel>
							</names>
							<xref>
								<primaryRef db="uniprot" id="O76071" secondary="" version=""/>
								<secondaryRef db="uniprot" id="Q05583" secondary="inferred from" version=""/>
							</xref>
							<organism ncbiTaxId="9606">
								<names>
									<shortLabel>Human</shortLabel>
									<fullName>Homo sapiens (Human)</fullName>
								</names>
							</organism>
						</proteinInteractor>
					</proteinParticipant>
					<proteinParticipant>
						<proteinInteractor id="O75317">
							<names>
								<shortLabel>UBP12</shortLabel>
							</names>
							<xref>
								<primaryRef db="Uniprot" id="O75317" secondary="" version=""/>
								<secondaryRef db="Uniprot" id="P39967" secondary="inferred from" version=""/>
							</xref>
							<organism ncbiTaxId="9606">
								<names>
									<shortLabel>Human</shortLabel>
									<fullName>Homo sapiens (Human)</fullName>
								</names>
							</organism>
						</proteinInteractor>
					</proteinParticipant>
				</participantList>
				<xref>
					<primaryRef db="MINT" id="mint_10479" secondary="inferred from" version=""/>
				</xref>
				<attributeList>
					<attribute name="model organism">Saccharomyces cerevisiae (Baker&apos;s yeast)</attribute>
				</attributeList>
			</interaction>
			<interaction>
				<availabilityRef ref="1"/>
				<experimentList>
					<experimentRef ref="1"/>
				</experimentList>
				<participantList>
					<proteinParticipant>
						<proteinInteractor id="Q13164">
							<names>
								<shortLabel>MK07</shortLabel>
							</names>
							<xref>
								<primaryRef db="uniprot" id="Q13164" secondary="" version=""/>
								<secondaryRef db="uniprot" id="Q00772" secondary="inferred from" version=""/>
							</xref>
							<organism ncbiTaxId="9606">
								<names>
									<shortLabel>Human</shortLabel>
									<fullName>Homo sapiens (Human)</fullName>
								</names>
							</organism>
						</proteinInteractor>
					</proteinParticipant>
					<proteinParticipant>
						<proteinInteractor id="P61160">
							<names>
								<shortLabel>ARP2</shortLabel>
							</names>
							<xref>
								<primaryRef db="Uniprot" id="P61160" secondary="" version=""/>
								<secondaryRef db="Uniprot" id="P32381" secondary="inferred from" version=""/>
							</xref>
							<organism ncbiTaxId="9606">
								<names>
									<shortLabel>Human</shortLabel>
									<fullName>Homo sapiens (Human)</fullName>
								</names>
							</organism>
						</proteinInteractor>
					</proteinParticipant>
				</participantList>
				<xref>
					<primaryRef db="MINT" id="mint_10480" secondary="inferred from" version=""/>
				</xref>
				<attributeList>
					<attribute name="model organism">Saccharomyces cerevisiae (Baker&apos;s yeast)</attribute>
				</attributeList>
			</interaction>
			<interaction>
				<availabilityRef ref="1"/>
				<experimentList>
					<experimentRef ref="1"/>
				</experimentList>
				<participantList>
					<proteinParticipant>
						<proteinInteractor id="Q9Y2X8">
							<names>
								<shortLabel>Q9Y2X8</shortLabel>
							</names>
							<xref>
								<primaryRef db="uniprot" id="Q9Y2X8" secondary="" version=""/>
								<secondaryRef db="uniprot" id="P15731" secondary="inferred from" version=""/>
							</xref>
							<organism ncbiTaxId="9606">
								<names>
									<shortLabel>Human</shortLabel>
									<fullName>Homo sapiens (Human)</fullName>
								</names>
							</organism>
						</proteinInteractor>
					</proteinParticipant>
					<proteinParticipant>
						<proteinInteractor id="Q14669">
							<names>
								<shortLabel>TRI12</shortLabel>
							</names>
							<xref>
								<primaryRef db="Uniprot" id="Q14669" secondary="" version=""/>
								<secondaryRef db="Uniprot" id="P33202" secondary="inferred from" version=""/>
							</xref>
							<organism ncbiTaxId="9606">
								<names>
									<shortLabel>Human</shortLabel>
									<fullName>Homo sapiens (Human)</fullName>
								</names>
							</organism>
						</proteinInteractor>
					</proteinParticipant>
				</participantList>
				<xref>
					<primaryRef db="MINT" id="mint_10481" secondary="inferred from" version=""/>
				</xref>
				<attributeList>
					<attribute name="model organism">Saccharomyces cerevisiae (Baker&apos;s yeast)</attribute>
				</attributeList>
			</interaction>
			<interaction>
				<availabilityRef ref="1"/>
				<experimentList>
					<experimentRef ref="1"/>
				</experimentList>
				<participantList>
					<proteinParticipant>
						<proteinInteractor id="P20340">
							<names>
								<shortLabel>RAB6A</shortLabel>
							</names>
							<xref>
								<primaryRef db="uniprot" id="P20340" secondary="" version=""/>
								<secondaryRef db="uniprot" id="Q99260" secondary="inferred from" version=""/>
							</xref>
							<organism ncbiTaxId="9606">
								<names>
									<shortLabel>Human</shortLabel>
									<fullName>Homo sapiens (Human)</fullName>
								</names>
							</organism>
						</proteinInteractor>
					</proteinParticipant>
					<proteinParticipant>
						<proteinInteractor id="P46060">
							<names>
								<shortLabel>RGP1</shortLabel>
							</names>
							<xref>
								<primaryRef db="Uniprot" id="P46060" secondary="" version=""/>
								<secondaryRef db="Uniprot" id="P11745" secondary="inferred from" version=""/>
							</xref>
							<organism ncbiTaxId="9606">
								<names>
									<shortLabel>Human</shortLabel>
									<fullName>Homo sapiens (Human)</fullName>
								</names>
							</organism>
						</proteinInteractor>
					</proteinParticipant>
				</participantList>
				<xref>
					<primaryRef db="MINT" id="mint_10486" secondary="inferred from" version=""/>
				</xref>
				<attributeList>
					<attribute name="model organism">Saccharomyces cerevisiae (Baker&apos;s yeast)</attribute>
				</attributeList>
			</interaction>
			<interaction>
				<availabilityRef ref="1"/>
				<experimentList>
					<experimentRef ref="1"/>
				</experimentList>
				<participantList>
					<proteinParticipant>
						<proteinInteractor id="Q8TBU6">
							<names>
								<shortLabel>Q8TBU6</shortLabel>
							</names>
							<xref>
								<primaryRef db="uniprot" id="Q8TBU6" secondary="" version=""/>
								<secondaryRef db="uniprot" id="P53196" secondary="inferred from" version=""/>
							</xref>
							<organism ncbiTaxId="9606">
								<names>
									<shortLabel>Human</shortLabel>
									<fullName>Homo sapiens (Human)</fullName>
								</names>
							</organism>
						</proteinInteractor>
					</proteinParticipant>
					<proteinParticipant>
						<proteinInteractor id="Q9Y230">
							<names>
								<shortLabel>RUVB2</shortLabel>
							</names>
							<xref>
								<primaryRef db="Uniprot" id="Q9Y230" secondary="" version=""/>
								<secondaryRef db="Uniprot" id="Q12464" secondary="inferred from" version=""/>
							</xref>
							<organism ncbiTaxId="9606">
								<names>
									<shortLabel>Human</shortLabel>
									<fullName>Homo sapiens (Human)</fullName>
								</names>
							</organism>
						</proteinInteractor>
					</proteinParticipant>
				</participantList>
				<xref>
					<primaryRef db="MINT" id="mint_10487" secondary="inferred from" version=""/>
				</xref>
				<attributeList>
					<attribute name="model organism">Saccharomyces cerevisiae (Baker&apos;s yeast)</attribute>
				</attributeList>
			</interaction>
			<interaction>
				<availabilityRef ref="1"/>
				<experimentList>
					<experimentRef ref="1"/>
				</experimentList>
				<participantList>
					<proteinParticipant>
						<proteinInteractor id="Q15427">
							<names>
								<shortLabel>SF3B4</shortLabel>
							</names>
							<xref>
								<primaryRef db="uniprot" id="Q15427" secondary="" version=""/>
								<secondaryRef db="uniprot" id="Q99181" secondary="inferred from" version=""/>
							</xref>
							<organism ncbiTaxId="9606">
								<names>
									<shortLabel>Human</shortLabel>
									<fullName>Homo sapiens (Human)</fullName>
								</names>
							</organism>
						</proteinInteractor>
					</proteinParticipant>
					<proteinParticipant>
						<proteinInteractor id="Q15393">
							<names>
								<shortLabel>SF3B3</shortLabel>
							</names>
							<xref>
								<primaryRef db="Uniprot" id="Q15393" secondary="" version=""/>
								<secondaryRef db="Uniprot" id="Q04693" secondary="inferred from" version=""/>
							</xref>
							<organism ncbiTaxId="9606">
								<names>
									<shortLabel>Human</shortLabel>
									<fullName>Homo sapiens (Human)</fullName>
								</names>
							</organism>
						</proteinInteractor>
					</proteinParticipant>
				</participantList>
				<xref>
					<primaryRef db="MINT" id="mint_10495" secondary="inferred from" version=""/>
				</xref>
				<attributeList>
					<attribute name="model organism">Saccharomyces cerevisiae (Baker&apos;s yeast)</attribute>
				</attributeList>
			</interaction>
			<interaction>
				<availabilityRef ref="1"/>
				<experimentList>
					<experimentRef ref="1"/>
				</experimentList>
				<participantList>
					<proteinParticipant>
						<proteinInteractor id="O96017">
							<names>
								<shortLabel>CHK2</shortLabel>
							</names>
							<xref>
								<primaryRef db="uniprot" id="O96017" secondary="" version=""/>
								<secondaryRef db="uniprot" id="P22216" secondary="inferred from" version=""/>
							</xref>
							<organism ncbiTaxId="9606">
								<names>
									<shortLabel>Human</shortLabel>
									<fullName>Homo sapiens (Human)</fullName>
								</names>
							</organism>
						</proteinInteractor>
					</proteinParticipant>
					<proteinParticipant>
						<proteinInteractor id="Q15181">
							<names>
								<shortLabel>IPYR</shortLabel>
							</names>
							<xref>
								<primaryRef db="Uniprot" id="Q15181" secondary="" version=""/>
								<secondaryRef db="Uniprot" id="P00817" secondary="inferred from" version=""/>
							</xref>
							<organism ncbiTaxId="9606">
								<names>
									<shortLabel>Human</shortLabel>
									<fullName>Homo sapiens (Human)</fullName>
								</names>
							</organism>
						</proteinInteractor>
					</proteinParticipant>
				</participantList>
				<xref>
					<primaryRef db="MINT" id="mint_10499" secondary="inferred from" version=""/>
				</xref>
				<attributeList>
					<attribute name="model organism">Saccharomyces cerevisiae (Baker&apos;s yeast)</attribute>
				</attributeList>
			</interaction>
			<interaction>
				<availabilityRef ref="1"/>
				<experimentList>
					<experimentRef ref="1"/>
				</experimentList>
				<participantList>
					<proteinParticipant>
						<proteinInteractor id="P36873">
							<names>
								<shortLabel>PP1G</shortLabel>
							</names>
							<xref>
								<primaryRef db="uniprot" id="P36873" secondary="" version=""/>
								<secondaryRef db="uniprot" id="P32598" secondary="inferred from" version=""/>
							</xref>
							<organism ncbiTaxId="9606">
								<names>
									<shortLabel>Human</shortLabel>
									<fullName>Homo sapiens (Human)</fullName>
								</names>
							</organism>
						</proteinInteractor>
					</proteinParticipant>
					<proteinParticipant>
						<proteinInteractor id="Q10570">
							<names>
								<shortLabel>CPSF1</shortLabel>
							</names>
							<xref>
								<primaryRef db="Uniprot" id="Q10570" secondary="" version=""/>
								<secondaryRef db="Uniprot" id="Q06632" secondary="inferred from" version=""/>
							</xref>
							<organism ncbiTaxId="9606">
								<names>
									<shortLabel>Human</shortLabel>
									<fullName>Homo sapiens (Human)</fullName>
								</names>
							</organism>
						</proteinInteractor>
					</proteinParticipant>
				</participantList>
				<xref>
					<primaryRef db="MINT" id="mint_10503" secondary="inferred from" version=""/>
				</xref>
				<attributeList>
					<attribute name="model organism">Saccharomyces cerevisiae (Baker&apos;s yeast)</attribute>
				</attributeList>
			</interaction>
			<interaction>
				<availabilityRef ref="1"/>
				<experimentList>
					<experimentRef ref="1"/>
				</experimentList>
				<participantList>
					<proteinParticipant>
						<proteinInteractor id="P62158">
							<names>
								<shortLabel>CALM</shortLabel>
							</names>
							<xref>
								<primaryRef db="uniprot" id="P62158" secondary="" version=""/>
								<secondaryRef db="uniprot" id="P06787" secondary="inferred from" version=""/>
							</xref>
							<organism ncbiTaxId="9606">
								<names>
									<shortLabel>Human</shortLabel>
									<fullName>Homo sapiens (Human)</fullName>
								</names>
							</organism>
						</proteinInteractor>
					</proteinParticipant>
					<proteinParticipant>
						<proteinInteractor id="P30405">
							<names>
								<shortLabel>PPIF</shortLabel>
							</names>
							<xref>
								<primaryRef db="Uniprot" id="P30405" secondary="" version=""/>
								<secondaryRef db="Uniprot" id="P14832" secondary="inferred from" version=""/>
							</xref>
							<organism ncbiTaxId="9606">
								<names>
									<shortLabel>Human</shortLabel>
									<fullName>Homo sapiens (Human)</fullName>
								</names>
							</organism>
						</proteinInteractor>
					</proteinParticipant>
				</participantList>
				<xref>
					<primaryRef db="MINT" id="mint_10507" secondary="inferred from" version=""/>
				</xref>
				<attributeList>
					<attribute name="model organism">Saccharomyces cerevisiae (Baker&apos;s yeast)</attribute>
				</attributeList>
			</interaction>
			<interaction>
				<availabilityRef ref="1"/>
				<experimentList>
					<experimentRef ref="1"/>
				</experimentList>
				<participantList>
					<proteinParticipant>
						<proteinInteractor id="Q9HAV0">
							<names>
								<shortLabel>GBB4</shortLabel>
							</names>
							<xref>
								<primaryRef db="uniprot" id="Q9HAV0" secondary="" version=""/>
								<secondaryRef db="uniprot" id="P18851" secondary="inferred from" version=""/>
							</xref>
							<organism ncbiTaxId="9606">
								<names>
									<shortLabel>Human</shortLabel>
									<fullName>Homo sapiens (Human)</fullName>
								</names>
							</organism>
						</proteinInteractor>
					</proteinParticipant>
					<proteinParticipant>
						<proteinInteractor id="P78371">
							<names>
								<shortLabel>TCPB</shortLabel>
							</names>
							<xref>
								<primaryRef db="Uniprot" id="P78371" secondary="" version=""/>
								<secondaryRef db="Uniprot" id="P39076" secondary="inferred from" version=""/>
							</xref>
							<organism ncbiTaxId="9606">
								<names>
									<shortLabel>Human</shortLabel>
									<fullName>Homo sapiens (Human)</fullName>
								</names>
							</organism>
						</proteinInteractor>
					</proteinParticipant>
				</participantList>
				<xref>
					<primaryRef db="MINT" id="mint_10510" secondary="inferred from" version=""/>
				</xref>
				<attributeList>
					<attribute name="model organism">Saccharomyces cerevisiae (Baker&apos;s yeast)</attribute>
				</attributeList>
			</interaction>
			<interaction>
				<availabilityRef ref="1"/>
				<experimentList>
					<experimentRef ref="1"/>
				</experimentList>
				<participantList>
					<proteinParticipant>
						<proteinInteractor id="Q92831">
							<names>
								<shortLabel>PCAF</shortLabel>
							</names>
							<xref>
								<primaryRef db="uniprot" id="Q92831" secondary="" version=""/>
								<secondaryRef db="uniprot" id="Q03330" secondary="inferred from" version=""/>
							</xref>
							<organism ncbiTaxId="9606">
								<names>
									<shortLabel>Human</shortLabel>
									<fullName>Homo sapiens (Human)</fullName>
								</names>
							</organism>
						</proteinInteractor>
					</proteinParticipant>
					<proteinParticipant>
						<proteinInteractor id="O75478">
							<names>
								<shortLabel>ADA2</shortLabel>
							</names>
							<xref>
								<primaryRef db="Uniprot" id="O75478" secondary="" version=""/>
								<secondaryRef db="Uniprot" id="Q02336" secondary="inferred from" version=""/>
							</xref>
							<organism ncbiTaxId="9606">
								<names>
									<shortLabel>Human</shortLabel>
									<fullName>Homo sapiens (Human)</fullName>
								</names>
							</organism>
						</proteinInteractor>
					</proteinParticipant>
				</participantList>
				<xref>
					<primaryRef db="MINT" id="mint_10513" secondary="inferred from" version=""/>
				</xref>
				<attributeList>
					<attribute name="model organism">Saccharomyces cerevisiae (Baker&apos;s yeast)</attribute>
				</attributeList>
			</interaction>
			<interaction>
				<availabilityRef ref="1"/>
				<experimentList>
					<experimentRef ref="1"/>
				</experimentList>
				<participantList>
					<proteinParticipant>
						<proteinInteractor id="Q03468">
							<names>
								<shortLabel>ERCC6</shortLabel>
							</names>
							<xref>
								<primaryRef db="uniprot" id="Q03468" secondary="" version=""/>
								<secondaryRef db="uniprot" id="P40352" secondary="inferred from" version=""/>
							</xref>
							<organism ncbiTaxId="9606">
								<names>
									<shortLabel>Human</shortLabel>
									<fullName>Homo sapiens (Human)</fullName>
								</names>
							</organism>
						</proteinInteractor>
					</proteinParticipant>
					<proteinParticipant>
						<proteinInteractor id="O15305">
							<names>
								<shortLabel>PMM2</shortLabel>
							</names>
							<xref>
								<primaryRef db="Uniprot" id="O15305" secondary="" version=""/>
								<secondaryRef db="Uniprot" id="P07283" secondary="inferred from" version=""/>
							</xref>
							<organism ncbiTaxId="9606">
								<names>
									<shortLabel>Human</shortLabel>
									<fullName>Homo sapiens (Human)</fullName>
								</names>
							</organism>
						</proteinInteractor>
					</proteinParticipant>
				</participantList>
				<xref>
					<primaryRef db="MINT" id="mint_10518" secondary="inferred from" version=""/>
				</xref>
				<attributeList>
					<attribute name="model organism">Saccharomyces cerevisiae (Baker&apos;s yeast)</attribute>
				</attributeList>
			</interaction>
			<interaction>
				<availabilityRef ref="1"/>
				<experimentList>
					<experimentRef ref="1"/>
				</experimentList>
				<participantList>
					<proteinParticipant>
						<proteinInteractor id="Q8TAF3">
							<names>
								<shortLabel>Q8TAF3</shortLabel>
							</names>
							<xref>
								<primaryRef db="uniprot" id="Q8TAF3" secondary="" version=""/>
								<secondaryRef db="uniprot" id="Q99247" secondary="inferred from" version=""/>
							</xref>
							<organism ncbiTaxId="9606">
								<names>
									<shortLabel>Human</shortLabel>
									<fullName>Homo sapiens (Human)</fullName>
								</names>
							</organism>
						</proteinInteractor>
					</proteinParticipant>
					<proteinParticipant>
						<proteinInteractor id="Q99613">
							<names>
								<shortLabel>IF38</shortLabel>
							</names>
							<xref>
								<primaryRef db="Uniprot" id="Q99613" secondary="" version=""/>
								<secondaryRef db="Uniprot" id="P32497" secondary="inferred from" version=""/>
							</xref>
							<organism ncbiTaxId="9606">
								<names>
									<shortLabel>Human</shortLabel>
									<fullName>Homo sapiens (Human)</fullName>
								</names>
							</organism>
						</proteinInteractor>
					</proteinParticipant>
				</participantList>
				<xref>
					<primaryRef db="MINT" id="mint_10519" secondary="inferred from" version=""/>
				</xref>
				<attributeList>
					<attribute name="model organism">Saccharomyces cerevisiae (Baker&apos;s yeast)</attribute>
				</attributeList>
			</interaction>
			<interaction>
				<availabilityRef ref="1"/>
				<experimentList>
					<experimentRef ref="1"/>
				</experimentList>
				<participantList>
					<proteinParticipant>
						<proteinInteractor id="P07992">
							<names>
								<shortLabel>ERCC1</shortLabel>
							</names>
							<xref>
								<primaryRef db="uniprot" id="P07992" secondary="" version=""/>
								<secondaryRef db="uniprot" id="P06838" secondary="inferred from" version=""/>
							</xref>
							<organism ncbiTaxId="9606">
								<names>
									<shortLabel>Human</shortLabel>
									<fullName>Homo sapiens (Human)</fullName>
								</names>
							</organism>
						</proteinInteractor>
					</proteinParticipant>
					<proteinParticipant>
						<proteinInteractor id="P30405">
							<names>
								<shortLabel>PPIF</shortLabel>
							</names>
							<xref>
								<primaryRef db="Uniprot" id="P30405" secondary="" version=""/>
								<secondaryRef db="Uniprot" id="P14832" secondary="inferred from" version=""/>
							</xref>
							<organism ncbiTaxId="9606">
								<names>
									<shortLabel>Human</shortLabel>
									<fullName>Homo sapiens (Human)</fullName>
								</names>
							</organism>
						</proteinInteractor>
					</proteinParticipant>
				</participantList>
				<xref>
					<primaryRef db="MINT" id="mint_10523" secondary="inferred from" version=""/>
				</xref>
				<attributeList>
					<attribute name="model organism">Saccharomyces cerevisiae (Baker&apos;s yeast)</attribute>
				</attributeList>
			</interaction>
			<interaction>
				<availabilityRef ref="1"/>
				<experimentList>
					<experimentRef ref="1"/>
				</experimentList>
				<participantList>
					<proteinParticipant>
						<proteinInteractor id="Q9C0J8">
							<names>
								<shortLabel>WDR33</shortLabel>
							</names>
							<xref>
								<primaryRef db="uniprot" id="Q9C0J8" secondary="" version=""/>
								<secondaryRef db="uniprot" id="P42841" secondary="inferred from" version=""/>
							</xref>
							<organism ncbiTaxId="9606">
								<names>
									<shortLabel>Human</shortLabel>
									<fullName>Homo sapiens (Human)</fullName>
								</names>
							</organism>
						</proteinInteractor>
					</proteinParticipant>
					<proteinParticipant>
						<proteinInteractor id="Q10570">
							<names>
								<shortLabel>CPSF1</shortLabel>
							</names>
							<xref>
								<primaryRef db="Uniprot" id="Q10570" secondary="" version=""/>
								<secondaryRef db="Uniprot" id="Q06632" secondary="inferred from" version=""/>
							</xref>
							<organism ncbiTaxId="9606">
								<names>
									<shortLabel>Human</shortLabel>
									<fullName>Homo sapiens (Human)</fullName>
								</names>
							</organism>
						</proteinInteractor>
					</proteinParticipant>
				</participantList>
				<xref>
					<primaryRef db="MINT" id="mint_10524" secondary="inferred from" version=""/>
				</xref>
				<attributeList>
					<attribute name="model organism">Saccharomyces cerevisiae (Baker&apos;s yeast)</attribute>
				</attributeList>
			</interaction>
			<interaction>
				<availabilityRef ref="1"/>
				<experimentList>
					<experimentRef ref="1"/>
				</experimentList>
				<participantList>
					<proteinParticipant>
						<proteinInteractor id="Q8TAF3">
							<names>
								<shortLabel>Q8TAF3</shortLabel>
							</names>
							<xref>
								<primaryRef db="uniprot" id="Q8TAF3" secondary="" version=""/>
								<secondaryRef db="uniprot" id="Q99247" secondary="inferred from" version=""/>
							</xref>
							<organism ncbiTaxId="9606">
								<names>
									<shortLabel>Human</shortLabel>
									<fullName>Homo sapiens (Human)</fullName>
								</names>
							</organism>
						</proteinInteractor>
					</proteinParticipant>
					<proteinParticipant>
						<proteinInteractor id="O75821">
							<names>
								<shortLabel>IF34</shortLabel>
							</names>
							<xref>
								<primaryRef db="Uniprot" id="O75821" secondary="" version=""/>
								<secondaryRef db="Uniprot" id="Q04067" secondary="inferred from" version=""/>
							</xref>
							<organism ncbiTaxId="9606">
								<names>
									<shortLabel>Human</shortLabel>
									<fullName>Homo sapiens (Human)</fullName>
								</names>
							</organism>
						</proteinInteractor>
					</proteinParticipant>
				</participantList>
				<xref>
					<primaryRef db="MINT" id="mint_10527" secondary="inferred from" version=""/>
				</xref>
				<attributeList>
					<attribute name="model organism">Saccharomyces cerevisiae (Baker&apos;s yeast)</attribute>
				</attributeList>
			</interaction>
			<interaction>
				<availabilityRef ref="1"/>
				<experimentList>
					<experimentRef ref="1"/>
				</experimentList>
				<participantList>
					<proteinParticipant>
						<proteinInteractor id="P51948">
							<names>
								<shortLabel>MAT1</shortLabel>
							</names>
							<xref>
								<primaryRef db="uniprot" id="P51948" secondary="" version=""/>
								<secondaryRef db="uniprot" id="Q03290" secondary="inferred from" version=""/>
							</xref>
							<organism ncbiTaxId="9606">
								<names>
									<shortLabel>Human</shortLabel>
									<fullName>Homo sapiens (Human)</fullName>
								</names>
							</organism>
						</proteinInteractor>
					</proteinParticipant>
					<proteinParticipant>
						<proteinInteractor id="P18074">
							<names>
								<shortLabel>ERCC2</shortLabel>
							</names>
							<xref>
								<primaryRef db="Uniprot" id="P18074" secondary="" version=""/>
								<secondaryRef db="Uniprot" id="P06839" secondary="inferred from" version=""/>
							</xref>
							<organism ncbiTaxId="9606">
								<names>
									<shortLabel>Human</shortLabel>
									<fullName>Homo sapiens (Human)</fullName>
								</names>
							</organism>
						</proteinInteractor>
					</proteinParticipant>
				</participantList>
				<xref>
					<primaryRef db="MINT" id="mint_10528" secondary="inferred from" version=""/>
				</xref>
				<attributeList>
					<attribute name="model organism">Saccharomyces cerevisiae (Baker&apos;s yeast)</attribute>
				</attributeList>
			</interaction>
			<interaction>
				<availabilityRef ref="1"/>
				<experimentList>
					<experimentRef ref="1"/>
				</experimentList>
				<participantList>
					<proteinParticipant>
						<proteinInteractor id="Q15428">
							<names>
								<shortLabel>SF3A2</shortLabel>
							</names>
							<xref>
								<primaryRef db="uniprot" id="Q15428" secondary="" version=""/>
								<secondaryRef db="uniprot" id="Q07350" secondary="inferred from" version=""/>
							</xref>
							<organism ncbiTaxId="9606">
								<names>
									<shortLabel>Human</shortLabel>
									<fullName>Homo sapiens (Human)</fullName>
								</names>
							</organism>
						</proteinInteractor>
					</proteinParticipant>
					<proteinParticipant>
						<proteinInteractor id="P06737">
							<names>
								<shortLabel>PHS1</shortLabel>
							</names>
							<xref>
								<primaryRef db="Uniprot" id="P06737" secondary="" version=""/>
								<secondaryRef db="Uniprot" id="P06738" secondary="inferred from" version=""/>
							</xref>
							<organism ncbiTaxId="9606">
								<names>
									<shortLabel>Human</shortLabel>
									<fullName>Homo sapiens (Human)</fullName>
								</names>
							</organism>
						</proteinInteractor>
					</proteinParticipant>
				</participantList>
				<xref>
					<primaryRef db="MINT" id="mint_10533" secondary="inferred from" version=""/>
				</xref>
				<attributeList>
					<attribute name="model organism">Saccharomyces cerevisiae (Baker&apos;s yeast)</attribute>
				</attributeList>
			</interaction>
			<interaction>
				<availabilityRef ref="1"/>
				<experimentList>
					<experimentRef ref="1"/>
				</experimentList>
				<participantList>
					<proteinParticipant>
						<proteinInteractor id="Q92541">
							<names>
								<shortLabel>Q92541</shortLabel>
							</names>
							<xref>
								<primaryRef db="uniprot" id="Q92541" secondary="" version=""/>
								<secondaryRef db="uniprot" id="P53064" secondary="inferred from" version=""/>
							</xref>
							<organism ncbiTaxId="9606">
								<names>
									<shortLabel>Human</shortLabel>
									<fullName>Homo sapiens (Human)</fullName>
								</names>
							</organism>
						</proteinInteractor>
					</proteinParticipant>
					<proteinParticipant>
						<proteinInteractor id="Q9UH59">
							<names>
								<shortLabel>Q9UH59</shortLabel>
							</names>
							<xref>
								<primaryRef db="Uniprot" id="Q9UH59" secondary="" version=""/>
								<secondaryRef db="Uniprot" id="P35177" secondary="inferred from" version=""/>
							</xref>
							<organism ncbiTaxId="9606">
								<names>
									<shortLabel>Human</shortLabel>
									<fullName>Homo sapiens (Human)</fullName>
								</names>
							</organism>
						</proteinInteractor>
					</proteinParticipant>
				</participantList>
				<xref>
					<primaryRef db="MINT" id="mint_10536" secondary="inferred from" version=""/>
				</xref>
				<attributeList>
					<attribute name="model organism">Saccharomyces cerevisiae (Baker&apos;s yeast)</attribute>
				</attributeList>
			</interaction>
			<interaction>
				<availabilityRef ref="1"/>
				<experimentList>
					<experimentRef ref="1"/>
				</experimentList>
				<participantList>
					<proteinParticipant>
						<proteinInteractor id="Q14565">
							<names>
								<shortLabel>DMC1</shortLabel>
							</names>
							<xref>
								<primaryRef db="uniprot" id="Q14565" secondary="" version=""/>
								<secondaryRef db="uniprot" id="P25453" secondary="inferred from" version=""/>
							</xref>
							<organism ncbiTaxId="9606">
								<names>
									<shortLabel>Human</shortLabel>
									<fullName>Homo sapiens (Human)</fullName>
								</names>
							</organism>
						</proteinInteractor>
					</proteinParticipant>
					<proteinParticipant>
						<proteinInteractor id="Q9Y230">
							<names>
								<shortLabel>RUVB2</shortLabel>
							</names>
							<xref>
								<primaryRef db="Uniprot" id="Q9Y230" secondary="" version=""/>
[truncated: 16,320,254 more chars]
